# Supplementary material for: Fibroblast growth factor 18 stimulates the proliferation of hepatic stellate cells, thereby inducing liver fibrosis
Source: Nat Commun. 2023 Oct 9;14:6304. doi: 10.1038/s41467-023-42058-z (PMC10562492; doi:10.1038/s41467-023-42058-z)
Supplement: Supplementary file 4 — Supplementary Data 1 [file 41467_2023_42058_MOESM4_ESM.xlsx]

## Sheet: Supplementary Data 1
Supplementary Data 1. Genes upregulated more than 2-fold in the livers of CflarLKO mice compared to CflarFF mice fed the CDE diet for 4 weeks.
Symbol	CflarFF#1	CflarFF#2	CflarFF#3	CflarLKO#1	CflarLKO#2	CflarLKO#3	CflarFF average	CflarLKO average	Fold-change	p value
Krt20	1.07536	0	0	150.431	168.116	122.031	0.358454	146.859	409.702	0.000400719
Muc13	1.07536	2.32993	1.17286	140.354	82.3068	109.949	1.52605	110.87	72.6517	0.00285563
Baiap2l2	0	1.16496	0	21.593	24.5169	20.5399	0.388322	22.2166	57.2119	6.34208e-05
Sdcbp2	1.07536	5.82482	4.69143	357.003	124.336	148.613	3.86387	209.984	54.3455	0.0492717
Ms4a14	1.07536	0	0	15.8348	19.2633	18.1235	0.358454	17.7405	49.4918	8.39893e-05
Procr	7.52754	6.98979	8.20999	435.458	385.266	210.232	7.57577	343.652	45.362	0.00791219
Zfp185	0	0	1.17286	21.593	10.5073	20.5399	0.390952	17.5467	44.882	0.00848204
Pla2g2e	0	0	1.17286	15.1151	21.8901	14.4988	0.390952	17.168	43.9133	0.00220275
Cldn4	2.15072	3.49489	0	118.041	77.9288	48.3293	1.88187	81.4332	43.2724	0.017058
Meltf	0	2.32993	1.17286	72.6963	35.8998	38.6634	1.1676	49.0865	42.0407	0.0155593
Cacng7	0	0	1.17286	13.6755	17.5121	16.9152	0.390952	16.0343	41.0134	0.000237769
Tceal5	0	0	1.17286	13.6755	14.8853	18.1235	0.390952	15.5614	39.8039	0.000393678
Fcrls	1.07536	0	1.17286	26.6313	19.2633	43.4964	0.749406	29.797	39.7608	0.0155473
4930438A08Rik	0	1.16496	0	19.4337	18.3877	8.45762	0.388322	15.4263	39.7256	0.0129142
Frmd5	2.15072	0	1.17286	20.8732	40.2778	64.0363	1.10786	41.7291	37.6664	0.0313593
Tbx1	0	0	1.17286	17.2744	14.0097	10.8741	0.390952	14.0527	35.9448	0.00193782
Ccdc146	0	1.16496	0	14.3953	8.75604	15.707	0.388322	12.9528	33.3558	0.00440241
Plat	15.0551	19.8044	14.0743	716.886	417.663	462.753	16.3112	532.434	32.6421	0.00518926
Wt1	0	2.32993	1.17286	33.829	54.2875	22.9564	1.1676	37.0243	31.7099	0.0176366
Gm19935	1.07536	0	0	10.7965	18.3877	4.83293	0.358454	11.339	31.6332	0.0494181
E030013I19Rik	1.07536	0	1.17286	30.9499	21.8901	18.1235	0.749406	23.6545	31.5643	0.00390981
Gm15512	1.07536	0	0	5.75812	14.0097	13.2906	0.358454	11.0194	30.7416	0.0160864
Zfp469	1.07536	0	0	10.7965	8.75604	13.2906	0.358454	10.9477	30.5414	0.00146449
Ajap1	1.07536	1.16496	0	34.5487	16.6365	16.9152	0.746776	22.7002	30.3976	0.0208729
Gabrp	0	1.16496	0	14.3953	10.5073	9.66586	0.388322	11.5228	29.6734	0.00179153
Lrtm2	4.30145	5.82482	1.17286	128.118	111.202	83.368	3.76638	107.563	28.5587	0.00138019
Trbv5	1.07536	0	0	10.7965	5.25363	14.4988	0.358454	10.183	28.408	0.0222588
Scube1	5.37681	5.82482	2.34571	134.596	103.321	134.114	4.51578	124.01	27.4615	0.000327917
Iglc1	0	1.16496	0	10.0767	13.1341	7.24939	0.388322	10.1534	26.1469	0.00498423
Ubd	20.4319	24.4643	23.4571	544.862	845.834	390.259	22.7844	593.652	26.0552	0.012973
Gpx2-ps1	0	1.16496	0	12.236	7.00483	10.8741	0.388322	10.0383	25.8505	0.00393529
Prcd	1.07536	0	0	6.47789	8.75604	12.0823	0.358454	9.10542	25.4019	0.00629976
Serpinb9b	1.07536	0	0	9.35695	7.00483	10.8741	0.358454	9.07862	25.3272	0.00179528
Chst11	1.07536	1.16496	0	27.3511	13.1341	15.707	0.746776	18.7307	25.0821	0.0148913
Gjb3	0	2.32993	0	26.6313	10.5073	20.5399	0.776643	19.2262	24.7555	0.017958
Inpp5j	0	2.32993	0	18.7139	15.7609	21.7482	0.776643	18.741	24.1308	0.000690734
Col28a1	0	1.16496	0	5.75812	9.63165	12.0823	0.388322	9.15736	23.5819	0.00958456
Efs	0	0	1.17286	10.0767	7.88044	9.66586	0.390952	9.20767	23.5519	0.000347885
Eps8l3	1.07536	0	1.17286	18.7139	21.0145	12.0823	0.749406	17.2702	23.0452	0.0036319
Gucy2g	0	1.16496	0	9.35695	8.75604	7.24939	0.388322	8.45413	21.7709	0.000396742
Krt17	0	2.32993	0	14.3953	21.0145	14.4988	0.776643	16.6362	21.4206	0.00240717
Colca2	0	1.16496	0	9.35695	7.00483	8.45762	0.388322	8.27313	21.3049	0.000559618
Arg2	3.22609	5.82482	9.38285	106.525	191.757	82.1598	6.14459	126.814	20.6383	0.0222248
Gm5086	1.07536	1.16496	1.17286	28.0708	20.1389	20.5399	1.13773	22.9166	20.1424	0.00107862
Fbn2	2.15072	11.6496	5.86428	133.157	133.967	128.073	6.55488	131.732	20.0968	2.9652e-06
Coro6	1.07536	5.82482	4.69143	97.888	101.57	31.414	3.86387	76.9574	19.9172	0.0328994
Gm14328	0	1.16496	1.17286	18.7139	13.1341	13.2906	0.779274	15.0462	19.3079	0.00160219
Alox12e	0	1.16496	0	7.19765	7.88044	7.24939	0.388322	7.44249	19.1658	9.34189e-05
Casq2	1.07536	1.16496	0	9.35695	17.5121	15.707	0.746776	14.192	19.0044	0.00578609
Nkd2	3.22609	0	0	23.7522	15.7609	21.7482	1.07536	20.4204	18.9894	0.00182067
Slc1a1	2.15072	4.65986	8.20999	116.602	92.8141	74.9104	5.00686	94.7755	18.9291	0.00181867
Sprr1a	10.7536	43.1037	5.86428	350.526	372.132	386.634	19.9072	369.764	18.5744	2.40242e-05
2010310C07Rik	0	1.16496	0	8.63718	4.37802	8.45762	0.388322	7.15761	18.4322	0.00939156
Gm5914	0	0	1.17286	7.19765	7.00483	7.24939	0.390952	7.15063	18.2903	7.04501e-05
Pcdhgb1	1.07536	1.16496	0	17.9941	12.2585	9.66586	0.746776	13.3061	17.8181	0.0072504
Tmprss4	3.22609	1.16496	4.69143	62.6196	46.407	49.5375	3.02749	52.8547	17.4582	0.000600884
Tmem54	1.07536	2.32993	0	27.3511	18.3877	13.2906	1.1351	19.6764	17.3346	0.0112276
Serpinb6b	17.2058	39.6088	17.5928	575.812	344.113	366.094	24.8025	428.673	17.2835	0.00553552
Osbpl10	0	2.32993	0	16.5546	9.63165	13.2906	0.776643	13.1589	16.9433	0.00447177
Prph	0	1.16496	0	7.91742	4.37802	7.24939	0.388322	6.51494	16.7772	0.00603286
Cidea	0	4.65986	0	35.9883	14.0097	27.7893	1.55329	25.9291	16.6931	0.0209367
Fhl2	11.829	15.1445	8.20999	241.841	176.872	167.944	11.7278	195.552	16.6742	0.00141253
Nup62cl	1.07536	6.98979	0	46.065	41.1534	47.1211	2.68838	44.7798	16.6568	0.000121756
Mcemp1	0	0	1.17286	8.63718	7.00483	3.6247	0.390952	6.42224	16.4272	0.016818
Hkdc1	0	4.65986	0	38.1475	14.8853	22.9564	1.55329	25.3297	16.3072	0.027288
9530034E10Rik	0	1.16496	0	5.03836	5.25363	8.45762	0.388322	6.24987	16.0946	0.00747976
Rasl10b	0	10.4847	0	57.5812	52.5363	57.9951	3.49489	56.0375	16.0341	0.000177515
Gm21451	3.22609	3.49489	0	30.2301	25.3925	48.3293	2.24033	34.6506	15.4668	0.010152
Col8a2	0	2.32993	1.17286	11.5162	25.3925	16.9152	1.1676	17.9413	15.3661	0.0148887
Ccl20	1.07536	0	0	6.47789	3.50242	6.04116	0.358454	5.34049	14.8987	0.00743956
S100b	0	1.16496	2.34571	12.236	21.8901	18.1235	1.17023	17.4165	14.8831	0.00492121
Gm9908	0	0	1.17286	2.1593	7.88044	7.24939	0.390952	5.76304	14.741	0.0441408
Lcn8	3.22609	2.32993	0	37.4278	27.1437	16.9152	1.85201	27.1623	14.6664	0.0134877
Tnxa	0	2.32993	0	10.0767	13.1341	10.8741	0.776643	11.3616	14.6291	0.000913455
Tro	0	0	1.17286	4.31859	4.37802	8.45762	0.390952	5.71808	14.626	0.0201307
Chst8	1.07536	1.16496	0	11.5162	11.3829	9.66586	0.746776	10.855	14.5358	0.000136426
Gpnmb	11.829	26.7942	17.5928	380.756	184.753	251.312	18.7387	272.273	14.53	0.0117517
Ak1	6.45217	4.65986	2.34571	68.3777	64.7947	61.6198	4.48591	64.9307	14.4744	1.21465e-05
Ddx25	1.07536	1.16496	0	16.5546	6.12923	9.66586	0.746776	10.7832	14.4397	0.0312392
Rnf138rt1	0	1.16496	0	7.19765	7.00483	2.41646	0.388322	5.53965	14.2656	0.0329209
Gldn	0	5.82482	2.34571	30.9499	49.0338	35.0387	2.72351	38.3408	14.0777	0.00341101
Pex5l	1.07536	1.16496	1.17286	7.91742	21.8901	18.1235	1.13773	15.977	14.0429	0.0236889
Gm29371	0	2.32993	0	8.63718	10.5073	13.2906	0.776643	10.8117	13.921	0.00299738
Lpar4	1.07536	0	1.17286	10.0767	7.88044	13.2906	0.749406	10.4159	13.8989	0.00391957
Ch25h	1.07536	1.16496	0	12.236	7.88044	10.8741	0.746776	10.3302	13.833	0.00202122
Emp1	17.2058	55.9183	37.5314	599.564	500.846	426.506	36.8852	508.972	13.7988	0.000777794
Amn	0	8.15475	4.69143	54.7021	29.7705	91.8256	4.28206	58.7661	13.7238	0.0400819
Klrb1b	0	1.16496	0	7.19765	6.12923	2.41646	0.388322	5.24778	13.514	0.031685
Fndc10	1.07536	29.1241	3.51857	113.003	158.484	183.651	11.2393	151.713	13.4984	0.00337432
Ighg3	0	1.16496	0	4.31859	5.25363	6.04116	0.388322	5.20446	13.4024	0.0015863
Kcnh3	0	1.16496	0	3.59883	3.50242	8.45762	0.388322	5.18629	13.3557	0.0462264
Loxl1	18.2812	31.454	9.38285	269.912	291.576	223.523	19.706	261.67	13.2787	0.000328328
Fxyd6	7.52754	9.31972	8.20999	116.602	105.948	108.741	8.35242	110.43	13.2214	5.98875e-06
Ypel4	1.07536	2.32993	0	13.6755	19.2633	12.0823	1.1351	15.0071	13.2209	0.0036829
Gm13307	1.07536	0	1.17286	9.35695	7.00483	13.2906	0.749406	9.88411	13.1893	0.00815779
Timp1	4.30145	9.31972	1.17286	78.4544	56.0387	60.4116	4.93134	64.9682	13.1746	0.00116627
Gm36684	0	0	1.17286	3.59883	7.00483	4.83293	0.390952	5.14553	13.1615	0.0112881
Fhdc1	0	1.16496	0	5.75812	3.50242	6.04116	0.388322	5.10057	13.1349	0.00616301
Hhipl2	0	1.16496	0	7.19765	4.37802	3.6247	0.388322	5.06679	13.0479	0.0154523
Ttc6	0	0	1.17286	7.19765	4.37802	3.6247	0.390952	5.06679	12.9601	0.0155212
Gm15050	0	0	1.17286	5.75812	7.00483	2.41646	0.390952	5.05981	12.9423	0.030571
Cfap44	0	2.32993	2.34571	12.236	20.1389	27.7893	1.55855	20.0547	12.8676	0.0153652
Gm16192	0	0	1.17286	6.47789	6.12923	2.41646	0.390952	5.00786	12.8094	0.0272281
Arhgap22	6.45217	13.9796	1.17286	100.047	67.4215	108.741	7.20154	92.0699	12.7848	0.00293783
Prr15l	4.30145	19.8044	5.86428	130.997	134.843	115.99	9.99004	127.277	12.7404	0.000101495
Mrc2	23.658	58.2482	35.1857	635.552	457.941	397.508	39.0306	497.001	12.7336	0.00315716
Slpi	191.414	297.066	201.731	2835.15	4191.52	1742.27	230.071	2922.98	12.7047	0.019151
Myo15b	0	13.9796	2.34571	90.6904	56.9143	59.2034	5.44176	68.936	12.668	0.0056314
Ntf5	1.07536	1.16496	0	5.75812	10.5073	12.0823	0.746776	9.44923	12.6534	0.0108875
Tmem198	0	1.16496	0	4.31859	4.37802	6.04116	0.388322	4.91259	12.6508	0.00272636
E330021D16Rik	0	0	1.17286	5.75812	5.25363	3.6247	0.390952	4.87881	12.4793	0.00398208
Ebf4	0	0	2.34571	7.19765	12.2585	9.66586	0.781904	9.70732	12.415	0.00574546
Myo7b	1.07536	2.32993	1.17286	15.1151	19.2633	21.7482	1.52605	18.7088	12.2597	0.00096342
Adamts5	20.4319	41.9387	9.38285	346.927	299.457	233.189	23.9178	293.191	12.2583	0.0014285
Pcdh9	1.07536	0	0	3.59883	3.50242	6.04116	0.358454	4.3808	12.2214	0.0112806
Rasal1	2.15072	3.49489	0	17.9941	28.0193	22.9564	1.88187	22.99	12.2165	0.00233815
Slc44a4	1.07536	3.49489	2.34571	24.472	30.6462	28.9976	2.30532	28.0386	12.1625	0.000199669
Pnliprp1	1.07536	0	0	6.47789	1.75121	4.83293	0.358454	4.35401	12.1466	0.0491996
Adcy2	0	2.32993	1.17286	14.3953	12.2585	15.707	1.1676	14.1203	12.0935	0.000430517
Ahnak2	4.30145	1.16496	3.51857	39.5871	32.3974	36.247	2.99499	36.0771	12.0458	0.000131425
Fgf18	0	0	1.17286	4.31859	6.12923	3.6247	0.390952	4.69084	11.9985	0.00697156
Scube3	3.22609	20.9694	4.69143	123.8	116.455	106.324	9.62896	115.526	11.9978	0.000155079
Gpr31c	0	1.16496	0	5.03836	5.25363	3.6247	0.388322	4.63889	11.946	0.00269447
Itga8	38.713	72.2278	41.05	642.03	608.545	564.244	50.6636	604.94	11.9403	2.44346e-05
Mcub	1.07536	2.32993	0	12.9558	12.2585	14.4988	1.1351	13.2377	11.6621	0.000213483
Vgll3	3.22609	3.49489	2.34571	42.4661	28.0193	35.0387	3.02223	35.1747	11.6387	0.0015442
Aldh1a2	0	3.49489	2.34571	23.7522	23.6413	20.5399	1.94687	22.6445	11.6312	0.000148342
Plxdc2	6.45217	4.65986	5.86428	65.4986	60.4167	71.2857	5.65877	65.7337	11.6162	4.64601e-05
Rasef	1.07536	1.16496	0	12.236	5.25363	8.45762	0.746776	8.64909	11.5819	0.0182962
Sparcl1	33.3362	100.187	42.2228	705.37	725	592.034	58.582	674.135	11.5075	0.000187205
Lypd6	1.07536	2.32993	1.17286	17.9941	21.0145	13.2906	1.52605	17.4331	11.4237	0.00223104
Dnah1	3.22609	15.1445	0	95.7287	61.2923	50.7457	6.12354	69.2556	11.3097	0.0116734
Sertad4	1.07536	1.16496	0	10.7965	9.63165	4.83293	0.746776	8.42035	11.2756	0.0146236
Cftr	1.07536	4.65986	2.34571	23.7522	35.0242	31.414	2.69364	30.0635	11.1609	0.00142009
Fxyd3	10.7536	57.0833	14.0743	475.045	218.025	215.065	27.3037	302.712	11.0868	0.0345401
Lum	65.5971	124.651	72.7171	1132.19	901.872	874.76	87.6551	969.608	11.0616	0.000460118
Calml4	6.45217	17.4745	5.86428	119.481	85.8092	123.24	9.93031	109.51	11.0279	0.00133899
Ighg2b	5.37681	1.16496	3.51857	39.5871	38.5266	32.6223	3.35345	36.912	11.0072	0.000174216
Tacstd2	0	1.16496	0	3.59883	4.37802	4.83293	0.388322	4.26993	10.9958	0.00184625
Nfasc	1.07536	0	1.17286	5.03836	8.75604	10.8741	0.749406	8.22283	10.9725	0.0128569
Zscan18	0	1.16496	0	5.03836	5.25363	2.41646	0.388322	4.23615	10.9089	0.0178109
Cyp21a1	9.67826	15.1445	7.03714	160.508	121.709	65.2445	10.62	115.82	10.9059	0.0192751
Gm2629	1.07536	0	0	2.1593	3.50242	6.04116	0.358454	3.90096	10.8827	0.0411978
Fa2h	1.07536	1.16496	0	11.5162	4.37802	8.45762	0.746776	8.1173	10.8698	0.0247234
Gm13302	1.07536	1.16496	0	10.0767	4.37802	9.66586	0.746776	8.0402	10.7665	0.017622
Itgbl1	1.07536	8.15475	5.86428	47.5045	51.6607	60.4116	5.03147	53.1923	10.5719	0.000374492
Trim16	0	8.15475	3.51857	49.6638	40.2778	32.6223	3.89111	40.8546	10.4995	0.00249166
Mep1a	0	3.49489	0	13.6755	9.63165	13.2906	1.16496	12.1992	10.4718	0.0031474
Plpp7	0	1.16496	1.17286	7.19765	8.75604	8.45762	0.779274	8.13711	10.4419	0.000282107
Rab33a	0	4.65986	0	25.9115	11.3829	10.8741	1.55329	16.0562	10.3369	0.0485212
Igkj4	0	1.16496	0	5.75812	2.62681	3.6247	0.388322	4.00321	10.309	0.0225924
Mmp7	4.30145	108.342	9.38285	522.549	228.533	496.583	40.6753	415.889	10.2246	0.0198408
Slc25a24	13.9797	30.2891	19.9386	245.44	180.374	229.564	21.4024	218.459	10.2072	0.000613508
Gprc5a	1.07536	0	2.34571	11.5162	14.8853	8.45762	1.14036	11.6197	10.1895	0.00607515
Samd3	1.07536	0	0	5.03836	3.50242	2.41646	0.358454	3.65241	10.1893	0.0172831
Cx3cr1	20.4319	57.0833	24.63	382.195	319.596	335.889	34.0484	345.893	10.1589	0.000144815
Gli1	1.07536	0	0	4.31859	1.75121	4.83293	0.358454	3.63424	10.1387	0.0323777
Edaradd	0	1.16496	0	2.87906	5.25363	3.6247	0.388322	3.91913	10.0925	0.0116418
Npc1l1	0	0	2.34571	10.7965	4.37802	8.45762	0.781904	7.87737	10.0746	0.0250762
Pik3ip1	4.30145	10.4847	3.51857	70.537	48.1582	64.0363	6.10157	60.9105	9.98276	0.00143828
Mfap2	3.22609	12.8146	4.69143	83.4927	72.6752	50.7457	6.91071	68.9712	9.98034	0.00353668
Gm3788	3.22609	4.65986	7.03714	57.5812	42.9046	47.1211	4.97436	49.2023	9.89118	0.000601968
Pcdhga4	0	3.49489	0	12.236	11.3829	10.8741	1.16496	11.4977	9.86953	0.00110184
Sobp	1.07536	4.65986	2.34571	33.829	28.8949	16.9152	2.69364	26.5464	9.85519	0.00966551
Tepp	1.07536	0	0	2.87906	5.25363	2.41646	0.358454	3.51638	9.80986	0.0291811
AV064505	0	1.16496	0	2.87906	6.12923	2.41646	0.388322	3.80825	9.80695	0.0499118
Prrx2	0	1.16496	0	2.87906	6.12923	2.41646	0.388322	3.80825	9.80695	0.0499118
Scara5	4.30145	1.16496	3.51857	23.7522	28.0193	36.247	2.99499	29.3395	9.79618	0.00224165
Gm48383	1.07536	0	0	2.1593	3.50242	4.83293	0.358454	3.49821	9.75917	0.0210274
Susd3	2.15072	2.32993	0	14.3953	8.75604	20.5399	1.49355	14.5638	9.7511	0.0199236
Tmem178	1.07536	3.49489	2.34571	28.0708	22.7657	15.707	2.30532	22.1812	9.62173	0.00551552
Crispld2	16.1304	20.9694	9.38285	136.036	169.867	140.155	15.4942	148.686	9.59622	0.0002838
Rab44	1.07536	4.65986	2.34571	25.9115	29.7705	21.7482	2.69364	25.8101	9.58185	0.000812064
Hesx1	1.07536	0	1.17286	4.31859	8.75604	8.45762	0.749406	7.17742	9.57748	0.0122354
Fjx1	1.07536	1.16496	1.17286	12.9558	8.75604	10.8741	1.13773	10.862	9.54707	0.00131252
Gm49984	0	1.16496	0	4.31859	4.37802	2.41646	0.388322	3.70436	9.53941	0.0116129
Olfml3	39.7884	81.5475	37.5314	626.196	402.778	476.043	52.9558	501.672	9.47342	0.00262862
Greb1	5.37681	4.65986	7.03714	73.416	28.8949	59.2034	5.69127	53.8381	9.45977	0.0215439
Slc52a3	4.30145	4.65986	3.51857	57.5812	23.6413	36.247	4.15996	39.1565	9.41271	0.024205
Chrm2	0	1.16496	0	5.03836	3.50242	2.41646	0.388322	3.65241	9.40564	0.0187426
Fbxw20	0	1.16496	0	5.03836	3.50242	2.41646	0.388322	3.65241	9.40564	0.0187426
Sema7a	0	2.32993	2.34571	16.5546	14.0097	13.2906	1.55855	14.6183	9.37942	0.000489192
Gabrb3	6.45217	1.16496	0	24.472	23.6413	22.9564	2.53905	23.6899	9.33024	0.000482096
Akr1b7	7.52754	45.4336	16.42	218.089	168.116	260.978	23.127	215.728	9.32794	0.00272715
Pcdhb9	2.15072	1.16496	0	8.63718	11.3829	10.8741	1.10523	10.298	9.31756	0.000930049
Gm29240	0	4.65986	0	10.0767	17.5121	15.707	1.55329	14.4319	9.29123	0.00913155
Dpysl4	1.07536	4.65986	1.17286	23.0325	19.2633	21.7482	2.30269	21.348	9.27088	0.000297139
Areg	2.15072	1.16496	2.34571	15.1151	16.6365	20.5399	1.88713	17.4305	9.23649	0.000718508
Smarca1	0	0	1.17286	5.75812	2.62681	2.41646	0.390952	3.60047	9.20948	0.0491562
Tmem130	0	1.16496	1.17286	7.91742	8.75604	4.83293	0.779274	7.1688	9.19933	0.00702115
Gm15895	0	1.16496	0	1.43953	4.37802	4.83293	0.388322	3.55016	9.14232	0.0491707
Gm50470	2.15072	1.16496	0	9.35695	8.75604	12.0823	1.10523	10.0651	9.1068	0.00170557
Dlg2	3.22609	1.16496	0	12.236	13.1341	14.4988	1.46368	13.2896	9.07957	0.000504203
Ace	2.15072	6.98979	4.69143	58.301	29.7705	37.4552	4.61065	41.8422	9.07514	0.0125387
Robo2	5.37681	20.9694	9.38285	132.437	105.948	84.5762	11.9097	107.654	9.03918	0.00280409
Apela	0	8.15475	0	26.6313	28.8949	18.1235	2.71825	24.5499	9.03151	0.00685853
Tmem119	12.9043	8.15475	3.51857	76.2951	84.058	61.6198	8.19256	73.991	9.03149	0.000760142
Acod1	0	0	1.17286	4.31859	2.62681	3.6247	0.390952	3.52337	9.01227	0.00753906
Tmem150b	1.07536	1.16496	1.17286	10.7965	11.3829	8.45762	1.13773	10.2123	8.97607	0.00053057
Wnk4	2.15072	3.49489	0	25.1918	9.63165	15.707	1.88187	16.8435	8.95038	0.0321563
Cxcl14	7.52754	26.7942	7.03714	175.623	112.077	80.9516	13.7863	122.884	8.91348	0.0188821
C030034L19Rik	3.22609	0	3.51857	15.8348	23.6413	20.5399	2.24822	20.0054	8.89832	0.00218295
Rhpn1	1.07536	4.65986	0	17.2744	16.6365	16.9152	1.91174	16.942	8.8621	0.000451751
Egr2	4.30145	5.82482	1.17286	38.1475	25.3925	36.247	3.76638	33.2623	8.83139	0.00217
Slit2	3.22609	8.15475	4.69143	55.4219	49.0338	37.4552	5.35742	47.3036	8.82956	0.00154118
Gm16118	0	1.16496	0	4.31859	3.50242	2.41646	0.388322	3.41249	8.7878	0.0109337
Ms4a7	21.5072	15.1445	15.2471	132.437	158.484	164.32	17.2996	151.747	8.77168	0.000178738
Rasl11a	7.52754	5.82482	5.86428	69.0974	61.2923	37.4552	6.40555	55.9483	8.73435	0.00653126
Fam83e	0	0	1.17286	4.31859	3.50242	2.41646	0.390952	3.41249	8.72867	0.0110518
Fam83b	1.07536	2.32993	0	7.91742	9.63165	12.0823	1.1351	9.87713	8.70157	0.00320841
Col1a1	139.797	182.899	109.076	1179.69	1403.59	1167.15	143.924	1250.15	8.68616	0.000156505
Fam180a	10.7536	16.3095	16.42	130.277	123.46	123.24	14.4944	125.659	8.66951	3.05276e-06
Clec5a	1.07536	3.49489	0	16.5546	6.12923	16.9152	1.52342	13.1997	8.66452	0.033894
Dpep1	6.45217	15.1445	4.69143	70.537	58.6655	96.6586	8.76271	75.287	8.59175	0.00469173
Ctsk	6.45217	12.8146	7.03714	84.9323	84.058	56.7869	8.76797	75.2591	8.5834	0.00215879
Jag2	1.07536	0	1.17286	7.91742	5.25363	6.04116	0.749406	6.40407	8.54552	0.00295138
Gm12514	1.07536	0	0	2.87906	2.62681	3.6247	0.358454	3.04352	8.49069	0.00454195
Gm960	1.07536	0	0	2.87906	2.62681	3.6247	0.358454	3.04352	8.49069	0.00454195
Pcdhb7	1.07536	0	0	2.87906	2.62681	3.6247	0.358454	3.04352	8.49069	0.00454195
Scn7a	1.07536	3.49489	3.51857	25.1918	22.7657	20.5399	2.69628	22.8325	8.46816	0.000212419
Sulf1	4.30145	1.16496	0	20.1534	14.0097	12.0823	1.82214	15.4151	8.45992	0.00781828
Sirpb1c	5.37681	1.16496	3.51857	33.1092	28.8949	22.9564	3.35345	28.3202	8.44509	0.00143391
Ankrd1	7.52754	15.1445	8.20999	101.487	61.2923	97.8668	10.294	86.882	8.44004	0.00422849
Gm47121	0	1.16496	1.17286	5.75812	7.88044	6.04116	0.779274	6.55991	8.41798	0.00169298
Gpr34	0	0	4.69143	11.5162	12.2585	15.707	1.56381	13.1606	8.41572	0.00462687
Gdf6	7.52754	12.8146	7.03714	105.805	56.9143	67.661	9.12643	76.7936	8.41442	0.0106049
Tmem150c	0	1.16496	2.34571	14.3953	7.88044	7.24939	1.17023	9.84171	8.4101	0.0219664
Ssc5d	2.15072	4.65986	1.17286	20.8732	25.3925	20.5399	2.66115	22.2686	8.36803	0.000475647
Col6a3	63.4464	167.755	62.1614	901.866	806.432	745.479	97.7876	817.925	8.36431	0.000232298
Cdkn2b	0	1.16496	3.51857	15.1151	7.00483	16.9152	1.56118	13.0117	8.33455	0.0236448
Rgs22	1.07536	0	0	2.1593	4.37802	2.41646	0.358454	2.98459	8.32629	0.0289222
Dlk1	0	1.16496	0	4.31859	1.75121	3.6247	0.388322	3.2315	8.32171	0.0297111
Tox3	1.07536	2.32993	1.17286	20.1534	7.88044	9.66586	1.52605	12.5666	8.23471	0.0455558
Cyp1b1	2.15072	13.9796	9.38285	66.2184	76.1776	67.661	8.50438	70.019	8.23328	0.000186716
Tdrd12	0	1.16496	1.17286	6.47789	7.88044	4.83293	0.779274	6.39708	8.20903	0.00430317
Lcn2	250.559	703.639	344.82	2684.72	3014.71	4947.71	433.006	3549.05	8.1963	0.0123216
Myo16	1.07536	0	0	2.87906	3.50242	2.41646	0.358454	2.93265	8.18138	0.00570286
Frzb	11.829	17.4745	11.7286	143.233	79.68	112.366	13.6773	111.76	8.17115	0.0060175
Ptgis	10.7536	10.4847	18.7657	139.634	91.0629	95.4503	13.3347	108.716	8.15287	0.00375011
Rag2	4.30145	6.98979	10.5557	30.2301	72.6752	74.9104	7.28231	59.2719	8.13916	0.0238125
Plch1	0	4.65986	0	13.6755	15.7609	8.45762	1.55329	12.6313	8.13201	0.0142748
Foxc2	1.07536	1.16496	0	7.19765	6.12923	4.83293	0.746776	6.05327	8.10587	0.00243235
Cacna1c	5.37681	0	1.17286	20.1534	15.7609	16.9152	2.18322	17.6098	8.06599	0.0018152
Mmp2	39.7884	57.0833	26.9757	369.239	337.108	289.976	41.2825	332.108	8.04476	0.000293749
Caps2	1.07536	0	0	3.59883	2.62681	2.41646	0.358454	2.8807	8.03646	0.00783869
Gm26049	1.07536	0	0	3.59883	2.62681	2.41646	0.358454	2.8807	8.03646	0.00783869
Gm40645	0	1.16496	0	4.31859	2.62681	2.41646	0.388322	3.12062	8.03618	0.0188783
Zfp580	1.07536	2.32993	2.34571	15.1151	20.1389	10.8741	1.917	15.376	8.02087	0.00767666
Ms4a4a	2.15072	2.32993	1.17286	12.9558	16.6365	15.707	1.8845	15.0998	8.01259	0.00034099
Thbs1	12.9043	33.784	25.8028	259.835	132.216	188.484	24.1637	193.512	8.00836	0.0106165
Bex1	3.22609	6.98979	2.34571	33.829	31.5218	35.0387	4.1872	33.4631	7.99178	7.62663e-05
Gm13857	0	1.16496	2.34571	7.19765	8.75604	12.0823	1.17023	9.34534	7.98593	0.00681057
Gm49539	2.15072	2.32993	1.17286	10.7965	21.0145	13.2906	1.8845	15.0338	7.97762	0.013198
P4ha3	0	2.32993	0	9.35695	4.37802	4.83293	0.776643	6.1893	7.9693	0.0376606
Gm46447	1.07536	0	0	1.43953	3.50242	3.6247	0.358454	2.85555	7.96629	0.0347299
Matn4	1.07536	1.16496	0	5.03836	7.88044	4.83293	0.746776	5.91724	7.92372	0.00796402
Gpx3	84.9536	284.251	93.8285	1230.8	1126.9	1286.77	154.344	1214.82	7.87085	0.000188251
Bspry	4.30145	8.15475	3.51857	49.6638	38.5266	37.4552	5.32492	41.8819	7.86525	0.000923042
Lox	6.45217	10.4847	2.34571	59.7405	51.6607	39.8717	6.42752	50.4243	7.84506	0.00211943
Cx3cl1	5.37681	15.1445	15.2471	97.1683	99.8189	83.368	11.9228	93.4517	7.83805	0.000176549
Adamts12	5.37681	6.98979	8.20999	59.0207	64.7947	37.4552	6.85886	53.7569	7.83758	0.00496035
Gm13840	1.07536	0	0	2.1593	2.62681	3.6247	0.358454	2.8036	7.82137	0.0121107
Atp1a2	7.52754	29.1241	15.2471	182.82	129.589	91.8256	17.2996	134.745	7.78892	0.0123747
Wnt7b	1.07536	3.49489	1.17286	15.1151	14.8853	14.4988	1.91437	14.833	7.74826	9.07673e-05
Gm3892	5.37681	0	2.34571	17.2744	28.0193	14.4988	2.57417	19.9308	7.74261	0.0169801
Wnk2	6.45217	4.65986	1.17286	40.3068	19.2633	35.0387	4.09496	31.5363	7.70124	0.0135244
9430073C21Rik	0	1.16496	0	2.1593	4.37802	2.41646	0.388322	2.98459	7.68588	0.031644
Hebp2	5.37681	24.4643	8.20999	94.2892	92.8141	105.116	12.6837	97.4065	7.67967	0.000282517
Insyn1	0	2.32993	2.34571	11.5162	12.2585	12.0823	1.55855	11.9523	7.6689	0.000213463
Spint1	8.6029	32.619	5.86428	118.761	110.326	131.697	15.6954	120.262	7.66222	0.000577118
Gnai1	1.07536	17.4745	4.69143	76.2951	37.651	64.0363	7.74709	59.3275	7.65804	0.0143
Plet1	20.4319	53.5884	23.4571	282.868	243.418	218.69	32.4925	248.325	7.64255	0.00055139
Dnai4	1.07536	1.16496	1.17286	8.63718	5.25363	12.0823	1.13773	8.65771	7.60965	0.0188712
Htra1	23.658	8.15475	11.7286	133.876	102.446	94.2421	14.5138	110.188	7.59197	0.00179288
Pdk3	4.30145	17.4745	5.86428	77.7346	52.5363	78.5351	9.2134	69.602	7.55443	0.00313099
Ncs1	1.07536	4.65986	0	16.5546	15.7609	10.8741	1.91174	14.3965	7.53058	0.00530216
Igkc	54.8435	41.9387	48.0871	502.396	330.978	257.353	48.2898	363.576	7.52905	0.012276
Ccn5	2.15072	6.98979	3.51857	32.3894	35.0242	27.7893	4.21969	31.7343	7.52053	0.000423539
Dync2li1	2.15072	18.6394	5.86428	70.537	62.1679	67.661	8.88481	66.7886	7.51717	0.000481694
Gm4322	1.07536	0	1.17286	6.47789	4.37802	6.04116	0.749406	5.63236	7.51576	0.00275914
Cd63-ps	5.37681	34.9489	11.7286	159.788	113.829	117.199	17.3514	130.272	7.50783	0.00284979
Bcl11a	2.15072	2.32993	1.17286	20.8732	10.5073	10.8741	1.8845	14.0848	7.47403	0.0233178
Maoa	121.516	329.685	216.978	2121.87	1700.42	1169.57	222.726	1663.95	7.47084	0.00693074
Sctr	5.37681	4.65986	1.17286	27.3511	33.273	22.9564	3.73651	27.8601	7.4562	0.00177646
Elovl7	8.6029	19.8044	8.20999	102.926	87.5604	82.1598	12.2058	90.8822	7.44584	0.000418044
Tnfsf13b	2.15072	2.32993	2.34571	20.8732	16.6365	13.2906	2.27546	16.9334	7.44177	0.00261329
Aqp5	0	1.16496	0	3.59883	2.62681	2.41646	0.388322	2.8807	7.41834	0.00943535
Col9a3	2.15072	6.98979	1.17286	33.1092	16.6365	26.5811	3.43779	25.4423	7.40076	0.0126322
Prrx1	3.22609	11.6496	9.38285	55.4219	56.0387	67.661	8.08619	59.7072	7.38384	0.00039362
Osbpl3	31.1855	86.2074	23.4571	387.953	385.266	264.603	46.95	345.941	7.36828	0.00271236
Elf3	9.67826	26.7942	1.17286	105.086	77.9288	94.2421	12.5484	92.4189	7.36497	0.0018531
Hpca	3.22609	6.98979	9.38285	46.065	43.7802	54.3704	6.53291	48.0719	7.35842	0.000352111
Trim52	0	1.16496	0	1.43953	3.50242	3.6247	0.388322	2.85555	7.35357	0.0379376
Kif12	7.52754	15.1445	2.34571	58.301	54.2875	71.2857	8.33926	61.2914	7.34974	0.00111996
Ccdc3	10.7536	20.9694	11.7286	154.749	78.8044	85.7845	14.4838	106.446	7.3493	0.0197621
Cyp4f18	6.45217	9.31972	7.03714	61.8998	50.7851	54.3704	7.60301	55.6851	7.32409	0.000143471
Msantd3	0	18.6394	1.17286	48.2243	56.9143	39.8717	6.6041	48.3367	7.3192	0.00583136
Gm47920	0	2.32993	0	3.59883	6.12923	7.24939	0.776643	5.65915	7.28668	0.0213727
Cdh26	0	3.49489	0	7.91742	7.88044	9.66586	1.16496	8.4879	7.28598	0.00496129
Gm3716	0	1.16496	0	4.31859	1.75121	2.41646	0.388322	2.82875	7.28457	0.0472482
Cspg4b	0	2.32993	0	8.63718	3.50242	4.83293	0.776643	5.65751	7.28457	0.0472482
Ier3	8.6029	16.3095	16.42	102.207	113.829	84.5762	13.7775	100.204	7.27302	0.000626423
Mzb1	2.15072	1.16496	0	12.236	7.00483	4.83293	1.10523	8.02459	7.26056	0.0387646
Rragd	15.0551	72.2278	16.42	215.21	287.198	248.896	34.5676	250.435	7.24477	0.00153519
Gal3st2	0	0	1.17286	4.31859	1.75121	2.41646	0.390952	2.82875	7.23555	0.0475825
Gm5928	0	0	1.17286	4.31859	1.75121	2.41646	0.390952	2.82875	7.23555	0.0475825
Sult2b1	1.07536	3.49489	2.34571	18.7139	13.1341	18.1235	2.30532	16.6571	7.22552	0.00165489
Gm30198	0	1.16496	0	2.1593	2.62681	3.6247	0.388322	2.8036	7.21979	0.0141781
Fblim1	22.5826	30.2891	28.1486	236.803	175.121	172.777	27.0067	194.9	7.21672	0.00134826
Gm28166	1.07536	1.16496	0	4.31859	7.00483	4.83293	0.746776	5.38545	7.21161	0.00684015
Lgi4	2.15072	4.65986	3.51857	25.9115	21.8901	26.5811	3.44305	24.7943	7.20125	0.000198305
Gipc2	18.2812	264.447	15.2471	609.641	816.063	715.273	99.3251	713.659	7.18509	0.00380485
Mmp23	12.9043	18.6394	10.5557	102.207	106.824	93.0339	14.0332	100.688	7.17501	5.13665e-05
Crybb1	0	0	1.17286	2.1593	2.62681	3.6247	0.390952	2.8036	7.17121	0.0143759
Snord104	0	0	1.17286	2.1593	2.62681	3.6247	0.390952	2.8036	7.17121	0.0143759
Olfm2	3.22609	2.32993	1.17286	21.593	15.7609	10.8741	2.24296	16.076	7.16731	0.0118305
Cd63	72.0493	158.435	112.594	924.178	739.01	793.808	114.36	818.999	7.16161	0.000307057
Casp12	17.2058	36.1139	15.2471	167.705	168.992	153.445	22.8556	163.381	7.14839	7.17444e-05
Pak3	2.15072	3.49489	0	10.0767	16.6365	13.2906	1.88187	13.3346	7.0858	0.00597748
Ccdc190	1.07536	0	0	2.87906	3.50242	1.20823	0.358454	2.5299	7.05782	0.0483655
Scn8a	4.30145	11.6496	8.20999	71.9765	62.1679	36.247	8.0537	56.7971	7.0523	0.0109453
Ddr1	20.4319	79.2176	14.0743	281.428	279.318	240.438	37.9079	267.061	7.045	0.000744812
Slc24a3	5.37681	6.98979	1.17286	45.3452	21.0145	28.9976	4.51315	31.7858	7.04292	0.0208046
Phlda2	6.45217	44.2687	3.51857	156.189	129.589	95.4503	18.0798	127.076	7.02863	0.00765792
Col4a4	4.30145	19.8044	3.51857	66.9381	66.5459	60.4116	9.20814	64.6319	7.019	0.000630005
Gm10601	1.07536	0	1.17286	3.59883	6.12923	6.04116	0.749406	5.25641	7.01409	0.00775649
Btnl4	1.07536	0	0	2.1593	1.75121	3.6247	0.358454	2.51173	7.00713	0.0328171
Sez6l2	1.07536	0	0	2.1593	1.75121	3.6247	0.358454	2.51173	7.00713	0.0328171
Srpk3	0	1.16496	1.17286	6.47789	2.62681	7.24939	0.779274	5.45136	6.99544	0.0344203
Hmgcll1	0	3.49489	0	7.19765	8.75604	8.45762	1.16496	8.13711	6.98485	0.00519858
AA414768	2.15072	2.32993	3.51857	25.1918	14.8853	15.707	2.66641	18.5947	6.97369	0.0087988
Lgi2	5.37681	9.31972	7.03714	33.829	65.6703	51.954	7.24456	50.4844	6.9686	0.00963548
Itgam	12.9043	11.6496	2.34571	71.2567	73.5508	42.2881	8.96657	62.3652	6.9553	0.00728755
Espn	3.22609	1.16496	2.34571	17.2744	11.3829	18.1235	2.24559	15.5936	6.94409	0.00373987
Dkk3	18.2812	25.6292	32.84	201.534	164.614	166.736	25.5835	177.628	6.94308	0.000277702
Tspoap1	3.22609	2.32993	0	8.63718	16.6365	13.2906	1.85201	12.8547	6.94098	0.0118554
Klf5	1.07536	16.3095	1.17286	53.2626	42.9046	32.6223	6.18591	42.9298	6.93994	0.00930996
Gm31793	0	1.16496	0	2.1593	3.50242	2.41646	0.388322	2.69273	6.93427	0.0151937
Dpysl3	11.829	16.3095	19.9386	110.124	122.585	100.283	16.0257	110.997	6.92621	0.000158314
Adamtsl2	53.7681	151.445	51.6057	577.252	659.33	530.414	85.6064	588.998	6.88031	0.000548978
St6galnac4	9.67826	4.65986	2.34571	44.6254	35.0242	35.0387	5.56128	38.2294	6.87422	0.00106967
Pcdh7	6.45217	5.82482	2.34571	47.5045	23.6413	28.9976	4.87424	33.3811	6.84848	0.0177917
Frem2	0	2.32993	0	4.31859	4.37802	7.24939	0.776643	5.31533	6.84399	0.0215988
Hs6st2	0	4.65986	0	12.236	8.75604	10.8741	1.55329	10.622	6.83843	0.00809539
Gdpd1	3.22609	22.1343	8.20999	107.965	54.2875	66.4528	11.1901	76.235	6.8127	0.0194292
Tekt5	0	6.98979	2.34571	26.6313	23.6413	13.2906	3.11183	21.1877	6.80876	0.0163056
Ppp1r3d	2.15072	3.49489	2.34571	20.1534	14.8853	19.3317	2.66378	18.1235	6.80367	0.000791285
Igf2	3.22609	1.16496	3.51857	13.6755	18.3877	21.7482	2.63654	17.9371	6.80329	0.0033792
Mapk13	4.30145	10.4847	3.51857	48.2243	48.1582	27.7893	6.10157	41.3906	6.7836	0.00783651
Gm4956	4.30145	3.49489	8.20999	40.3068	34.1486	33.8305	5.33545	36.0953	6.76519	0.000275775
Gm13391	0	0	1.17286	2.87906	2.62681	2.41646	0.390952	2.64078	6.75474	0.00552461
Col6a6	6.45217	2.32993	7.03714	30.9499	49.0338	26.5811	5.27308	35.5216	6.73641	0.0126217
Apba1	1.07536	2.32993	1.17286	12.9558	7.00483	10.8741	1.52605	10.2782	6.73519	0.00809678
P2rx2	1.07536	2.32993	2.34571	12.9558	14.8853	10.8741	1.917	12.905	6.73189	0.00087451
Prkar2b	6.45217	3.49489	1.17286	23.0325	32.3974	19.3317	3.70664	24.9205	6.72321	0.00708957
Rassf10	2.15072	4.65986	1.17286	17.2744	21.8901	14.4988	2.66115	17.8878	6.72182	0.00312601
Frmd3	1.07536	2.32993	0	7.19765	9.63165	6.04116	1.1351	7.62349	6.71615	0.00663591
Meg3	15.0551	17.4745	7.03714	71.2567	93.6897	100.283	13.1889	88.4099	6.70336	0.00128767
Egfros	1.07536	0	0	2.1593	2.62681	2.41646	0.358454	2.40086	6.69781	0.00596016
Cfap69	1.07536	2.32993	2.34571	10.0767	17.5121	10.8741	1.917	12.821	6.68803	0.0103821
Elapor1	17.2058	18.6394	12.9014	128.118	102.446	95.4503	16.2489	108.671	6.68793	0.000785432
Dipk1b	0	4.65986	0	14.3953	7.00483	9.66586	1.55329	10.3553	6.66672	0.02973
Hs3st1	4.30145	6.98979	1.17286	35.2685	21.0145	26.5811	4.1547	27.6214	6.64823	0.00632398
Meis3	3.22609	15.1445	7.03714	59.7405	47.2826	61.6198	8.46925	56.2143	6.63746	0.00111754
Loxl2	45.1652	71.0628	45.7414	388.673	352.869	329.847	53.9898	357.13	6.61476	9.26093e-05
Pcdhga3	2.15072	4.65986	0	14.3953	14.8853	15.707	2.27019	14.9959	6.60554	0.000811873
Sult4a1	0	1.16496	0	1.43953	2.62681	3.6247	0.388322	2.56368	6.60195	0.0426414
Fam131a	1.07536	2.32993	2.34571	10.0767	15.7609	12.0823	1.917	12.64	6.59362	0.0033493
Siglecf	1.07536	0	1.17286	5.03836	6.12923	3.6247	0.749406	4.93076	6.57956	0.00688359
Col1a2	168.832	173.58	126.668	1006.95	1158.42	915.84	156.36	1027.07	6.56863	0.0002726
Gm15929	1.07536	1.16496	1.17286	8.63718	5.25363	8.45762	1.13773	7.44948	6.54768	0.004564
Pqlc3	3.22609	9.31972	8.20999	57.5812	32.3974	45.9128	6.9186	45.2971	6.54715	0.0069453
Nbl1	4.30145	1.16496	1.17286	12.9558	18.3877	12.0823	2.21309	14.4753	6.54075	0.00534761
Bicc1	80.6522	219.013	60.9885	895.388	808.183	652.445	120.218	785.339	6.53262	0.00155396
Irag1	13.9797	16.3095	12.9014	96.4485	100.694	84.5762	14.3969	93.9064	6.52269	8.62622e-05
Gm5859	4.30145	2.32993	1.17286	18.7139	14.0097	18.1235	2.60141	16.949	6.51531	0.00117644
Nav3	1.07536	1.16496	2.34571	12.9558	9.63165	7.24939	1.52868	9.9456	6.50601	0.0078297
Ephb3	5.37681	2.32993	1.17286	19.4337	20.1389	18.1235	2.95987	19.232	6.4976	0.000300985
Gpr153	6.45217	10.4847	5.86428	50.3836	48.1582	49.5375	7.60038	49.3598	6.49438	1.24998e-05
Tgfb3	8.6029	17.4745	9.38285	83.4927	76.1776	70.0775	11.8201	76.5826	6.47903	0.000175244
Slc7a6	5.37681	6.98979	1.17286	35.2685	21.0145	31.414	4.51315	29.2323	6.47715	0.00577684
Vstm4	10.7536	13.9796	15.2471	84.9323	108.575	65.2445	13.3268	86.2506	6.47198	0.00442519
Clec3b	0	3.49489	0	9.35695	9.63165	3.6247	1.16496	7.53776	6.47038	0.0489633
Stc2	3.22609	4.65986	5.86428	27.3511	35.0242	26.5811	4.58341	29.6521	6.46945	0.000862125
Gm44827	0	1.16496	0	2.1593	1.75121	3.6247	0.388322	2.51173	6.46818	0.0368203
Spink1	30.1101	29.1241	7.03714	91.4102	193.509	142.571	22.0905	142.497	6.4506	0.0167047
Adamts4	1.07536	3.49489	3.51857	16.5546	11.3829	24.1646	2.69628	17.3674	6.44124	0.0181275
Gm7665	2.15072	20.9694	3.51857	74.1358	52.5363	44.7046	8.87955	57.1255	6.43338	0.0106927
Pacrg	2.15072	2.32993	0	8.63718	10.5073	9.66586	1.49355	9.60343	6.42993	0.000927055
C7	3.22609	2.32993	1.17286	13.6755	11.3829	18.1235	2.24296	14.394	6.4174	0.00417713
Lrch2	0	3.49489	0	9.35695	7.00483	6.04116	1.16496	7.46765	6.41019	0.0144729
9930012K11Rik	2.15072	0	1.17286	7.91742	9.63165	3.6247	1.10786	7.05792	6.37077	0.0346633
Igkv10-96	0	1.16496	4.69143	16.5546	12.2585	8.45762	1.95213	12.4236	6.3641	0.0185536
Gm14964	9.67826	10.4847	8.20999	61.18	68.2971	50.7457	9.45765	60.0743	6.35193	0.00059643
Wfdc15b	5.37681	9.31972	5.86428	48.2243	54.2875	27.7893	6.8536	43.4337	6.33735	0.0107411
Adamts16	1.07536	6.98979	2.34571	20.1534	13.1341	32.6223	3.47029	21.9699	6.33086	0.036363
Pdgfra	46.2406	66.403	32.84	350.526	306.462	263.395	48.4945	306.794	6.32636	0.000664913
Asz1	0	4.65986	2.34571	8.63718	17.5121	18.1235	2.33519	14.7576	6.31965	0.0206363
Gm8546	1.07536	3.49489	0	12.236	4.37802	12.0823	1.52342	9.56545	6.27894	0.0450133
Sfn	11.829	13.9796	5.86428	77.0149	70.924	50.7457	10.5576	66.2282	6.27303	0.00257297
4930533K18Rik	0	3.49489	0	8.63718	9.63165	3.6247	1.16496	7.29784	6.26443	0.0490306
Ehf	15.0551	58.2482	18.7657	220.968	162.862	192.109	30.6897	191.98	6.25552	0.00175981
Cttnbp2	7.52754	9.31972	3.51857	39.5871	52.5363	35.0387	6.78861	42.3874	6.2439	0.00296557
Ccdc80	135.496	232.993	117.286	1173.94	976.299	882.009	161.925	1010.75	6.24209	0.000806617
Ephb6	1.07536	3.49489	2.34571	22.3127	8.75604	12.0823	2.30532	14.3837	6.23934	0.0433083
Entpd2	3.22609	15.1445	9.38285	53.9824	64.7947	54.3704	9.25116	57.7158	6.23877	0.000604108
Gm16195	1.07536	2.32993	2.34571	8.63718	17.5121	9.66586	1.917	11.9384	6.22763	0.0240988
Col8a1	6.45217	9.31972	10.5557	74.8556	26.2681	62.8281	8.77587	54.6506	6.22737	0.0352128
Card11	4.30145	6.98979	3.51857	24.472	35.8998	31.414	4.9366	30.5953	6.19764	0.00181594
Foxm1	4.30145	8.15475	2.34571	16.5546	28.0193	47.1211	4.93397	30.565	6.19481	0.0476465
Aebp1	13.9797	19.8044	11.7286	92.1299	101.57	88.2009	15.1709	93.967	6.1939	7.04957e-05
Popdc2	2.15072	3.49489	0	9.35695	15.7609	9.66586	1.88187	11.5946	6.16118	0.01385
Cpxm2	4.30145	4.65986	5.86428	26.6313	33.273	31.414	4.94186	30.4394	6.15951	0.000232966
Cdh11	5.37681	1.16496	5.86428	20.1534	33.273	22.9564	4.13535	25.4609	6.1569	0.00745121
Gm13015	2.15072	1.16496	2.34571	7.91742	8.75604	18.1235	1.88713	11.599	6.14635	0.0419477
Gm18147	0	0	1.17286	2.1593	2.62681	2.41646	0.390952	2.40086	6.14105	0.00828664
S100a8	4.30145	4.65986	3.51857	31.6697	21.8901	22.9564	4.15996	25.5054	6.13116	0.00237616
Rnf180	1.07536	5.82482	2.34571	27.3511	12.2585	16.9152	3.08197	18.8416	6.1135	0.028156
Xlr4c	2.15072	0	0	3.59883	3.50242	6.04116	0.716908	4.3808	6.11069	0.0288573
Dnm1	1.07536	6.98979	3.51857	28.7906	26.2681	15.707	3.86124	23.5886	6.10907	0.0106158
Ltbp2	18.2812	18.6394	15.2471	102.207	136.594	79.7433	17.3892	106.181	6.10616	0.00584712
B4galt6	31.1855	87.3723	22.2843	280.708	275.815	298.433	46.9474	284.986	6.07032	0.000378657
S100a6	41.9391	36.1139	42.2228	243.281	255.676	229.564	40.092	242.84	6.05709	1.30114e-05
Zbtb7c	5.37681	2.32993	2.34571	20.8732	25.3925	14.4988	3.35082	20.2548	6.04474	0.00701113
Eln	48.3913	116.496	42.2228	457.771	415.912	378.177	69.0369	417.286	6.0444	0.000460756
Pcdhga2	2.15072	2.32993	2.34571	20.8732	13.1341	7.24939	2.27546	13.7522	6.04372	0.0437288
Gm48427	2.15072	1.16496	0	5.75812	7.00483	7.24939	1.10523	6.67078	6.03565	0.00198496
Tmem100	5.37681	5.82482	3.51857	23.0325	46.407	19.3317	4.90673	29.5904	6.03057	0.0440223
Gm14469	1.07536	0	0	1.43953	2.62681	2.41646	0.358454	2.16094	6.02849	0.0244602
Olfr295	1.07536	0	0	1.43953	2.62681	2.41646	0.358454	2.16094	6.02849	0.0244602
Cacnb1	3.22609	4.65986	1.17286	16.5546	17.5121	20.5399	3.0196	18.2022	6.02802	0.000640608
BX666061.1	0	3.49489	0	6.47789	6.12923	8.45762	1.16496	7.02158	6.02729	0.012969
Pygm	8.6029	9.31972	5.86428	43.1859	48.1582	51.954	7.92897	47.766	6.02425	0.000131721
Mogat2	31.1855	67.5679	10.5557	269.912	183.877	204.191	36.4364	219.327	6.01944	0.00405818
Serpine2	38.713	34.9489	31.6671	230.325	214.523	188.484	35.1097	211.111	6.01289	0.000141572
Lrrc73	1.07536	2.32993	1.17286	6.47789	11.3829	9.66586	1.52605	9.17553	6.01261	0.00685978
Gm7809	1.07536	3.49489	1.17286	8.63718	11.3829	14.4988	1.91437	11.5063	6.01047	0.00682559
Tril	2.15072	1.16496	4.69143	25.1918	9.63165	13.2906	2.66904	16.038	6.0089	0.0499435
Igdcc4	12.9043	27.9592	3.51857	91.4102	95.4409	79.7433	14.794	88.8648	6.0068	0.000969714
Ephx4	0	0	2.34571	4.31859	6.12923	3.6247	0.781904	4.69084	5.99925	0.0224415
Plcd3	6.45217	13.9796	3.51857	57.5812	44.6558	41.0799	7.98344	47.7723	5.98393	0.00252194
Ubxn11	9.67826	10.4847	2.34571	36.708	60.4167	37.4552	7.50288	44.86	5.97903	0.0103757
Hoxa2	0	2.32993	2.34571	8.63718	9.63165	9.66586	1.55855	9.31156	5.97451	0.000798512
Gm43126	1.07536	2.32993	1.17286	9.35695	13.1341	4.83293	1.52605	9.10798	5.96834	0.0356612
Zc3h6	6.45217	1.16496	0	14.3953	10.5073	20.5399	2.53905	15.1475	5.96582	0.0233672
Lat2	6.45217	9.31972	3.51857	46.065	35.0242	33.8305	6.43015	38.3065	5.95733	0.00167455
Mex3a	4.30145	8.15475	3.51857	34.5487	31.5218	28.9976	5.32492	31.6893	5.95114	0.000254585
Sp3os	2.15072	4.65986	3.51857	28.7906	15.7609	16.9152	3.44305	20.4889	5.9508	0.0156983
Hmgn3	3.22609	10.4847	4.69143	48.2243	29.7705	31.414	6.13406	36.4696	5.94542	0.00854887
Slc10a6	0	0	2.34571	6.47789	2.62681	4.83293	0.781904	4.64588	5.94174	0.0470465
Ltk	1.07536	5.82482	1.17286	15.1151	12.2585	20.5399	2.69101	15.9712	5.935	0.0100721
Tes	11.829	55.9183	21.1114	197.935	169.867	159.487	29.6196	175.763	5.93402	0.00116441
Myo18b	2.15072	3.49489	2.34571	10.0767	22.7657	14.4988	2.66378	15.7804	5.92407	0.0247824
Wdr86	8.6029	3.49489	0	30.2301	21.8901	19.3317	4.0326	23.8173	5.9062	0.00871681
Prnd	2.15072	0	1.17286	8.63718	6.12923	4.83293	1.10786	6.53311	5.89706	0.0132102
D630003M21Rik	2.15072	4.65986	3.51857	19.4337	18.3877	22.9564	3.44305	20.2593	5.8841	0.00042075
Mal	2.15072	16.3095	4.69143	51.8231	42.029	42.2881	7.71722	45.3801	5.88037	0.00225346
Ngp	0	1.16496	1.17286	5.03836	2.62681	6.04116	0.779274	4.56878	5.86286	0.0251036
Gm17081	8.6029	0	3.51857	28.0708	23.6413	19.3317	4.04049	23.6813	5.861	0.00521396
Irf4	3.22609	1.16496	0	10.7965	5.25363	9.66586	1.46368	8.57199	5.85645	0.0213687
H2-M2	4.30145	8.15475	5.86428	49.6638	34.1486	22.9564	6.10683	35.5896	5.82784	0.0196324
Pdlim2	12.9043	17.4745	15.2471	101.487	82.3068	80.9516	15.2086	88.2484	5.80251	0.000416382
Abca14	2.15072	1.16496	0	7.91742	5.25363	6.04116	1.10523	6.40407	5.79433	0.00620803
Cpxm1	18.2812	16.3095	19.9386	123.8	98.9433	93.0339	18.1764	105.259	5.79096	0.000781339
H2-Eb2	3.22609	0	1.17286	7.91742	7.88044	9.66586	1.46631	8.4879	5.7886	0.00321391
Gm44618	3.22609	1.16496	0	10.0767	10.5073	4.83293	1.46368	8.4723	5.78834	0.0269472
Kdelr3	6.45217	4.65986	4.69143	34.5487	28.8949	27.7893	5.26782	30.411	5.77298	0.000320137
Fmod	8.6029	3.49489	5.86428	44.6254	32.3974	26.5811	5.98736	34.5346	5.76793	0.00663793
Tpbg	0	1.16496	0	2.87906	2.62681	1.20823	0.388322	2.23804	5.76336	0.0463942
Mybl1	43.0145	94.3621	22.2843	328.213	262.681	328.639	53.2203	306.511	5.75929	0.00116949
Mfge8	108.612	271.437	112.594	992.556	908.877	935.172	164.214	945.535	5.75794	0.000188407
Anxa13	13.9797	76.8877	11.7286	223.127	158.484	209.024	34.1986	196.879	5.75691	0.00496231
Gm49394	0	1.16496	1.17286	2.1593	5.25363	6.04116	0.779274	4.48469	5.75497	0.0410988
Ncam1	16.1304	23.2993	15.2471	93.5695	130.465	90.6174	18.2256	104.884	5.75475	0.00268449
Svep1	37.6377	23.2993	17.5928	159.068	133.092	159.487	26.1766	150.549	5.75128	0.000298641
Gm10599	4.30145	0	4.69143	20.1534	21.8901	9.66586	2.99762	17.2365	5.75004	0.025586
Ptk7	10.7536	29.1241	8.20999	107.245	86.6848	82.1598	16.0292	92.0299	5.74137	0.00170032
Gm49601	0	0	1.17286	2.87906	2.62681	1.20823	0.390952	2.23804	5.72458	0.0469112
Igkv4-72	0	0	1.17286	2.87906	2.62681	1.20823	0.390952	2.23804	5.72458	0.0469112
Rtn4rl2	1.07536	6.98979	1.17286	23.0325	10.5073	19.3317	3.07934	17.6238	5.72325	0.0257165
Ccl21b	9.67826	9.31972	2.34571	47.5045	29.7705	44.7046	7.11456	40.6599	5.71502	0.00502012
2410021H03Rik	0	1.16496	1.17286	3.59883	6.12923	3.6247	0.779274	4.45092	5.71162	0.0165618
Plcd1	2.15072	4.65986	2.34571	17.2744	19.2633	15.707	3.0521	17.4149	5.70587	0.000389671
Tmsb10	170.983	329.685	153.644	1260.31	1330.04	1142.99	218.104	1244.45	5.70575	0.000194688
Gm13301	3.22609	6.98979	8.20999	40.3068	34.1486	30.2058	6.14196	34.8871	5.68012	0.000956346
Bdkrb2	2.15072	5.82482	2.34571	20.8732	19.2633	18.1235	3.44042	19.42	5.64466	0.000370611
Ano1	12.9043	25.6292	21.1114	146.832	82.3068	107.533	19.8817	112.224	5.64459	0.00849447
Cbr3	26.8841	194.549	59.8157	502.396	576.148	507.457	93.7496	528.667	5.63914	0.00153603
Gm10600	2.15072	2.32993	0	10.7965	9.63165	4.83293	1.49355	8.42035	5.6378	0.024635
Lpl	421.542	926.147	524.267	3187.84	4223.04	3140.2	623.985	3517.02	5.63639	0.00168474
Themis	17.2058	23.2993	12.9014	111.564	74.4264	114.782	17.8022	100.257	5.63175	0.00343827
Gpx8	9.67826	4.65986	8.20999	51.1033	42.029	33.8305	7.51604	42.3209	5.63075	0.00260297
Vtcn1	8.6029	8.15475	8.20999	65.4986	31.5218	43.4964	8.32255	46.8389	5.62795	0.0179822
Cachd1	9.67826	24.4643	12.9014	119.481	72.6752	72.4939	15.6813	88.2167	5.62559	0.0111614
Mycbpap	1.07536	4.65986	0	11.5162	12.2585	8.45762	1.91174	10.7441	5.62007	0.00843183
Osmr	19.3565	25.6292	17.5928	142.513	123.46	84.5762	20.8595	116.85	5.60176	0.0050779
Tcf21	58.0696	100.187	44.5685	434.738	380.012	321.39	67.6084	378.713	5.60158	0.00106865
Atp1b2	1.07536	6.98979	2.34571	23.7522	17.5121	16.9152	3.47029	19.3932	5.58835	0.00491017
Mgl2	2.15072	3.49489	3.51857	18.7139	13.1341	19.3317	3.05473	17.0599	5.58475	0.00228139
Ccr2	37.6377	36.1139	37.5314	211.611	209.269	200.567	37.0943	207.149	5.58438	9.51303e-07
Epdr1	7.52754	73.3928	4.69143	185.699	124.336	167.944	28.5372	159.326	5.58311	0.0106311
Fgl2	33.3362	36.1139	44.5685	220.248	215.399	200.567	38.0062	212.071	5.5799	1.39634e-05
Gm29284	1.07536	0	0	2.1593	2.62681	1.20823	0.358454	1.99811	5.57425	0.0407267
Cd244a	2.15072	3.49489	0	5.03836	13.1341	13.2906	1.88187	10.4877	5.57299	0.0416191
5033403F01Rik	0	1.16496	0	1.43953	2.62681	2.41646	0.388322	2.16094	5.56481	0.0293014
Gm19035	0	1.16496	0	1.43953	2.62681	2.41646	0.388322	2.16094	5.56481	0.0293014
Gm50020	0	1.16496	0	1.43953	2.62681	2.41646	0.388322	2.16094	5.56481	0.0293014
Pkia	4.30145	6.98979	10.5557	41.0266	42.9046	37.4552	7.28231	40.4621	5.55622	0.000162779
Spsb1	8.6029	15.1445	14.0743	87.0916	57.7899	65.2445	12.6072	70.042	5.5557	0.0031225
Tbx2	16.1304	18.6394	11.7286	89.2509	92.8141	76.1186	15.4995	86.0612	5.55252	0.000207318
Bex4	2.15072	20.9694	2.34571	43.9057	45.5314	51.954	8.4886	47.1304	5.55219	0.0045026
9130017K11Rik	0	3.49489	1.17286	7.19765	11.3829	7.24939	1.55592	8.60997	5.53369	0.0149952
Col4a5	20.4319	36.1139	16.42	134.596	106.824	161.903	24.3219	134.441	5.52756	0.0029258
4930448D08Rik	0	0	1.17286	1.43953	2.62681	2.41646	0.390952	2.16094	5.52737	0.0297657
Gm44053	0	0	1.17286	1.43953	2.62681	2.41646	0.390952	2.16094	5.52737	0.0297657
Rps12-ps21	0	0	1.17286	1.43953	2.62681	2.41646	0.390952	2.16094	5.52737	0.0297657
Srpx	6.45217	3.49489	5.86428	33.1092	28.8949	25.3729	5.27045	29.1257	5.52622	0.000586545
Fstl3	4.30145	18.6394	0	38.1475	49.9094	38.6634	7.64696	42.2401	5.52378	0.00710934
Capsl	1.07536	16.3095	7.03714	49.6638	36.7754	48.3293	8.14067	44.9228	5.51832	0.00365931
Phf24	1.07536	1.16496	2.34571	10.7965	9.63165	4.83293	1.52868	8.42035	5.50825	0.0211149
Mgp	37.6377	50.0935	57.47	285.747	300.332	212.649	48.4004	266.243	5.50084	0.00141982
Cygb	84.9536	121.156	70.3714	636.272	438.678	445.838	92.1604	506.929	5.50051	0.00335611
Gm9844	34.4116	50.0935	19.9386	169.865	202.265	200.567	34.8145	190.899	5.4833	0.000334949
Arhgap15	9.67826	11.6496	7.03714	63.3393	53.4119	38.6634	9.45501	51.8049	5.47909	0.00437333
Lbh	104.31	152.61	104.384	866.597	591.033	521.956	120.435	659.862	5.47899	0.00715412
Plxna3	8.6029	4.65986	3.51857	23.0325	35.0242	33.8305	5.59377	30.6291	5.47556	0.00368354
Pak6	10.7536	17.4745	8.20999	77.7346	61.2923	60.4116	12.146	66.4795	5.47335	0.000978544
Col5a2	34.4116	52.4234	32.84	224.567	234.662	195.734	39.8917	218.321	5.47284	0.000175821
Syngr1	4.30145	16.3095	0	48.2243	36.7754	27.7893	6.87032	37.5963	5.47228	0.0160294
Cenpe	4.30145	10.4847	7.03714	24.472	33.273	61.6198	7.27442	39.7883	5.46961	0.0457074
Ramp3	0	3.49489	2.34571	8.63718	8.75604	14.4988	1.94687	10.6307	5.46039	0.016624
Misp	1.07536	9.31972	2.34571	33.1092	21.8901	14.4988	4.24693	23.166	5.45477	0.0341728
Serpinb6a	116.139	221.343	143.088	978.88	832.7	809.516	160.19	873.699	5.45413	0.000319272
Syt9	4.30145	8.15475	3.51857	41.7464	27.1437	18.1235	5.32492	29.0045	5.44694	0.0280873
Arhgap27	23.658	23.2993	17.5928	115.882	102.446	132.906	21.5167	117.078	5.44125	0.000451114
Sik1	163.455	352.984	84.4457	1319.33	960.538	988.334	200.295	1089.4	5.43898	0.0031586
Plekhs1	7.52754	17.4745	1.17286	35.2685	49.0338	57.9951	8.72495	47.4325	5.43642	0.00891927
Gpr55	1.07536	3.49489	1.17286	13.6755	7.88044	9.66586	1.91437	10.4073	5.4364	0.0108193
Gm16201	0	1.16496	0	2.1593	1.75121	2.41646	0.388322	2.10899	5.43104	0.0166053
Plp2	8.6029	37.2789	14.0743	110.124	84.9336	130.489	19.9853	108.516	5.42976	0.00502567
Nrxn2	17.2058	44.2687	8.20999	118.041	142.724	117.199	23.2281	125.988	5.42393	0.00168703
Dok5	1.07536	0	2.34571	7.91742	7.00483	3.6247	1.14036	6.18232	5.42138	0.0266044
Csdc2	4.30145	5.82482	7.03714	29.5104	33.273	30.2058	5.72114	30.9964	5.41787	5.5474e-05
Gm15851	1.07536	0	1.17286	5.03836	3.50242	3.6247	0.749406	4.05516	5.41116	0.00594978
Rab25	3.22609	17.4745	2.34571	56.8614	25.3925	42.2881	7.68209	41.514	5.404	0.0306424
Cfap20dc	1.07536	2.32993	1.17286	10.7965	7.88044	6.04116	1.52605	8.23936	5.39914	0.00961829
Car13	4.30145	10.4847	2.34571	35.9883	26.2681	30.2058	5.71061	30.8207	5.39709	0.00256107
Gm9364	0	0	1.17286	2.1593	1.75121	2.41646	0.390952	2.10899	5.3945	0.0169918
Ggt1	1.07536	3.49489	1.17286	11.5162	6.12923	13.2906	1.91437	10.312	5.38663	0.0215613
Scara3	41.9391	149.115	41.05	504.555	345.864	397.508	77.3682	415.976	5.37657	0.00454256
A030001D20Rik	0	2.32993	1.17286	3.59883	7.88044	7.24939	1.1676	6.24289	5.34679	0.0273749
Kcnn4	5.37681	16.3095	5.86428	60.4603	45.5314	41.0799	9.18353	49.0239	5.33824	0.00437438
Gpr161	1.07536	1.16496	1.17286	8.63718	3.50242	6.04116	1.13773	6.06025	5.32663	0.0293755
Fstl1	63.4464	130.476	78.5814	639.151	409.783	402.341	90.8346	483.758	5.32571	0.00809491
Lgals3	148.4	191.054	132.533	1114.2	633.062	764.811	157.329	837.356	5.32233	0.00929109
Gm29992	8.6029	5.82482	1.17286	16.5546	42.029	24.1646	5.20019	27.5827	5.30418	0.0464172
Itgb8	4.30145	19.8044	7.03714	74.1358	47.2826	43.4964	10.381	54.9716	5.29541	0.0143406
Pianp	4.30145	2.32993	0	10.0767	10.5073	14.4988	2.21046	11.6942	5.29042	0.00723269
Sirpb1b	3.22609	3.49489	5.86428	24.472	22.7657	19.3317	4.19509	22.1898	5.28948	0.000480729
Fkbp10	13.9797	19.8044	9.38285	89.9706	65.6703	72.4939	14.389	76.045	5.28494	0.00141232
Boc	6.45217	6.98979	1.17286	25.1918	25.3925	26.5811	4.87161	25.7218	5.27994	0.000396503
Cdc42ep5	25.8087	66.403	51.6057	244.72	262.681	251.312	47.9391	252.905	5.27554	9.36684e-05
Wfdc18	2.15072	5.82482	2.34571	14.3953	21.8901	18.1235	3.44042	18.1363	5.27154	0.00400961
C1qtnf6	17.2058	24.4643	11.7286	95.009	100.694	85.7845	17.7995	93.8293	5.27145	0.000182518
Fam71d	1.07536	2.32993	0	7.19765	3.50242	7.24939	1.1351	5.98315	5.27105	0.0264153
Rhoc	69.8985	199.209	95.0014	815.494	581.401	518.332	121.37	638.409	5.26004	0.00634307
Gm2163	3.22609	5.82482	5.86428	24.472	29.7705	24.1646	4.97173	26.1357	5.25687	0.000467375
Liph	3.22609	3.49489	1.17286	17.2744	15.7609	8.45762	2.63128	13.831	5.25636	0.0164985
Cited4	2.15072	8.15475	3.51857	29.5104	20.1389	22.9564	4.60802	24.2019	5.25213	0.004114
Pdgfrb	55.9188	102.517	57.47	463.529	375.634	293.6	71.9686	377.588	5.24657	0.00401015
BC016579	2.15072	9.31972	4.69143	29.5104	26.2681	28.9976	5.38729	28.2587	5.24544	0.000601181
Slc4a3	5.37681	18.6394	8.20999	56.8614	61.2923	50.7457	10.7421	56.2998	5.24105	0.000842909
Fat4	4.30145	4.65986	2.34571	19.4337	19.2633	20.5399	3.76901	19.7456	5.23895	4.15076e-05
Gpm6b	6.45217	11.6496	8.20999	52.5428	46.407	38.6634	8.7706	45.8711	5.2301	0.000988535
Unc5b	39.7884	76.8877	36.3585	326.773	219.777	253.729	51.0115	266.76	5.2294	0.00320413
Timp3	90.3304	130.476	119.631	726.243	564.765	486.918	113.479	592.642	5.22247	0.00257867
Bend5	0	2.32993	3.51857	9.35695	7.88044	13.2906	1.9495	10.176	5.21979	0.0127316
Lama5	13.9797	40.7738	9.38285	123.8	109.451	101.491	21.3788	111.581	5.21922	0.00155559
Cd209a	3.22609	6.98979	8.20999	29.5104	37.651	28.9976	6.14196	32.053	5.21869	0.00123311
Crip1	56.9942	67.5679	43.3957	314.537	292.452	269.436	55.9859	292.142	5.21812	8.97287e-05
Myo5a	12.9043	16.3095	2.34571	63.3393	43.7802	56.7869	10.5199	54.6355	5.19356	0.00345157
Ly6d	778.562	2165.67	1539.96	8983.39	7435.63	6842.22	1494.73	7753.75	5.18739	0.00114884
Pdgfd	9.67826	37.2789	9.38285	95.009	86.6848	109.949	18.78	97.2143	5.17648	0.00240336
Ptn	4.30145	1.16496	2.34571	12.236	14.8853	13.2906	2.60404	13.4706	5.17296	0.000812586
Gm12737	0	1.16496	1.17286	2.87906	4.37802	4.83293	0.779274	4.03	5.17149	0.0100601
Ptprv	2.15072	0	0	4.31859	4.37802	2.41646	0.716908	3.70436	5.16713	0.0362337
Cracdl	2.15072	2.32993	0	6.47789	7.00483	9.66586	1.49355	7.71619	5.16634	0.00736201
Atp10a	1.07536	12.8146	3.51857	36.708	22.7657	30.2058	5.80285	29.8932	5.15147	0.0110531
Cxcr4	0	12.8146	9.38285	36.708	53.4119	24.1646	7.39915	38.0948	5.14854	0.0298855
Gli3	1.07536	4.65986	2.34571	10.7965	17.5121	13.2906	2.69364	13.8664	5.14781	0.00735549
M1ap	0	1.16496	0	2.1593	2.62681	1.20823	0.388322	1.99811	5.14551	0.0476428
Shd	0	1.16496	0	2.1593	2.62681	1.20823	0.388322	1.99811	5.14551	0.0476428
Fbn1	23.658	40.7738	21.1114	192.897	125.211	122.031	28.5144	146.713	5.14524	0.0078094
Psd2	0	1.16496	1.17286	4.31859	5.25363	2.41646	0.779274	3.99623	5.12814	0.0250735
Col6a5	4.30145	3.49489	1.17286	11.5162	17.5121	16.9152	2.98973	15.3145	5.12237	0.00439542
Sox4	56.9942	265.612	35.1857	711.848	565.64	554.579	119.264	610.689	5.12048	0.00530301
Snhg18	4.30145	18.6394	9.38285	56.8614	51.6607	56.7869	10.7746	55.103	5.11417	0.000614505
H2-Eb1	378.527	483.46	289.696	2005.99	1818.63	2056.41	383.894	1960.34	5.10646	6.6532e-05
Tinag	3.22609	40.7738	15.2471	100.767	100.694	100.283	19.749	100.582	5.093	0.00187135
Fam217b	6.45217	8.15475	3.51857	30.2301	30.6462	31.414	6.04183	30.7634	5.09174	6.0018e-05
Gm13304	9.67826	6.98979	9.38285	43.1859	44.6558	44.7046	8.68363	44.1821	5.08797	3.55775e-06
Troap	2.15072	0	4.69143	6.47789	11.3829	16.9152	2.28072	11.592	5.08261	0.0479861
Heph	5.37681	6.98979	7.03714	47.5045	24.5169	26.5811	6.46791	32.8675	5.08163	0.023055
Pnck	1.07536	4.65986	0	13.6755	7.00483	8.45762	1.91174	9.71266	5.08054	0.0341173
Gjc2	6.45217	22.1343	7.03714	83.4927	45.5314	51.954	11.8745	60.326	5.08028	0.0193699
Lpcat4	5.37681	15.1445	3.51857	51.1033	45.5314	25.3729	8.01331	40.6692	5.07521	0.0192019
Zfp354c	1.07536	2.32993	3.51857	9.35695	14.8853	10.8741	2.30795	11.7054	5.07178	0.00634337
2010007H06Rik	2.15072	4.65986	1.17286	10.0767	12.2585	18.1235	2.66115	13.4862	5.06782	0.0144268
Aqp7	18.2812	33.784	16.42	109.404	131.341	106.324	22.8284	115.69	5.06781	0.000641282
Sspn	5.37681	8.15475	8.20999	46.065	35.0242	28.9976	7.24719	36.6956	5.06342	0.00441606
Retnlg	2.15072	0	1.17286	4.31859	5.25363	7.24939	1.10786	5.6072	5.06129	0.0134136
Pdgfb	13.9797	36.1139	11.7286	121.64	92.8141	97.8668	20.6074	104.107	5.05193	0.00211271
Tnf	1.07536	2.32993	1.17286	10.0767	7.00483	6.04116	1.52605	7.70757	5.05067	0.00850675
Sntg1	6.45217	0	3.51857	19.4337	14.0097	16.9152	3.32358	16.7862	5.05063	0.00523705
4930578G10Rik	1.07536	1.16496	1.17286	5.03836	6.12923	6.04116	1.13773	5.73625	5.04185	0.000196569
Gm26920	0	1.16496	1.17286	4.31859	2.62681	4.83293	0.779274	3.92611	5.03817	0.0151423
Mir142hg	4.30145	1.16496	4.69143	17.2744	15.7609	18.1235	3.38595	17.0529	5.03638	0.000480757
S100a11	103.235	258.622	59.8157	690.974	796.8	627.072	140.558	704.949	5.01538	0.0019401
Vil1	2.15072	9.31972	4.69143	38.8673	16.6365	25.3729	5.38729	26.9589	5.00417	0.0337579
Pcdhgb7	2.15072	4.65986	1.17286	14.3953	12.2585	13.2906	2.66115	13.3148	5.0034	0.00091195
Spp1	891.475	3356.26	976.989	10259.5	6702.75	9171.69	1741.58	8711.32	5.00198	0.00627917
Igf1r	19.3565	32.619	18.7657	133.157	129.589	90.6174	23.5804	117.788	4.99515	0.00278895
Snap25	2.15072	0	0	3.59883	3.50242	3.6247	0.716908	3.57531	4.98713	0.0163769
Zfp651	4.30145	15.1445	4.69143	47.5045	34.1486	38.6634	8.0458	40.1055	4.98465	0.00374523
Myo5c	4.30145	9.31972	5.86428	44.6254	21.0145	31.414	6.49515	32.3513	4.98084	0.0208629
Pcdhga9	3.22609	4.65986	0	12.9558	16.6365	9.66586	2.62865	13.086	4.97824	0.0127832
Usp43	0	13.9796	2.34571	22.3127	26.2681	32.6223	5.44176	27.0677	4.97407	0.0147435
Sirpb1a	7.52754	4.65986	4.69143	29.5104	28.8949	25.3729	5.62627	27.9261	4.96351	0.000154293
Sult1e1	70.9739	2000.24	208.768	4164.56	3122.41	4025.83	759.996	3770.93	4.96178	0.0127591
Lynx1	7.52754	26.7942	7.03714	69.8172	74.4264	60.4116	13.7863	68.2184	4.94828	0.0021154
Gm6166	6.45217	12.8146	12.9014	64.0591	30.6462	64.0363	10.7227	52.9138	4.93473	0.0204458
Pdzd4	2.15072	10.4847	2.34571	30.9499	23.6413	19.3317	4.99371	24.641	4.93441	0.0107998
Myof	31.1855	45.4336	25.8028	209.452	144.475	151.029	34.1407	168.318	4.93015	0.00334091
Klc3	10.7536	10.4847	5.86428	49.6638	36.7754	47.1211	9.0342	44.5201	4.92795	0.0011235
Clcf1	19.3565	66.403	12.9014	131.717	186.504	167.944	32.887	162.055	4.92763	0.00518175
Mxra8	40.8638	50.0935	51.6057	292.225	230.284	178.818	47.521	233.776	4.91942	0.00482862
Igf2bp1	3.22609	0	1.17286	6.47789	7.88044	7.24939	1.46631	7.20257	4.91202	0.00502712
Lpar1	10.7536	5.82482	7.03714	48.944	27.1437	39.8717	7.87186	38.6531	4.91029	0.00903829
Tnc	7.52754	4.65986	4.69143	38.1475	25.3925	19.3317	5.62627	27.6239	4.90981	0.0173935
4833417C18Rik	2.15072	0	2.34571	4.31859	10.5073	7.24939	1.49881	7.35841	4.90949	0.0390822
Gm48662	1.07536	2.32993	1.17286	7.19765	4.37802	10.8741	1.52605	7.48325	4.90368	0.0363164
Gm10643	2.15072	1.16496	0	2.87906	6.12923	7.24939	1.10523	5.41923	4.90326	0.0409781
Gpr176	1.07536	1.16496	2.34571	11.5162	6.12923	4.83293	1.52868	7.4928	4.90148	0.0460193
BC034090	2.15072	8.15475	3.51857	23.7522	21.0145	22.9564	4.60802	22.5744	4.89894	0.000834407
Fignl1	7.52754	9.31972	7.03714	25.9115	40.2778	50.7457	7.96146	38.9784	4.89588	0.0127564
Tmsb15b1	0	0	3.51857	5.03836	6.12923	6.04116	1.17286	5.73625	4.89084	0.0203238
Dnaaf3	4.30145	1.16496	0	8.63718	9.63165	8.45762	1.82214	8.90882	4.88921	0.00605846
Slc39a4	110.762	103.682	157.163	534.785	747.766	532.83	123.869	605.127	4.88522	0.0027796
Col6a1	44.0898	83.8775	51.6057	272.791	324.849	279.102	59.8577	292.247	4.88237	0.000341605
Ildr1	1.07536	22.1343	1.17286	42.4661	30.6462	45.9128	8.12752	39.675	4.88157	0.0197847
Pcdhgc4	5.37681	5.82482	8.20999	30.2301	30.6462	33.8305	6.47054	31.5689	4.87887	6.31678e-05
Gm6169	6.45217	6.98979	1.17286	20.1534	24.5169	26.5811	4.87161	23.7505	4.87529	0.00205861
Dpt	75.2754	66.403	73.8899	307.34	381.763	361.261	71.8561	350.122	4.87254	0.000239947
Ap1m2	2.15072	15.1445	9.38285	62.6196	26.2681	41.0799	8.89271	43.3225	4.87169	0.037174
Dusp2	3.22609	3.49489	5.86428	20.8732	21.0145	19.3317	4.19509	20.4065	4.86437	8.35447e-05
Gpr171	0	2.32993	1.17286	4.31859	7.88044	4.83293	1.1676	5.67732	4.8624	0.0255555
Runx1	9.67826	9.31972	8.20999	48.944	38.5266	44.7046	9.06932	44.0584	4.85796	0.000332384
Mdk	15.0551	24.4643	15.2471	75.5753	104.197	85.7845	18.2555	88.5189	4.84889	0.00141118
Aplp1	2.15072	6.98979	2.34571	17.2744	16.6365	21.7482	3.82874	18.553	4.84572	0.00284414
Tmem45a	7.52754	29.1241	4.69143	74.8556	51.6607	73.7022	13.781	66.7395	4.84285	0.00800364
Prtg	0	9.31972	3.51857	21.593	17.5121	22.9564	4.27943	20.6871	4.83409	0.00663551
Thbs2	30.1101	32.619	28.1486	177.062	148.853	112.366	30.2926	146.094	4.82275	0.00350618
Gm49960	2.15072	0	1.17286	5.03836	6.12923	4.83293	1.10786	5.3335	4.81424	0.0046624
Gm36529	0	1.16496	0	1.43953	1.75121	2.41646	0.388322	1.86907	4.8132	0.0375712
Mamld1	3.22609	6.98979	11.7286	39.5871	39.4022	26.5811	7.31481	35.1901	4.8108	0.00492106
Ltbp3	32.2609	54.7533	15.2471	183.54	168.992	138.947	34.0871	163.826	4.8061	0.00173425
Gfpt2	5.37681	5.82482	5.86428	25.9115	36.7754	19.3317	5.68864	27.3395	4.80599	0.0131055
H2-Ab1	430.145	495.11	324.881	2242.79	1902.69	1857.05	416.712	2000.84	4.8015	0.000271517
Twist2	2.15072	2.32993	0	7.91742	8.75604	4.83293	1.49355	7.1688	4.79983	0.0157317
Psat1	3.22609	16.3095	7.03714	40.3068	25.3925	61.6198	8.85758	42.4397	4.79135	0.0400796
Esrp1	2.15072	8.15475	4.69143	28.0708	18.3877	25.3729	4.99897	23.9438	4.78975	0.004919
Ptgr1	18.2812	97.857	39.8771	269.192	198.762	279.102	52.0051	249.019	4.78835	0.004749
2810430I11Rik	0	0	1.17286	1.43953	1.75121	2.41646	0.390952	1.86907	4.78081	0.0382663
Scx	2.15072	4.65986	1.17286	15.1151	6.12923	16.9152	2.66115	12.7198	4.77984	0.0450624
Gm3883	3.22609	1.16496	1.17286	10.7965	6.12923	9.66586	1.85464	8.86385	4.7793	0.0109779
Kcnk13	3.22609	5.82482	3.51857	20.8732	11.3829	27.7893	4.18983	20.0151	4.77708	0.030525
Gm36377	1.07536	0	2.34571	5.03836	5.25363	6.04116	1.14036	5.44438	4.77427	0.00442106
Hk2	8.6029	25.6292	7.03714	82.773	42.9046	71.2857	13.7564	65.6544	4.77264	0.0173374
Ncmap	2.15072	5.82482	4.69143	23.0325	19.2633	18.1235	4.22232	20.1398	4.76983	0.000979182
Clec4d	3.22609	1.16496	2.34571	13.6755	8.75604	9.66586	2.24559	10.6991	4.76452	0.00650463
Gm50445	1.07536	0	0	2.1593	1.75121	1.20823	0.358454	1.70625	4.76001	0.0406846
Tmem229a	10.7536	26.7942	8.20999	84.2125	71.7996	61.6198	15.2526	72.544	4.75617	0.00280959
Lamc2	13.9797	17.4745	18.7657	98.6078	61.2923	78.5351	16.74	79.4784	4.74782	0.00448374
Ttc22	1.07536	2.32993	1.17286	6.47789	4.37802	10.8741	1.52605	7.24333	4.74646	0.0431075
Tnfrsf13b	4.30145	3.49489	4.69143	23.7522	21.0145	14.4988	4.16259	19.7552	4.74589	0.00487993
4933416I08Rik	1.07536	2.32993	0	4.31859	7.00483	4.83293	1.1351	5.38545	4.74448	0.0161735
Gm50362	3.22609	1.16496	0	7.19765	8.75604	4.83293	1.46368	6.92887	4.73386	0.0209667
Ust	3.22609	2.32993	1.17286	10.7965	11.3829	9.66586	2.24296	10.6151	4.73262	0.000425275
Pcdhga11	3.22609	2.32993	1.17286	15.8348	8.75604	7.24939	2.24296	10.6134	4.73189	0.0367245
Blnk	15.0551	25.6292	16.42	105.805	89.3116	74.9104	19.0348	90.0092	4.72867	0.00173166
Art4	17.2058	45.4336	36.3585	148.272	175.996	143.78	32.9993	156.016	4.72785	0.000709311
Mxra7	18.2812	43.1037	21.1114	156.189	123.46	108.741	27.4988	129.463	4.70797	0.00315843
Inha	8.6029	9.31972	7.03714	45.3452	35.8998	36.247	8.31992	39.164	4.70726	0.000620839
Paqr6	4.30145	2.32993	4.69143	21.593	18.3877	13.2906	3.77427	17.7571	4.70477	0.00520133
Gm9752	0	1.16496	2.34571	5.75812	3.50242	7.24939	1.17023	5.50331	4.70278	0.0278195
Ccl3	2.15072	5.82482	2.34571	14.3953	18.3877	15.707	3.44042	16.1633	4.69807	0.00161081
Ppic	16.1304	52.4234	19.9386	156.189	119.082	140.155	29.4975	138.475	4.69448	0.0022894
C230013L11Rik	3.22609	3.49489	0	6.47789	10.5073	14.4988	2.24033	10.4946	4.68442	0.0326625
Dok7	1.07536	2.32993	0	4.31859	4.37802	7.24939	1.1351	5.31533	4.68271	0.0238569
Mboat2	1.07536	3.49489	0	5.03836	7.88044	8.45762	1.52342	7.12547	4.67729	0.0192689
AI467606	3.22609	2.32993	2.34571	7.19765	14.0097	15.707	2.63391	12.3048	4.67168	0.0209183
Gm13205	0	2.32993	0	2.87906	4.37802	3.6247	0.776643	3.62726	4.67043	0.0327024
Gm7644	0	2.32993	0	2.87906	4.37802	3.6247	0.776643	3.62726	4.67043	0.0327024
Map1a	4.30145	2.32993	3.51857	17.9941	14.8853	14.4988	3.38332	15.7927	4.66783	0.000570889
Igf2bp3	3.22609	2.32993	1.17286	8.63718	7.00483	15.707	2.24296	10.4497	4.65888	0.0399561
Adam8	7.52754	10.4847	8.20999	57.5812	30.6462	33.8305	8.74074	40.686	4.65475	0.0201432
Inhbb	9.67826	22.1343	16.42	68.3777	82.3068	73.7022	16.0775	74.7955	4.65218	0.000413252
Mt2	16.1304	94.3621	31.6671	238.962	246.92	175.194	47.3866	220.359	4.65024	0.00631308
Col6a2	49.4667	57.0833	50.4328	213.05	287.198	229.564	52.3276	243.271	4.649	0.00107552
Tspan6	2.15072	11.6496	3.51857	28.0708	24.5169	27.7893	5.77298	26.7924	4.64099	0.00270472
Cacnb3	8.6029	11.6496	5.86428	45.3452	42.029	33.8305	8.70561	40.4016	4.64087	0.00113859
Sfxn3	19.3565	12.8146	9.38285	74.1358	63.0435	55.5787	13.8513	64.2527	4.63874	0.00119546
Plekhh1	8.6029	44.2687	8.20999	90.6904	94.5653	97.8668	20.3605	94.3742	4.63516	0.00365376
Tmem132a	12.9043	36.1139	9.38285	108.685	96.3165	65.2445	19.467	90.0818	4.6274	0.0101513
Shisa4	4.30145	8.15475	5.86428	31.6697	22.7657	30.2058	6.10683	28.2137	4.62003	0.0017511
Slc6a19	2.15072	1.16496	1.17286	6.47789	7.00483	7.24939	1.49618	6.9107	4.61889	0.00017013
4933409K07Rik	0	3.49489	1.17286	5.75812	6.12923	9.66586	1.55592	7.1844	4.61747	0.0251912
Ctxn1	2.15072	12.8146	5.86428	35.9883	26.2681	33.8305	6.94321	32.029	4.61299	0.00428631
Lca5	2.15072	2.32993	3.51857	15.8348	11.3829	9.66586	2.66641	12.2945	4.61089	0.00698025
Dnajb13	8.6029	5.82482	4.69143	36.708	23.6413	27.7893	6.37305	29.3796	4.60997	0.00463973
Bmf	26.8841	30.2891	28.1486	161.227	131.341	100.283	28.4406	130.95	4.60435	0.00434776
Itgb6	5.37681	9.31972	0	30.2301	19.2633	18.1235	4.89884	22.539	4.60088	0.020041
Gm830	5.37681	16.3095	12.9014	66.9381	34.1486	57.9951	11.5292	53.0273	4.59937	0.015774
Mfap4	32.2609	29.1241	21.1114	98.6078	116.455	164.32	27.4988	126.461	4.59878	0.00763105
Ccl21a	19.3565	15.1445	10.5557	66.9381	57.7899	82.1598	15.0189	68.9626	4.59171	0.00202806
Nedd9	43.0145	39.6088	25.8028	153.31	216.274	128.073	36.142	165.886	4.58982	0.00833724
Tnfsf13os	0	1.16496	1.17286	3.59883	3.50242	3.6247	0.779274	3.57531	4.58801	0.00203151
Aldh18a1	10.7536	36.1139	11.7286	85.652	74.4264	108.741	19.532	89.6064	4.58767	0.00584223
H2-Aa	472.084	546.368	384.697	2318.36	2016.52	2093.87	467.716	2142.92	4.58166	8.00562e-05
Igkv12-46	0	1.16496	2.34571	7.19765	5.25363	3.6247	1.17023	5.35866	4.57917	0.0274907
Pfkp	41.9391	97.857	34.0128	295.104	228.533	271.852	57.9363	265.163	4.5768	0.00177853
Gm38287	1.07536	1.16496	1.17286	4.31859	5.25363	6.04116	1.13773	5.20446	4.57443	0.00123225
Clip3	3.22609	5.82482	4.69143	17.9941	21.8901	22.9564	4.58078	20.9469	4.57278	0.000629507
Trem2	50.542	68.7329	37.5314	304.461	182.126	229.564	52.2688	238.717	4.5671	0.00710785
Tex49	0	1.16496	2.34571	5.03836	6.12923	4.83293	1.17023	5.3335	4.55767	0.0061456
Bex3	8.6029	26.7942	14.0743	86.3718	66.5459	72.4939	16.4905	75.1372	4.55641	0.0018179
Adgrf1	3.22609	0	1.17286	7.19765	4.37802	8.45762	1.46631	6.67777	4.55412	0.0271668
Foxs1	3.22609	6.98979	3.51857	24.472	17.5121	20.5399	4.57815	20.8413	4.55235	0.00228641
Gm6992	2.15072	0	3.51857	7.91742	7.00483	10.8741	1.88976	8.59878	4.55019	0.0124521
Wfdc3	5.37681	9.31972	3.51857	28.0708	30.6462	24.1646	6.0717	27.6272	4.55016	0.00106442
Ckap4	18.2812	27.9592	10.5557	104.366	77.9288	76.1186	18.932	86.1378	4.54985	0.00298003
F2r	70.9739	132.806	82.0999	461.369	404.529	433.755	95.2933	433.218	4.54615	0.000176876
Islr	24.7333	36.1139	21.1114	148.991	118.207	105.116	27.3195	124.105	4.54271	0.00215731
Spag5	7.52754	10.4847	10.5557	22.3127	48.1582	59.2034	9.52264	43.2248	4.53916	0.037282
Fos	20.4319	60.5782	23.4571	119.481	140.972	212.649	34.8224	157.701	4.52872	0.0165934
Timp2	110.762	135.136	100.866	609.641	541.999	416.84	115.588	522.827	4.52319	0.00208255
Tcaf2	2.15072	3.49489	7.03714	17.9941	23.6413	15.707	4.22759	19.1142	4.52129	0.00580559
Megf6	4.30145	8.15475	3.51857	23.7522	21.8901	26.5811	5.32492	24.0745	4.5211	0.000691204
Gm20667	1.07536	0	1.17286	2.1593	4.37802	3.6247	0.749406	3.38734	4.52003	0.0247194
Gpr183	6.45217	2.32993	0	11.5162	14.8853	13.2906	2.92737	13.2307	4.51965	0.00831395
Pmepa1	48.3913	87.3723	58.6428	312.378	309.964	256.145	64.8022	292.829	4.51882	0.000467822
Acss1	4.30145	3.49489	4.69143	22.3127	18.3877	15.707	4.16259	18.8025	4.51701	0.00168515
Capn6	17.2058	29.1241	15.2471	74.8556	104.197	99.075	20.5257	92.7092	4.51674	0.00197829
Tspan8	18.2812	175.91	23.4571	379.316	288.074	315.349	72.5493	327.58	4.51527	0.0119586
Shc2	3.22609	8.15475	3.51857	17.2744	30.6462	19.3317	4.96647	22.4174	4.51375	0.0172634
Snai1	3.22609	10.4847	7.03714	19.4337	40.2778	33.8305	6.91597	31.1807	4.5085	0.0203262
Sbsn	3.22609	4.65986	3.51857	13.6755	18.3877	19.3317	3.8015	17.1316	4.50654	0.00178583
Kpna2-ps	0	0	2.34571	4.31859	2.62681	3.6247	0.781904	3.52337	4.50614	0.0411746
Def6	1.07536	3.49489	3.51857	12.9558	11.3829	12.0823	2.69628	12.1403	4.50263	0.000528335
Aif1l	3.22609	4.65986	5.86428	17.2744	28.8949	15.707	4.58341	20.6254	4.50002	0.0192099
Cldn8	4.30145	13.9796	3.51857	37.4278	28.0193	32.6223	7.26653	32.6898	4.49868	0.00418073
Fbln5	38.713	30.2891	29.3214	184.26	141.848	115.99	32.7745	147.366	4.49636	0.00469731
Septin6	6.45217	5.82482	10.5557	37.4278	28.8949	36.247	7.6109	34.1899	4.49223	0.000959642
Zfpm2	5.37681	5.82482	7.03714	24.472	27.1437	30.2058	6.07959	27.2738	4.48613	0.000254423
Syn3	21.5072	13.9796	15.2471	71.2567	111.202	44.7046	16.9113	75.721	4.47754	0.0391131
Cuedc1	34.4116	33.784	15.2471	129.558	140.097	103.908	27.8142	124.521	4.47687	0.00148059
Gm22395	3.22609	1.16496	0	5.03836	6.12923	8.45762	1.46368	6.54174	4.46936	0.0212453
Mgat3	1.07536	3.49489	4.69143	16.5546	17.5121	7.24939	3.08723	13.772	4.46097	0.0360562
Tyro3	3.22609	1.16496	1.17286	9.35695	7.00483	8.45762	1.85464	8.27313	4.46079	0.00269861
Col3a1	371	500.935	296.733	1877.87	1686.41	1645.61	389.556	1736.63	4.45798	0.000133213
Tagln2	247.333	467.151	221.67	1512.95	1244.23	1416.05	312.051	1391.08	4.45784	0.000619271
Mef2c	15.0551	18.6394	22.2843	97.1683	85.8092	66.4528	18.6596	83.1434	4.4558	0.00218688
Gdf10	27.9594	104.847	31.6671	320.295	231.16	181.235	54.8245	244.23	4.45476	0.0165958
Enkur	1.07536	2.32993	2.34571	5.75812	11.3829	8.45762	1.917	8.53287	4.45115	0.0169144
Cidec	236.58	208.529	90.3099	1127.87	615.55	639.155	178.473	794.192	4.44993	0.0235575
Pnmal2	1.07536	1.16496	2.34571	6.47789	7.88044	6.04116	1.52868	6.79983	4.44817	0.00157264
Prss30	3.22609	1.16496	1.17286	7.19765	7.88044	9.66586	1.85464	8.24798	4.44722	0.00313941
Lamc3	18.2812	27.9592	22.2843	109.404	74.4264	120.823	22.8415	101.551	4.44591	0.00522937
Vmn1r228	2.15072	3.49489	1.17286	9.35695	14.8853	6.04116	2.27282	10.0945	4.44137	0.042647
Fam13c	4.30145	5.82482	5.86428	20.8732	27.1437	22.9564	5.33018	23.6578	4.43845	0.000664931
Tgfb2	8.6029	23.2993	9.38285	59.7405	60.4167	62.8281	13.7617	60.9951	4.43224	0.000630159
Gm12394	1.07536	1.16496	1.17286	5.03836	5.25363	4.83293	1.13773	5.04164	4.43132	6.34716e-06
Arhgap33	0	6.98979	0	10.7965	10.5073	9.66586	2.32993	10.3232	4.43069	0.0274053
Ccdc136	2.15072	3.49489	1.17286	12.9558	8.75604	8.45762	2.27282	10.0565	4.42466	0.00826171
A530032D15Rik	3.22609	3.49489	2.34571	18.7139	10.5073	10.8741	3.02223	13.3651	4.42226	0.0185825
Ydjc	7.52754	15.1445	16.42	79.1742	52.5363	41.0799	13.0307	57.5968	4.42009	0.0185375
Epcam	58.0696	244.643	57.47	678.019	464.946	448.254	120.061	530.406	4.41782	0.0132263
Gsdma	1.07536	1.16496	2.34571	7.19765	7.00483	6.04116	1.52868	6.74788	4.41419	0.000657845
Cxcl5	3.22609	1.16496	5.86428	12.9558	10.5073	21.7482	3.41844	15.0704	4.40856	0.0338068
Gm19065	2.15072	4.65986	0	8.63718	10.5073	10.8741	2.27019	10.0062	4.40763	0.00693942
Kcnk1	5.37681	16.3095	4.69143	49.6638	21.8901	44.7046	8.79258	38.7528	4.40745	0.0326975
Zfp13	4.30145	4.65986	5.86428	18.7139	27.1437	19.3317	4.94186	21.7298	4.39708	0.00366181
Pou2af1	2.15072	2.32993	1.17286	10.7965	4.37802	9.66586	1.8845	8.28012	4.39379	0.0335034
Pacsin1	3.22609	3.49489	0	12.9558	10.5073	6.04116	2.24033	9.83473	4.38986	0.0304767
Arhgef25	10.7536	31.454	10.5557	71.9765	76.1776	83.368	17.5878	77.174	4.38793	0.00149448
Gm12854	23.658	108.342	23.4571	251.198	215.399	215.065	51.8189	227.221	4.3849	0.00464155
2010003K11Rik	96.7826	59.4132	97.3471	360.602	421.166	329.847	84.5143	370.538	4.38433	0.000643073
Dtna	5.37681	3.49489	2.34571	19.4337	14.0097	15.707	3.73914	16.3834	4.38161	0.00229865
Nav1	52.6927	95.5271	50.4328	302.301	298.581	269.436	66.2176	290.106	4.3811	0.000239007
Frem1	8.6029	5.82482	2.34571	25.1918	28.8949	19.3317	5.59114	24.4728	4.37707	0.00472344
Tbx20	39.7884	58.2482	28.1486	203.693	189.131	158.278	42.0617	183.701	4.36741	0.000899405
Adgrg1	13.9797	94.3621	9.38285	186.419	183.877	143.78	39.2416	171.359	4.36676	0.0128283
S100a4	5.37681	13.9796	7.03714	50.3836	39.4022	25.3729	8.79784	38.3862	4.36314	0.0184374
Cldn7	8.6029	44.2687	10.5557	110.844	96.3165	68.8692	21.1424	92.0098	4.35191	0.0137591
Gabra3	6.45217	26.7942	18.7657	99.3276	66.5459	60.4116	17.3374	75.4284	4.35063	0.0124592
Plau	10.7536	5.82482	10.5557	59.0207	22.7657	36.247	9.04472	39.3445	4.34999	0.0472843
Gnb5	10.7536	16.3095	1.17286	56.1417	28.0193	38.6634	9.41199	40.9415	4.34993	0.0276507
P3h2	7.52754	18.6394	8.20999	61.8998	42.9046	44.7046	11.459	49.8363	4.3491	0.0055054
Barx1	2.15072	1.16496	2.34571	7.91742	7.00483	9.66586	1.88713	8.19604	4.34311	0.00185421
Ism2	0	1.16496	2.34571	7.19765	4.37802	3.6247	1.17023	5.06679	4.32975	0.0383344
Gm10851	1.07536	1.16496	0	4.31859	1.75121	3.6247	0.746776	3.2315	4.32727	0.043587
Gpc2	1.07536	5.82482	2.34571	8.63718	19.2633	12.0823	3.08197	13.3276	4.32438	0.040697
Igsf9	10.7536	24.4643	10.5557	71.2567	58.6655	67.661	15.2579	65.8611	4.31653	0.0010377
Gm29680	1.07536	1.16496	2.34571	7.91742	7.00483	4.83293	1.52868	6.58506	4.30768	0.00725562
Cd74	980.73	1346.7	833.901	5066.43	4145.99	4400.38	1053.78	4537.6	4.30603	0.00037509
Ntf3	4.30145	2.32993	7.03714	23.7522	15.7609	19.3317	4.55617	19.6149	4.30514	0.00495908
Antxr1	16.1304	18.6394	15.2471	68.3777	81.4312	65.2445	16.6723	71.6845	4.29961	0.000406161
Cdh6	9.67826	44.2687	18.7657	97.1683	117.331	97.8668	24.2375	104.122	4.2959	0.0028833
Dpep2	5.37681	6.98979	3.51857	27.3511	22.7657	18.1235	5.29506	22.7468	4.29585	0.00358588
Tenm4	1.07536	2.32993	3.51857	10.0767	8.75604	10.8741	2.30795	9.90228	4.2905	0.00126268
Gm49083	3.22609	6.98979	2.34571	23.7522	19.2633	10.8741	4.1872	17.9632	4.29003	0.0268994
Apol10b	1.07536	1.16496	1.17286	5.75812	5.25363	3.6247	1.13773	4.87881	4.28821	0.00438208
Ppil6	2.15072	3.49489	4.69143	17.9941	16.6365	9.66586	3.44568	14.7655	4.28522	0.0134723
Ccn2	37.6377	103.682	73.8899	452.732	249.547	219.898	71.7365	307.393	4.28502	0.0356572
Gm34030	6.45217	5.82482	3.51857	30.9499	24.5169	12.0823	5.26519	22.5164	4.27646	0.0370901
Gm16133	0	2.32993	1.17286	4.31859	7.00483	3.6247	1.1676	4.98271	4.2675	0.0362278
Ift57	8.6029	19.8044	10.5557	65.4986	56.0387	44.7046	12.9877	55.414	4.26666	0.00361123
Il23a	1.07536	0	2.34571	5.03836	3.50242	6.04116	1.14036	4.86064	4.26238	0.0206218
Dact3	7.52754	13.9796	5.86428	41.7464	44.6558	30.2058	9.1238	38.8693	4.26021	0.00418151
Sytl2	11.829	18.6394	7.03714	57.5812	47.2826	54.3704	12.5019	53.0781	4.24562	0.000864734
Gm11572	2.15072	0	0	2.87906	2.62681	3.6247	0.716908	3.04352	4.24535	0.0401621
Pcdhb5	2.15072	1.16496	2.34571	6.47789	7.88044	9.66586	1.88713	8.00806	4.2435	0.00350642
Pglyrp1	2.15072	16.3095	2.34571	38.1475	27.1437	22.9564	6.93531	29.4159	4.24147	0.0260872
Selenom	27.9594	54.7533	24.63	194.337	126.087	134.114	35.7809	151.512	4.23445	0.00796582
D13Ertd608e	2.15072	0	1.17286	4.31859	6.12923	3.6247	1.10786	4.69084	4.23414	0.0210568
Ptgfr	2.15072	5.82482	4.69143	10.7965	21.0145	21.7482	4.22232	17.8531	4.22825	0.0210891
Actr3b	2.15072	4.65986	1.17286	10.0767	14.0097	9.66586	2.66115	11.2507	4.22778	0.00768951
Podxl2	2.15072	2.32993	5.86428	15.1151	20.1389	8.45762	3.44831	14.5705	4.22541	0.0363677
Itpr3	18.2812	40.7738	10.5557	104.366	105.073	84.5762	23.2035	98.0049	4.2237	0.00268445
Klk14	1.07536	3.49489	0	5.03836	7.00483	7.24939	1.52342	6.43086	4.22134	0.0170761
Chrnb1	10.7536	25.6292	9.38285	84.9323	52.5363	55.5787	15.2552	64.3491	4.21816	0.0132104
Lrmda	5.37681	2.32993	3.51857	17.2744	13.1341	16.9152	3.74177	15.7746	4.2158	0.00164875
Lca5l	1.07536	2.32993	1.17286	5.03836	7.00483	7.24939	1.52605	6.43086	4.21406	0.0037121
Gm16565	3.22609	13.9796	2.34571	36.708	16.6365	28.9976	6.51712	27.4474	4.21157	0.0393172
Gm31597	0	0	2.34571	3.59883	2.62681	3.6247	0.781904	3.28344	4.19929	0.0419823
Speg	4.30145	5.82482	5.86428	27.3511	28.8949	10.8741	5.33018	22.3734	4.19748	0.0422349
Casp4	10.7536	24.4643	17.5928	88.5311	72.6752	60.4116	17.6036	73.8726	4.19646	0.00340708
Slc35e4	1.07536	4.65986	2.34571	14.3953	12.2585	7.24939	2.69364	11.3011	4.19545	0.0219255
Cd44	129.043	243.478	127.841	732.001	751.269	614.99	166.787	699.42	4.19348	0.000745291
Rgma	0	6.98979	1.17286	10.0767	9.63165	14.4988	2.72088	11.4024	4.19069	0.0310282
Ovol2	1.07536	4.65986	2.34571	9.35695	8.75604	15.707	2.69364	11.2733	4.18516	0.0251354
Gm21104	15.0551	34.9489	18.7657	115.162	77.0532	95.4503	22.9232	95.8886	4.18303	0.0044004
Dtx3	17.2058	58.2482	16.42	132.437	133.092	118.407	30.6247	127.978	4.17893	0.00264209
Ptpn14	16.1304	31.454	22.2843	105.805	77.0532	108.741	23.2896	97.1998	4.17353	0.00259464
Nptx1	1.07536	0	1.17286	4.31859	2.62681	2.41646	0.749406	3.12062	4.16413	0.0288039
Adcy3	9.67826	16.3095	15.2471	65.4986	55.1631	50.7457	13.745	57.1358	4.15685	0.000850453
Dcdc2a	27.9594	60.5782	39.8771	231.764	153.231	148.613	42.8049	177.869	4.15535	0.00917002
Spata6	6.45217	24.4643	14.0743	69.8172	57.7899	59.2034	14.9969	62.2702	4.1522	0.00184883
Scarf2	43.0145	52.4234	29.3214	174.183	186.504	157.07	41.5864	172.586	4.15005	0.000270318
2610307P16Rik	6.45217	11.6496	2.34571	28.0708	35.0242	21.7482	6.81584	28.2811	4.14931	0.0101674
Il1rl2	4.30145	5.82482	3.51857	25.1918	19.2633	12.0823	4.54828	18.8458	4.1435	0.0205908
Dnah5	1.07536	3.49489	3.51857	13.6755	11.3829	8.45762	2.69628	11.172	4.1435	0.00778466
Gapt	1.07536	0	2.34571	2.87906	5.25363	6.04116	1.14036	4.72462	4.1431	0.0372811
Layn	2.15072	3.49489	3.51857	10.0767	15.7609	12.0823	3.05473	12.64	4.13784	0.0051312
Cd24a	32.2609	143.291	48.0871	329.652	281.069	314.14	74.5462	308.287	4.13552	0.00338079
Matk	5.37681	6.98979	4.69143	28.0708	15.7609	26.5811	5.68601	23.4709	4.12784	0.0106919
Nusap1	9.67826	5.82482	7.03714	17.9941	31.5218	43.4964	7.51341	31.0041	4.1265	0.0344632
Parm1	6.45217	11.6496	3.51857	31.6697	23.6413	33.8305	7.2068	29.7138	4.12303	0.00450227
Adgrg6	9.67826	9.31972	8.20999	41.0266	42.029	28.9976	9.06932	37.3511	4.1184	0.00255671
B430212C06Rik	2.15072	2.32993	1.17286	9.35695	7.88044	6.04116	1.8845	7.75951	4.11754	0.00457651
Ifnlr1	2.15072	9.31972	5.86428	27.3511	21.0145	22.9564	5.77824	23.774	4.1144	0.00298355
F2rl1	4.30145	22.1343	5.86428	50.3836	34.1486	48.3293	10.7667	44.2871	4.11335	0.0118712
Gm47101	0	2.32993	1.17286	4.31859	5.25363	4.83293	1.1676	4.80171	4.11248	0.00742074
P3h3	30.1101	20.9694	26.9757	118.041	102.446	100.283	26.0184	106.923	4.10953	0.000199515
Gm11843	38.713	152.61	78.5814	285.747	536.745	286.351	89.9683	369.614	4.10828	0.0359479
Slc37a2	20.4319	20.9694	14.0743	83.4927	49.9094	94.2421	18.4918	75.8814	4.10351	0.0132591
Gpm6a	11.829	19.8044	12.9014	69.8172	62.1679	50.7457	14.8449	60.9103	4.1031	0.00162587
Foxc1	0	6.98979	1.17286	9.35695	9.63165	14.4988	2.72088	11.1625	4.10252	0.036547
Sema3c	11.829	31.454	9.38285	82.0532	57.7899	76.1186	17.5553	71.9872	4.1006	0.00574391
Bgn	522.626	1150.99	770.567	4014.13	3138.17	2865.93	814.726	3339.41	4.09881	0.00297997
Fgf2	6.45217	4.65986	7.03714	22.3127	31.5218	20.5399	6.04972	24.7915	4.09795	0.00573628
Slamf9	12.9043	24.4643	16.42	104.366	44.6558	71.2857	17.9295	73.4358	4.0958	0.0344245
Fut4	0	4.65986	3.51857	14.3953	7.00483	12.0823	2.72614	11.1608	4.094	0.0313391
Col4a3	1.07536	24.4643	2.34571	39.5871	35.8998	38.6634	9.29511	38.0501	4.09356	0.0199963
Arhgef17	11.829	40.7738	22.2843	114.443	102.446	89.4092	24.9623	102.099	4.09013	0.00227507
Ttll10	5.37681	8.15475	4.69143	23.7522	19.2633	31.414	6.07433	24.8099	4.08438	0.00717534
Serpinh1	100.009	352.984	141.916	964.485	780.163	682.651	198.303	809.1	4.08012	0.00582273
Pla2g7	16.1304	64.0731	21.1114	114.443	145.35	153.445	33.7716	137.746	4.07875	0.00575025
Clca3a1	67.7478	92.0322	58.6428	297.983	293.327	298.433	72.8076	296.581	4.07349	2.45456e-05
Cd93	30.1101	50.0935	41.05	195.776	157.609	140.155	40.4179	164.513	4.07031	0.0020482
Ptgir	0	1.16496	2.34571	5.03836	4.37802	4.83293	1.17023	4.74977	4.05885	0.0070831
Ltb	18.2812	27.9592	10.5557	87.8113	56.9143	85.7845	18.932	76.8367	4.05856	0.00660206
Tnfrsf11a	19.3565	12.8146	21.1114	68.3777	78.8044	68.8692	17.7608	72.0171	4.05482	0.000213367
Igfbp7	892.551	1331.55	900.754	4610.09	3712.56	4338.76	1041.62	4220.47	4.05184	0.000465069
Gm48094	2.15072	1.16496	1.17286	3.59883	6.12923	8.45762	1.49618	6.06189	4.05158	0.0338862
2610035D17Rik	9.67826	2.32993	4.69143	22.3127	17.5121	27.7893	5.56654	22.538	4.04884	0.00989545
Slc5a6	77.4261	237.653	71.5442	641.311	484.209	437.38	128.874	520.967	4.04244	0.00885772
Igkj5	2.15072	0	2.34571	7.19765	6.12923	4.83293	1.49881	6.05327	4.03871	0.010966
Fam83a	30.1101	26.7942	15.2471	89.2509	129.589	72.4939	24.0505	97.1114	4.03781	0.0140639
BC006965	2.15072	3.49489	0	5.03836	10.5073	7.24939	1.88187	7.59833	4.03764	0.0387714
Lpcat2	26.8841	25.6292	25.8028	112.283	77.0532	126.864	26.1054	105.4	4.03749	0.0058417
Gprc5b	7.52754	34.9489	9.38285	59.7405	70.924	78.5351	17.2864	69.7332	4.03398	0.00725609
Zc2hc1a	32.2609	31.454	22.2843	126.679	111.202	108.741	28.6664	115.54	4.03052	0.000177089
Itprip	5.37681	3.49489	9.38285	28.7906	25.3925	19.3317	6.08485	24.5049	4.02721	0.00486552
Hoxa5	3.22609	4.65986	3.51857	17.9941	15.7609	12.0823	3.8015	15.2791	4.01923	0.00296575
Unc5a	3.22609	8.15475	4.69143	12.9558	26.2681	25.3729	5.35742	21.5323	4.01915	0.0234907
Nexn	13.9797	25.6292	11.7286	68.3777	82.3068	55.5787	17.1125	68.7544	4.01779	0.00427883
Rnf208	1.07536	3.49489	1.17286	9.35695	5.25363	8.45762	1.91437	7.6894	4.01667	0.0173209
Adamts2	49.4667	78.0526	44.5685	289.346	205.767	195.734	57.3626	230.282	4.0145	0.00533848
Emilin1	167.756	227.168	186.484	968.084	669.837	695.942	193.803	777.954	4.01415	0.00382488
Tmem154	6.45217	22.1343	7.03714	52.5428	48.1582	42.2881	11.8745	47.6631	4.01389	0.00380101
Hvcn1	11.829	18.6394	9.38285	65.4986	47.2826	47.1211	13.2838	53.3008	4.01248	0.00394452
Cacna2d1	17.2058	22.1343	17.5928	79.8939	68.2971	79.7433	18.9777	75.9781	4.00356	0.000163396
Zfp57	4.30145	5.82482	4.69143	13.6755	16.6365	28.9976	4.93923	19.7699	4.00262	0.0346566
Col4a6	5.37681	5.82482	2.34571	18.7139	14.8853	20.5399	4.51578	18.0464	3.99629	0.0024556
Rerg	12.9043	18.6394	18.7657	66.9381	63.9191	70.0775	16.7698	66.9782	3.99397	4.4113e-05
Gm11212	1.07536	3.49489	0	4.31859	7.88044	6.04116	1.52342	6.08006	3.99107	0.0353435
Fbxo15	5.37681	13.9796	8.20999	34.5487	49.9094	25.3729	9.18879	36.6103	3.98424	0.0225193
2310014F06Rik	2.15072	2.32993	2.34571	12.236	5.25363	9.66586	2.27546	9.05183	3.97803	0.0293236
C1qtnf5	17.2058	24.4643	14.0743	95.009	57.7899	68.8692	18.5814	73.8894	3.97651	0.00847084
Rhbdl3	2.15072	4.65986	3.51857	20.8732	10.5073	9.66586	3.44305	13.6821	3.97383	0.0495455
Evpl	7.52754	10.4847	3.51857	30.2301	26.2681	28.9976	7.17693	28.4986	3.97086	0.000796074
2310057J18Rik	1.07536	8.15475	0	12.9558	14.0097	9.66586	3.0767	12.2104	3.96867	0.0335631
A230001M10Rik	1.07536	6.98979	2.34571	14.3953	8.75604	18.1235	3.47029	13.7583	3.96459	0.0344069
Gm12840	288.197	516.079	344.82	1484.88	1781.85	1284.35	383.032	1517.03	3.96057	0.00208883
Plod2	6.45217	19.8044	17.5928	70.537	49.9094	53.1622	14.6165	57.8695	3.9592	0.00475396
Rasl10a	0	3.49489	1.17286	5.75812	7.88044	4.83293	1.55592	6.15716	3.95726	0.02814
P3h4	7.52754	9.31972	12.9014	35.9883	40.2778	41.0799	9.91622	39.1153	3.94458	0.000198042
Wnt5a	19.3565	19.8044	9.38285	68.3777	73.5508	49.5375	16.1813	63.822	3.94419	0.00408408
Gstm3	2761.53	11311.8	8095.05	21829.8	32706.4	32770.9	7389.46	29102.4	3.93836	0.00790325
Gm15477	3.22609	2.32993	1.17286	6.47789	7.88044	12.0823	2.24296	8.81355	3.92943	0.0212081
Rgs1	15.0551	13.9796	22.2843	70.537	62.1679	68.8692	17.1063	67.1914	3.92787	0.000163823
Slc6a8	41.9391	85.0424	24.63	219.528	203.14	172.777	50.5372	198.482	3.92744	0.00280907
Nsg1	6.45217	2.32993	10.5557	27.3511	18.3877	30.2058	6.44594	25.3149	3.92726	0.0116084
Tlr13	15.0551	17.4745	11.7286	64.0591	57.7899	51.954	14.7527	57.9343	3.92703	0.000367843
Slc5a1	7.52754	45.4336	16.42	92.1299	82.3068	97.8668	23.127	90.7678	3.92475	0.00535208
Ackr3	8.6029	4.65986	3.51857	22.3127	19.2633	24.1646	5.59377	21.9136	3.91749	0.00148061
9130024F11Rik	1.07536	0	1.17286	2.87906	3.50242	2.41646	0.749406	2.93265	3.91329	0.0112052
Gm45708	1.07536	0	1.17286	2.87906	3.50242	2.41646	0.749406	2.93265	3.91329	0.0112052
Runx3	7.52754	8.15475	2.34571	20.1534	20.1389	30.2058	6.00933	23.4994	3.91048	0.010243
Fam189a2	1.07536	5.82482	4.69143	17.9941	14.0097	13.2906	3.86387	15.0981	3.90751	0.00537113
Flrt2	2.15072	2.32993	10.5557	20.8732	24.5169	13.2906	5.01212	19.5602	3.90258	0.028004
Csprs	10.7536	10.4847	10.5557	42.4661	42.9046	38.6634	10.598	41.3447	3.90118	2.19517e-05
Prag1	4.30145	6.98979	7.03714	27.3511	17.5121	26.5811	6.10946	23.8148	3.89801	0.00573746
Map3k6	10.7536	5.82482	2.34571	24.472	26.2681	22.9564	6.30805	24.5655	3.89431	0.00223022
Gpr137b-ps	11.829	16.3095	15.2471	67.6579	42.029	59.2034	14.4619	56.2968	3.89277	0.00546497
Gm4524	2.15072	2.32993	0	6.47789	6.12923	4.83293	1.49355	5.81335	3.8923	0.00866428
Gm13648	1.07536	3.49489	1.17286	8.63718	5.25363	8.45762	1.91437	7.44948	3.89134	0.0150017
Glis2	18.2812	18.6394	15.2471	73.416	69.1727	60.4116	17.3892	67.6668	3.8913	0.000225445
Ly6g6d	3.22609	0	1.17286	6.47789	7.00483	3.6247	1.46631	5.70247	3.88898	0.039864
Nucb2	23.658	52.4234	35.1857	181.381	130.465	120.823	37.089	144.223	3.88856	0.00646995
Krt19	18.2812	83.8775	21.1114	172.024	158.484	148.613	41.09	159.707	3.88676	0.00616392
Dapp1	17.2058	24.4643	9.38285	68.3777	74.4264	55.5787	17.0176	66.1276	3.88583	0.00224342
Mtcl1	5.37681	13.9796	3.51857	33.829	23.6413	31.414	7.62499	29.6281	3.88566	0.00781024
Itgax	10.7536	27.9592	10.5557	84.9323	50.7851	55.5787	16.4228	63.7653	3.88273	0.0175104
Smim5	2.15072	3.49489	7.03714	19.4337	20.1389	9.66586	4.22759	16.4128	3.88231	0.0296324
Ccsap	4.30145	1.16496	0	5.75812	7.00483	8.45762	1.82214	7.07353	3.88199	0.0250208
Rbms3	37.6377	67.5679	42.2228	220.248	196.135	155.862	49.1428	190.748	3.88151	0.00250334
Cpz	10.7536	8.15475	4.69143	25.1918	28.8949	37.4552	7.8666	30.514	3.87893	0.00494574
Pkm	178.51	222.508	181.793	950.81	602.416	706.816	194.27	753.347	3.87783	0.00582393
Ppp2r2b	3.22609	15.1445	3.51857	41.0266	21.8901	21.7482	7.2964	28.2216	3.86788	0.0494965
Erbb2	6.45217	13.9796	4.69143	39.5871	29.7705	27.7893	8.37439	32.3823	3.86683	0.00657145
St8sia3	5.37681	8.15475	4.69143	27.3511	20.1389	22.9564	6.07433	23.4821	3.8658	0.00177337
Neurl1a	6.45217	24.4643	2.34571	48.2243	42.9046	37.4552	11.0874	42.8614	3.86578	0.0131227
Myzap	11.829	12.8146	12.9014	56.8614	50.7851	37.4552	12.515	48.3672	3.86474	0.00335212
Marchf9	3.22609	11.6496	2.34571	21.593	21.8901	22.9564	5.74048	22.1465	3.85795	0.00540152
3110009F21Rik	1.07536	1.16496	0	3.59883	2.62681	2.41646	0.746776	2.8807	3.85752	0.0150199
4933412E12Rik	1.07536	8.15475	1.17286	10.0767	13.1341	16.9152	3.46766	13.3753	3.85717	0.0319536
Ccl21d	15.0551	13.9796	9.38285	47.5045	49.9094	50.7457	12.8058	49.3866	3.85657	5.17674e-05
Jdp2	4.30145	9.31972	7.03714	28.7906	31.5218	19.3317	6.8861	26.548	3.85531	0.00773262
Mical1	17.2058	20.9694	7.03714	69.0974	50.7851	54.3704	15.0708	58.0843	3.8541	0.00351819
Anxa9	21.5072	30.2891	8.20999	84.9323	76.1776	70.0775	20.0021	77.0624	3.85272	0.00179672
Ppp1r9a	18.2812	26.7942	17.5928	69.8172	83.1824	88.2009	20.8894	80.4002	3.84885	0.000672268
Wfdc2	17.2058	41.9387	18.7657	118.041	106.824	74.9104	25.9701	99.9252	3.84771	0.00823621
Pin1rt1	1.07536	3.49489	1.17286	5.75812	7.88044	8.45762	1.91437	7.36539	3.84742	0.008757
Rsph9	3.22609	13.9796	5.86428	34.5487	22.7657	31.414	7.68998	29.5762	3.84606	0.0102211
Orm3	112.913	742.082	51.6057	1489.91	877.356	1115.2	302.2	1160.82	3.84123	0.0389069
A930006K02Rik	0	1.16496	1.17286	3.59883	1.75121	3.6247	0.779274	2.99158	3.83893	0.0391498
Slc8a1	21.5072	13.9796	8.20999	66.2184	54.2875	47.1211	14.5656	55.8756	3.83614	0.00365132
Sparc	652.745	1133.51	775.258	3771.57	3143.42	2905.8	853.838	3273.6	3.83398	0.00121632
Tnnc1	6.45217	15.1445	3.51857	30.2301	39.4022	26.5811	8.37176	32.0711	3.83087	0.0101536
Samd14	6.45217	8.15475	3.51857	33.1092	15.7609	20.5399	6.04183	23.1367	3.82941	0.033008
Sting1	21.5072	23.2993	17.5928	89.9706	72.6752	76.1186	20.7998	79.5881	3.82639	0.000448803
Pamr1	22.5826	52.4234	28.1486	153.31	112.077	129.281	34.3849	131.556	3.82599	0.00297244
Zfp641	4.30145	13.9796	3.51857	25.9115	23.6413	33.8305	7.26653	27.7945	3.825	0.0108635
Icosl	11.829	6.98979	3.51857	26.6313	29.7705	28.9976	7.44578	28.4665	3.82317	0.00125001
Hey1	4.30145	2.32993	4.69143	20.1534	12.2585	10.8741	3.77427	14.4287	3.8229	0.0232934
Ggta1	17.2058	30.2891	19.9386	100.767	64.7947	91.8256	22.4778	85.7958	3.81691	0.00534742
Srpx2	10.7536	12.8146	7.03714	49.6638	36.7754	30.2058	10.2018	38.8817	3.81126	0.00857089
Tiam1	6.45217	2.32993	7.03714	25.1918	15.7609	19.3317	5.27308	20.0948	3.81083	0.00899473
Cd34	37.6377	48.9285	43.3957	194.337	168.992	131.697	43.3206	165.008	3.80901	0.00275492
Rhbg	88.1797	206.199	111.421	630.514	483.334	431.339	135.267	515.062	3.80776	0.0055149
Otulinl	20.4319	36.1139	29.3214	109.404	99.8189	117.199	28.6224	108.807	3.80147	0.000291456
P4htm	3.22609	5.82482	1.17286	9.35695	11.3829	18.1235	3.40792	12.9544	3.80127	0.0325262
Gm49172	0	5.82482	2.34571	11.5162	12.2585	7.24939	2.72351	10.3414	3.79707	0.0296744
Maff	21.5072	19.8044	15.2471	70.537	59.5411	84.5762	18.8529	71.5514	3.79524	0.00214187
Glis3	10.7536	41.9387	12.9014	102.926	77.0532	68.8692	21.8646	82.9496	3.79379	0.0131468
Sdk2	19.3565	8.15475	14.0743	56.1417	60.4167	41.0799	13.8618	52.5461	3.7907	0.00446227
Hgf	29.0348	37.2789	36.3585	180.661	109.451	99.075	34.2241	129.729	3.79057	0.0207357
Gas1	18.2812	19.8044	9.38285	60.4603	68.2971	50.7457	15.8228	59.8344	3.78153	0.00187061
Eif5a2	4.30145	5.82482	3.51857	23.7522	15.7609	12.0823	4.54828	17.1985	3.78132	0.0226881
Sgce	16.1304	36.1139	17.5928	99.3276	73.5508	90.6174	23.2791	87.8319	3.773	0.00289233
Olfml2b	3.22609	5.82482	2.34571	21.593	10.5073	10.8741	3.79887	14.3248	3.77079	0.0496829
Cenps	2.15072	5.82482	3.51857	12.9558	12.2585	18.1235	3.83137	14.4459	3.77043	0.00768036
P2ry12	1.07536	8.15475	11.7286	17.9941	27.1437	33.8305	6.98623	26.3228	3.76781	0.0253418
Adcy7	35.487	38.4438	32.84	133.876	117.331	151.029	35.5903	134.079	3.76729	0.000564921
Catip	2.15072	1.16496	0	3.59883	5.25363	3.6247	1.10523	4.15905	3.76306	0.0210699
Lama2	11.829	39.6088	16.42	97.1683	77.0532	80.9516	22.6193	85.0577	3.76041	0.00411914
Flna	174.209	214.353	155.99	825.57	590.157	631.905	181.517	682.544	3.76022	0.00255154
Col7a1	2.15072	3.49489	1.17286	7.19765	8.75604	9.66586	2.27282	8.53985	3.75737	0.00314132
Maged2	23.658	51.2584	45.7414	154.749	168.116	130.489	40.2193	151.118	3.75736	0.00132677
Rab31	29.0348	48.9285	44.5685	179.221	150.604	130.489	40.8439	153.438	3.75669	0.00184968
Ppm1j	4.30145	3.49489	1.17286	12.9558	12.2585	8.45762	2.98973	11.224	3.75417	0.00809023
Rpl35a-ps7	1.07536	5.82482	1.17286	8.63718	13.1341	8.45762	2.69101	10.0763	3.74442	0.0279854
Scn1b	27.9594	48.9285	21.1114	166.266	111.202	89.4092	32.6664	122.292	3.74366	0.0211957
Rian	17.2058	19.8044	12.9014	37.4278	81.4312	67.661	16.6372	62.1733	3.73701	0.0257552
Sema4d	23.658	24.4643	15.2471	86.3718	77.9288	72.4939	21.1231	78.9315	3.73674	0.000319353
Ccdc112	5.37681	10.4847	7.03714	26.6313	26.2681	32.6223	7.63288	28.5072	3.7348	0.00121465
Trim59	9.67826	13.9796	9.38285	33.1092	39.4022	50.7457	11.0136	41.0857	3.73047	0.00499172
H1f10	1.07536	5.82482	5.86428	14.3953	17.5121	15.707	4.25482	15.8715	3.73023	0.00314583
Slc16a3	6.45217	9.31972	3.51857	28.0708	18.3877	25.3729	6.43015	23.9438	3.72367	0.00629749
Bmp3	3.22609	0	2.34571	5.03836	9.63165	6.04116	1.85727	6.90372	3.71714	0.0408101
Prr15	1.07536	2.32993	0	4.31859	3.50242	4.83293	1.1351	4.21798	3.71596	0.0165525
Ggt5	10.7536	36.1139	23.4571	92.8497	100.694	67.661	23.4416	87.0684	3.71428	0.00676384
Gab2	12.9043	24.4643	17.5928	87.8113	59.5411	56.7869	18.3205	68.0464	3.71423	0.00896676
Trib2	13.9797	29.1241	14.0743	87.0916	68.2971	56.7869	19.0594	70.7252	3.71078	0.00706768
Hspb2	4.30145	6.98979	0	16.5546	9.63165	15.707	3.76375	13.9644	3.71025	0.0267829
Sema3b	9.67826	13.9796	2.34571	38.8673	20.1389	37.4552	8.66785	32.1538	3.70955	0.0273439
Fmnl3	24.7333	25.6292	16.42	89.9706	84.058	73.7022	22.2608	82.5769	3.70951	0.00041714
Fgf12	1.07536	6.98979	4.69143	22.3127	10.5073	14.4988	4.25219	15.7729	3.70936	0.0408881
Siglech	18.2812	18.6394	11.7286	63.3393	73.5508	43.4964	16.2164	60.1288	3.7079	0.00850402
Trpv4	3.22609	12.8146	7.03714	25.9115	30.6462	28.9976	7.69261	28.5184	3.70725	0.00259836
Gm48653	2.15072	0	1.17286	4.31859	4.37802	3.6247	1.10786	4.1071	3.70724	0.0108552
Kitl	7.52754	29.1241	24.63	74.1358	74.4264	78.5351	20.4272	75.6991	3.7058	0.00119839
Bicdl2	3.22609	8.15475	0	17.2744	14.0097	10.8741	3.79361	14.0527	3.70431	0.0269572
Pimreg	2.15072	1.16496	2.34571	7.91742	7.00483	6.04116	1.88713	6.9878	3.70287	0.00145339
Lhfp	52.6927	144.456	100.866	449.133	327.476	326.223	99.338	367.611	3.7006	0.00526653
Chst14	10.7536	13.9796	10.5557	53.2626	35.0242	42.2881	11.763	43.525	3.70017	0.00422124
Igsf3	3.22609	12.8146	8.20999	33.829	34.1486	21.7482	8.08356	29.9086	3.69992	0.0114627
Htra3	35.487	32.619	12.9014	105.805	106.824	86.9927	27.0025	99.874	3.6987	0.00160917
Arhgap28	2.15072	5.82482	2.34571	17.9941	10.5073	9.66586	3.44042	12.7224	3.69792	0.0330061
Pdzk1ip1	22.5826	109.507	21.1114	208.012	160.236	198.15	51.0669	188.799	3.6971	0.0134951
Csrp1	45.1652	61.7431	37.5314	210.171	172.494	151.029	48.1466	177.898	3.69493	0.00226774
Trim35	20.4319	41.9387	26.9757	133.876	104.197	91.8256	29.7821	109.966	3.69236	0.00460886
Fbln7	2.15072	4.65986	8.20999	23.7522	18.3877	13.2906	5.00686	18.4768	3.6903	0.0182324
Hid1	13.9797	18.6394	9.38285	72.6963	41.1534	41.0799	14.0007	51.6432	3.68862	0.0256764
Havcr2	7.52754	11.6496	11.7286	43.9057	42.029	27.7893	10.3019	37.908	3.6797	0.00636468
Epb41l4a	7.52754	11.6496	5.86428	33.829	34.1486	24.1646	8.34715	30.7141	3.67958	0.00377702
Morn4	5.37681	9.31972	0	18.7139	18.3877	16.9152	4.89884	18.0056	3.67548	0.00894508
Tshz2	56.9942	92.0322	82.0999	311.658	267.059	270.644	77.0421	283.121	3.67488	0.000311224
Dpysl2	22.5826	40.7738	35.1857	141.794	120.833	99.075	32.8474	120.567	3.67054	0.00285797
Creb3l1	18.2812	16.3095	12.9014	56.8614	53.4119	64.0363	15.8307	58.1032	3.67029	0.000270006
Zwilch	2.15072	2.32993	9.38285	15.1151	14.0097	21.7482	4.62117	16.9576	3.66956	0.0220384
Emp3	32.2609	37.2789	35.1857	163.387	119.082	101.491	34.9085	127.987	3.66635	0.00728689
Mamdc2	11.829	38.4438	26.9757	106.525	101.57	74.9104	25.7495	94.3352	3.66357	0.00534533
Igfbp6	6.45217	4.65986	1.17286	14.3953	14.8853	15.707	4.09496	14.9959	3.66203	0.002406
Gm21188	20.4319	22.1343	12.9014	81.3334	45.5314	76.1186	18.4892	67.6612	3.65949	0.0129724
B630019K06Rik	1.07536	2.32993	2.34571	5.03836	8.75604	7.24939	1.917	7.0146	3.65915	0.0116977
Irak3	15.0551	32.619	15.2471	92.8497	70.924	66.4528	20.9737	76.7421	3.65896	0.00510758
Piezo2	6.45217	6.98979	7.03714	24.472	26.2681	24.1646	6.82637	24.9683	3.65762	1.18888e-05
I830077J02Rik	9.67826	3.49489	5.86428	23.7522	19.2633	26.5811	6.34581	23.1989	3.65578	0.00378707
Lmcd1	12.9043	5.82482	5.86428	31.6697	28.0193	30.2058	8.19782	29.9649	3.65523	0.00108297
Sh3d21	5.37681	6.98979	1.17286	17.9941	15.7609	15.707	4.51315	16.4873	3.65318	0.00318093
Tesc	20.4319	29.1241	8.20999	92.1299	56.0387	62.8281	19.2553	70.3322	3.65261	0.015536
Pygb	73.1246	177.075	68.0257	450.573	363.376	347.971	106.075	387.307	3.65125	0.00416466
Dmpk	118.29	118.826	69.1985	372.119	373.007	372.135	102.105	372.42	3.64743	8.04204e-05
Fabp5	73.1246	209.694	116.113	472.166	483.334	497.792	132.977	484.43	3.64296	0.00101648
Galnt17	6.45217	2.32993	8.20999	23.7522	23.6413	14.4988	5.66403	20.6308	3.64242	0.0132235
Slc41a3	16.1304	27.9592	14.0743	77.7346	70.0483	64.0363	19.388	70.6064	3.64177	0.000949138
Ciita	20.4319	27.9592	22.2843	90.6904	79.68	86.9927	23.5584	85.7877	3.64149	9.47238e-05
Fam163a	1.07536	5.82482	5.86428	17.2744	12.2585	16.9152	4.25482	15.4827	3.63886	0.00774004
Scn3a	1.07536	3.49489	2.34571	9.35695	6.12923	9.66586	2.30532	8.38401	3.63681	0.0102404
B9d1	3.22609	11.6496	15.2471	30.9499	25.3925	53.1622	10.041	36.5015	3.63527	0.0452011
C5ar1	8.6029	24.4643	11.7286	59.0207	57.7899	45.9128	14.9319	54.2411	3.63257	0.00356875
Arhgap8	0	2.32993	2.34571	3.59883	6.12923	7.24939	1.55855	5.65915	3.63104	0.0369489
Lxn	11.829	10.4847	7.03714	41.7464	29.7705	35.0387	9.7836	35.5185	3.63042	0.0023556
Slc20a1	145.174	198.044	147.78	720.485	533.243	524.373	163.666	592.7	3.6214	0.0029247
Coro2a	12.9043	12.8146	3.51857	33.829	39.4022	32.6223	9.74584	35.2845	3.62046	0.00242722
Ablim2	22.5826	22.1343	10.5557	78.4544	64.7947	56.7869	18.4242	66.6787	3.61908	0.00292839
Gm8113	3.22609	5.82482	2.34571	16.5546	11.3829	13.2906	3.79887	13.7427	3.61756	0.00563137
Tal2	4.30145	1.16496	1.17286	5.03836	10.5073	8.45762	2.21309	8.00108	3.61534	0.0385573
Gm3604	1.07536	3.49489	3.51857	12.236	6.12923	10.8741	2.69628	9.74644	3.61478	0.0251393
Il17rd	12.9043	23.2993	15.2471	58.301	64.7947	62.8281	17.1503	61.9746	3.61362	0.000263157
Fam25c	419.391	626.751	406.981	1800.85	2069.93	1379.8	484.374	1750.19	3.61331	0.00402807
Gm26532	5.37681	8.15475	4.69143	25.9115	15.7609	24.1646	6.07433	21.9457	3.61286	0.0086555
Efemp2	38.713	67.5679	34.0128	221.688	130.465	154.654	46.7646	168.935	3.61246	0.0139251
Spire1	5.37681	24.4643	3.51857	41.7464	37.651	41.0799	11.1199	40.1591	3.61147	0.0130288
Gm26740	10.7536	10.4847	10.5557	34.5487	46.407	33.8305	10.598	38.2621	3.61031	0.00246636
Dnm3os	3.22609	11.6496	4.69143	30.2301	21.0145	19.3317	6.52239	23.5254	3.60688	0.0163627
A030005L19Rik	1.07536	1.16496	0	2.1593	3.50242	2.41646	0.746776	2.69273	3.6058	0.0249445
Gm27224	1.07536	1.16496	0	2.1593	3.50242	2.41646	0.746776	2.69273	3.6058	0.0249445
Stc1	1.07536	1.16496	0	2.1593	3.50242	2.41646	0.746776	2.69273	3.6058	0.0249445
Pf4	17.2058	17.4745	22.2843	80.6137	59.5411	65.2445	18.9882	68.4664	3.60574	0.00160382
Rgs2	40.8638	78.0526	41.05	223.847	185.628	166.736	53.3221	192.07	3.60208	0.00265233
Adgrl1	44.0898	53.5884	35.1857	187.859	154.106	136.53	44.288	159.498	3.60139	0.00195774
Crtam	1.07536	0	1.17286	2.1593	3.50242	2.41646	0.749406	2.69273	3.59315	0.0251937
Arhgef6	35.487	37.2789	31.6671	150.431	136.594	88.2009	34.811	125.075	3.59299	0.00886299
Foxj1	5.37681	45.4336	9.38285	51.8231	85.8092	78.5351	20.0644	72.0558	3.59122	0.0338562
Cd200	9.67826	30.2891	12.9014	59.0207	69.1727	61.6198	17.6229	63.2711	3.59027	0.00299122
Ralgds	20.4319	24.4643	10.5557	61.18	66.5459	71.2857	18.4839	66.3372	3.58891	0.000696596
Ggt7	10.7536	12.8146	3.51857	29.5104	28.8949	38.6634	9.02893	32.3562	3.58362	0.00529228
Fam78a	8.6029	8.15475	4.69143	23.7522	19.2633	33.8305	7.14969	25.6153	3.58272	0.0146014
Nat14	1.07536	11.6496	2.34571	15.8348	23.6413	14.4988	5.02357	17.9916	3.58144	0.0416978
Klrd1	6.45217	8.15475	3.51857	20.1534	25.3925	19.3317	6.04183	21.6259	3.57936	0.00260541
Vangl2	6.45217	13.9796	5.86428	30.2301	32.3974	31.414	8.76534	31.3472	3.57626	0.00109669
Cd207	17.2058	47.7636	26.9757	107.965	131.341	89.4092	30.6483	109.572	3.57512	0.00641529
Tmem86a	95.7072	110.672	66.8528	321.735	339.734	315.349	91.0772	325.606	3.57505	9.23672e-05
Gm34084	1.07536	1.16496	3.51857	7.19765	6.12923	7.24939	1.91963	6.85876	3.57295	0.00493643
Gm21762	3.22609	3.49489	1.17286	6.47789	9.63165	12.0823	2.63128	9.39728	3.57138	0.0190908
Fcgr1	47.3159	55.9183	28.1486	181.381	124.336	163.111	43.7943	156.276	3.56841	0.00385774
Gpr65	13.9797	29.1241	21.1114	82.773	60.4167	85.7845	21.4051	76.3247	3.56573	0.00382952
Gcnt1	5.37681	6.98979	5.86428	23.7522	21.8901	19.3317	6.07696	21.658	3.56396	0.000338431
Dach1	1.07536	1.16496	2.34571	5.03836	5.25363	6.04116	1.52868	5.44438	3.56149	0.0015514
Col4a1	164.53	307.551	216.978	872.355	837.953	743.063	229.687	817.79	3.56046	0.000495084
Zbtb32	0	1.16496	2.34571	5.03836	2.62681	4.83293	1.17023	4.16603	3.56002	0.0433488
Oip5	6.45217	2.32993	7.03714	13.6755	18.3877	24.1646	5.27308	18.7426	3.5544	0.0162597
H2-DMb1	58.0696	45.4336	35.1857	179.941	171.618	141.363	46.2296	164.308	3.55416	0.000931083
Trpm4	25.8087	50.0935	16.42	132.437	80.5556	114.782	30.7741	109.258	3.55033	0.0126101
Fut7	4.30145	2.32993	2.34571	7.19765	11.3829	13.2906	2.99236	10.6237	3.55027	0.0163246
Cbx6	109.687	210.859	79.7542	554.939	450.936	413.215	133.433	473.03	3.54507	0.00425755
S1pr3	18.2812	23.2993	26.9757	89.9706	80.5556	72.4939	22.852	81.0067	3.54483	0.00050042
Itgb4	4.30145	16.3095	9.38285	46.7847	28.0193	31.414	9.99793	35.406	3.54133	0.0196173
Ccdc68	19.3565	16.3095	16.42	68.3777	54.2875	61.6198	17.362	61.4283	3.53809	0.000461865
Ptpro	7.52754	11.6496	1.17286	22.3127	21.8901	27.7893	6.78335	23.9974	3.53769	0.00868793
Abcc5	65.5971	67.5679	43.3957	187.859	196.135	240.438	58.8536	208.144	3.53664	0.00117088
Gm38392	67.7478	144.456	71.5442	400.909	293.327	308.099	94.5826	334.112	3.53249	0.0046374
Gm10575	5.37681	6.98979	2.34571	13.6755	20.1389	18.1235	4.9041	17.3126	3.53023	0.00612182
Ptgfrn	36.5623	64.0731	38.7043	206.573	126.963	158.278	46.4465	163.938	3.5296	0.00903214
Rad18	18.2812	4.65986	8.20999	40.3068	29.7705	39.8717	10.3837	36.6497	3.52955	0.00792371
Alpl	186.038	179.405	168.891	852.922	535.87	496.583	178.111	628.458	3.52846	0.0162863
Cavin1	66.6725	100.187	78.5814	364.201	277.567	223.523	81.8136	288.43	3.52546	0.00801921
Pcdhga8	3.22609	2.32993	4.69143	14.3953	9.63165	12.0823	3.41581	12.0364	3.52374	0.00497516
Il7r	6.45217	9.31972	3.51857	18.7139	26.2681	22.9564	6.43015	22.6461	3.52187	0.00415895
Gm2395	3.22609	3.49489	4.69143	10.7965	14.8853	14.4988	3.80414	13.3935	3.52078	0.00224667
Sfrp1	9.67826	11.6496	11.7286	54.7021	25.3925	36.247	11.0188	38.7805	3.51948	0.0318225
Gm5637	6.45217	16.3095	7.03714	33.1092	24.5169	47.1211	9.93294	34.9157	3.51515	0.026959
Sftpd	27.9594	68.7329	24.63	154.749	96.3165	175.194	40.4408	142.087	3.51345	0.0210543
Magi2	2.15072	3.49489	0	5.03836	8.75604	6.04116	1.88187	6.61185	3.51344	0.0348474
Tshz3	13.9797	4.65986	5.86428	24.472	35.0242	26.5811	8.16795	28.6924	3.51281	0.00921377
Gm9299	0	3.49489	2.34571	5.03836	7.00483	8.45762	1.94687	6.8336	3.51005	0.0267301
Sphk1	10.7536	32.619	16.42	63.3393	63.0435	83.368	19.9309	69.9169	3.50797	0.00599099
Uhrf1	16.1304	9.31972	12.9014	47.5045	25.3925	61.6198	12.7839	44.839	3.50747	0.0403788
C1qtnf2	15.0551	17.4745	17.5928	73.416	68.2971	33.8305	16.7075	58.5146	3.5023	0.0284117
Cdc45	6.45217	10.4847	4.69143	22.3127	18.3877	35.0387	7.20943	25.2464	3.50186	0.0273588
Trps1	6.45217	13.9796	16.42	38.1475	43.7802	47.1211	12.2839	43.0163	3.50184	0.001517
Ttc12	3.22609	5.82482	3.51857	15.8348	14.8853	13.2906	4.18983	14.6702	3.50139	0.000695469
Smtn	32.2609	43.1037	46.9143	155.469	128.714	143.78	40.7596	142.654	3.49989	0.00033238
Gnao1	2.15072	3.49489	2.34571	10.0767	7.00483	10.8741	2.66378	9.31854	3.49825	0.00602218
Col4a2	68.8232	216.683	117.286	541.263	429.922	437.38	134.264	469.522	3.497	0.00402753
Galnt3	8.6029	4.65986	7.03714	23.7522	25.3925	21.7482	6.76663	23.631	3.49228	0.000412273
Duoxa1	2.15072	0	1.17286	3.59883	4.37802	3.6247	1.10786	3.86718	3.49068	0.0147917
Nebl	5.37681	38.4438	16.42	93.5695	49.0338	67.661	20.0802	70.0881	3.49041	0.03643
Ms4a6b	35.487	25.6292	16.42	84.9323	84.058	101.491	25.8454	90.1606	3.48846	0.00124083
Syt11	20.4319	33.784	22.2843	90.6904	86.6848	89.4092	25.5	88.9281	3.48737	0.000127526
Zfp979	2.15072	2.32993	5.86428	11.5162	14.8853	9.66586	3.44831	12.0225	3.48648	0.0116851
Gm2379	2.15072	4.65986	0	7.91742	6.12923	9.66586	2.27019	7.90417	3.48171	0.0289948
Hpgds	24.7333	29.1241	21.1114	84.2125	91.9385	84.5762	24.9896	86.9091	3.47781	5.47689e-05
Pcdhga1	2.15072	5.82482	4.69143	15.8348	14.8853	13.2906	4.22232	14.6702	3.47444	0.00136153
Ckb	100.009	135.136	69.1985	438.337	280.193	338.305	101.448	352.278	3.47251	0.00738079
Atp8b2	7.52754	17.4745	8.20999	45.3452	38.5266	31.414	11.0707	38.4286	3.47121	0.00601432
Clstn1	38.713	78.0526	32.84	227.446	157.609	134.114	49.8685	173.056	3.47025	0.0172322
Sema3d	6.45217	12.8146	14.0743	29.5104	40.2778	45.9128	11.1137	38.567	3.47023	0.00687151
Gfra2	10.7536	11.6496	8.20999	38.1475	40.2778	27.7893	10.2044	35.4049	3.46956	0.00322135
Ugt8a	3.22609	11.6496	4.69143	23.0325	21.8901	22.9564	6.52239	22.6263	3.46903	0.00357495
Gm47376	1.07536	1.16496	0	3.59883	1.75121	2.41646	0.746776	2.58883	3.46668	0.0486806
Zfp462	7.52754	10.4847	5.86428	28.0708	34.1486	20.5399	7.95883	27.5865	3.46614	0.00919456
Fgd3	19.3565	27.9592	14.0743	87.0916	48.1582	77.3269	20.4633	70.8589	3.46273	0.0151945
Ly6i	0	2.32993	2.34571	5.75812	4.37802	6.04116	1.55855	5.39243	3.45991	0.0147626
Gucy1a1	49.4667	74.5577	55.1242	246.16	193.509	180.027	59.7162	206.565	3.45911	0.00242812
Usp11	15.0551	8.15475	5.86428	34.5487	29.7705	36.247	9.69137	33.5221	3.45896	0.00212122
Cnrip1	18.2812	5.82482	5.86428	32.3894	35.0242	36.247	9.99009	34.5535	3.45878	0.00464074
Ncaph	5.37681	12.8146	8.20999	24.472	24.5169	42.2881	8.80047	30.4257	3.45728	0.0266692
Mapk8ip1	17.2058	25.6292	16.42	76.2951	56.0387	72.4939	19.7517	68.2759	3.45672	0.00213064
Ror1	12.9043	16.3095	16.42	66.9381	47.2826	43.4964	15.2113	52.5724	3.45614	0.00708784
Sh2d4b	1.07536	0	1.17286	3.59883	1.75121	2.41646	0.749406	2.58883	3.45451	0.0490583
Trpc1	3.22609	5.82482	8.20999	25.1918	17.5121	16.9152	5.75363	19.873	3.454	0.00957641
Nyap1	2.15072	1.16496	2.34571	7.91742	4.37802	7.24939	1.88713	6.51494	3.4523	0.0156076
Lsp1	51.6174	44.2687	52.7785	193.617	163.738	155.862	49.5549	171.072	3.45218	0.000502182
Gm15510	1.07536	1.16496	1.17286	4.31859	2.62681	4.83293	1.13773	3.92611	3.45083	0.0139222
Wdr72	4.30145	3.49489	1.17286	14.3953	10.5073	6.04116	2.98973	10.3146	3.45	0.047401
Rab6b	5.37681	13.9796	4.69143	33.829	23.6413	25.3729	8.01594	27.6144	3.44493	0.0106927
Slc25a36	22.5826	38.4438	36.3585	105.805	120.833	108.741	32.4617	111.793	3.44385	0.00030434
P2ry6	31.1855	22.1343	15.2471	96.4485	68.2971	71.2857	22.8557	78.6771	3.44235	0.00514183
Oxct1	30.1101	55.9183	43.3957	190.738	127.838	126.864	43.1414	148.48	3.44171	0.00929894
Kcp	9.67826	12.8146	11.7286	35.2685	41.1534	41.0799	11.4071	39.1673	3.43357	0.000209599
Cyp4f16	27.9594	48.9285	32.84	154.03	101.57	120.823	36.576	125.474	3.43051	0.00583848
Clcn5	63.4464	111.837	64.5071	321.735	249.547	251.312	79.93	274.198	3.43048	0.00246346
Ankrd55	13.9797	3.49489	12.9014	38.8673	41.1534	24.1646	10.1253	34.7285	3.42986	0.0172691
Krt80	2.15072	5.82482	3.51857	15.8348	7.88044	15.707	3.83137	13.1408	3.42978	0.0305764
Ptprs	47.3159	51.2584	39.8771	144.673	160.236	169.152	46.1505	158.02	3.42402	0.000143875
C3ar1	36.5623	39.6088	43.3957	120.921	139.221	148.613	39.8556	136.251	3.41863	0.000324189
Slc25a43	3.22609	9.31972	4.69143	14.3953	22.7657	21.7482	5.74574	19.6364	3.41756	0.0124204
Dusp18	4.30145	4.65986	8.20999	20.1534	22.7657	15.707	5.72377	19.5421	3.41419	0.00457306
Fchsd1	26.8841	37.2789	19.9386	105.086	84.9336	96.6586	28.0338	95.5593	3.40871	0.000939495
Cpe	8.6029	4.65986	4.69143	21.593	16.6365	22.9564	5.98473	20.3953	3.40789	0.00344008
Pigz	1.07536	2.32993	0	3.59883	4.37802	3.6247	1.1351	3.86718	3.40692	0.0192035
Tlr6	5.37681	5.82482	5.86428	17.9941	18.3877	21.7482	5.68864	19.3767	3.4062	0.0003385
Cercam	5.37681	10.4847	5.86428	30.9499	23.6413	19.3317	7.24192	24.641	3.40255	0.00983766
Gm16853	0	1.16496	2.34571	3.59883	3.50242	4.83293	1.17023	3.97806	3.39939	0.0247999
Slco3a1	24.7333	78.0526	31.6671	160.508	145.35	151.029	44.8177	152.296	3.39811	0.00342461
Adamts10	48.3913	48.9285	23.4571	141.794	139.221	129.281	40.259	136.765	3.39714	0.000472424
Gm33228	8.6029	4.65986	8.20999	19.4337	34.1486	19.3317	7.15758	24.3046	3.39565	0.0278914
ccdc198	6.45217	40.7738	9.38285	71.9765	52.5363	67.661	18.8696	64.0579	3.39477	0.0222602
Arhgap25	21.5072	17.4745	11.7286	58.301	63.0435	50.7457	16.9034	57.3634	3.3936	0.000897768
Ccdc74a	0	1.16496	1.17286	2.87906	2.62681	2.41646	0.779274	2.64078	3.38877	0.0106685
Eid2	12.9043	38.4438	3.51857	51.8231	70.0483	64.0363	18.2889	61.9692	3.38835	0.020419
Bcam	24.7333	85.0424	34.0128	192.897	141.848	152.237	47.9295	162.327	3.38679	0.0093551
Itih5	138.722	161.93	120.804	534.066	408.032	483.293	140.485	475.13	3.38206	0.000964249
Lgals2	1.07536	3.49489	1.17286	7.91742	7.88044	3.6247	1.91437	6.47418	3.38189	0.0488979
Lamb1	51.6174	66.403	72.7171	249.039	226.782	169.152	63.5792	214.991	3.38147	0.00354089
Ptpre	11.829	37.2789	24.63	102.926	79.68	66.4528	24.5793	83.0197	3.37763	0.0107087
Gm45551	2490.54	3630.03	1482.49	7769.86	11236.6	6663.4	2534.35	8556.63	3.37626	0.0163161
Pcdhgb6	9.67826	2.32993	7.03714	24.472	19.2633	20.5399	6.34844	21.4251	3.37486	0.00477817
Rab27b	24.7333	30.2891	18.7657	92.8497	78.8044	77.3269	24.596	82.9936	3.37427	0.000608647
Pcdhga7	4.30145	8.15475	2.34571	14.3953	21.0145	14.4988	4.93397	16.6362	3.37177	0.013524
Gm13192	2.15072	4.65986	15.2471	22.3127	25.3925	26.5811	7.35257	24.7621	3.36782	0.0144306
Mfrp	6.45217	19.8044	14.0743	62.6196	33.273	39.8717	13.4436	45.2547	3.36626	0.0304548
Nid1	89.2551	140.961	121.977	452.732	412.41	320.182	117.398	395.108	3.36555	0.00272067
Krt7	20.4319	48.9285	28.1486	114.443	98.9433	114.782	32.503	109.389	3.36552	0.00153051
Plxna4	13.9797	22.1343	19.9386	71.2567	66.5459	50.7457	18.6842	62.8495	3.36378	0.00268888
Cav2	29.0348	75.7227	53.9514	200.095	162.862	170.361	52.903	177.773	3.36035	0.00210211
Triqk	3.22609	3.49489	2.34571	7.19765	8.75604	14.4988	3.02223	10.1508	3.35872	0.033777
1500009L16Rik	2.15072	3.49489	1.17286	8.63718	7.00483	7.24939	2.27282	7.63047	3.35726	0.00314724
Cnbd2	87.1043	151.445	66.8528	257.676	490.338	276.685	101.801	341.566	3.35524	0.0383396
Fam83c	2.15072	1.16496	1.17286	2.87906	6.12923	6.04116	1.49618	5.01648	3.35286	0.0345547
Trim47	45.1652	53.5884	50.4328	152.59	169.867	177.61	49.7288	166.689	3.35196	0.000114823
Bcl2a1b	19.3565	25.6292	16.42	83.4927	53.4119	68.8692	20.4686	68.5913	3.35105	0.00613471
Pls1	29.0348	145.621	63.3342	259.115	259.179	279.102	79.3299	265.799	3.35055	0.00611421
G730013B05Rik	0	3.49489	2.34571	7.91742	4.37802	7.24939	1.94687	6.51494	3.34637	0.0378571
H2-DMb2	18.2812	16.3095	15.2471	59.0207	63.0435	44.7046	16.6126	55.5896	3.34623	0.00229319
Rbp1	178.51	605.782	158.336	1299.18	1033.21	816.765	314.209	1049.72	3.34083	0.0218951
Tmem268	38.713	52.4234	38.7043	162.667	129.589	141.363	43.2802	144.54	3.33963	0.000696755
Cpne8	48.3913	167.755	62.1614	343.328	280.193	305.683	92.7692	309.735	3.33877	0.00662924
Armcx1	9.67826	16.3095	14.0743	59.0207	42.029	32.6223	13.354	44.5573	3.33662	0.0172942
Pdpn	3.22609	3.49489	3.51857	15.8348	12.2585	6.04116	3.41318	11.3782	3.33359	0.0497043
Adamts9	29.0348	47.7636	25.8028	124.519	99.8189	117.199	34.2004	113.846	3.32878	0.00135964
Fcho1	4.30145	5.82482	4.69143	17.2744	17.5121	14.4988	4.93923	16.4284	3.32611	0.000425985
Nr4a1	35.487	47.7636	37.5314	115.162	142.724	143.78	40.2606	133.889	3.32554	0.000755541
Veph1	11.829	16.3095	16.42	50.3836	55.1631	42.2881	14.8528	49.2782	3.31777	0.00105096
AU020206	38.713	61.7431	45.7414	183.54	138.345	163.111	48.7325	161.666	3.31741	0.0015585
Nlrp1b	3.22609	2.32993	5.86428	15.8348	8.75604	13.2906	3.80677	12.6271	3.31703	0.019239
Evi2b	11.829	8.15475	0	23.0325	26.2681	16.9152	6.66125	22.072	3.31349	0.0256139
Tbc1d9	16.1304	22.1343	10.5557	65.4986	55.1631	41.0799	16.2735	53.9139	3.31299	0.00859005
Pcdhgb5	5.37681	4.65986	7.03714	21.593	19.2633	15.707	5.69127	18.8544	3.31287	0.00206415
Wtip	13.9797	23.2993	14.0743	58.301	62.1679	49.5375	17.1178	56.6688	3.31053	0.00122981
Ptger2	7.52754	4.65986	7.03714	30.2301	14.0097	19.3317	6.40818	21.1905	3.30679	0.0382289
Sh2d2a	6.45217	5.82482	5.86428	16.5546	19.2633	24.1646	6.04709	19.9942	3.30641	0.00336741
Neurl1b	9.67826	19.8044	12.9014	32.3894	47.2826	60.4116	14.128	46.6946	3.3051	0.0195289
Olfr394	7.52754	5.82482	3.51857	17.2744	22.7657	15.707	5.62364	18.5824	3.30433	0.00599811
Ces2c	167.756	355.314	248.646	791.022	772.283	985.917	257.239	849.741	3.30332	0.00245711
Phldb1	6.45217	54.7533	24.63	104.366	91.9385	86.9927	28.6118	94.4324	3.30047	0.0118086
Gm9403	2.15072	1.16496	1.17286	6.47789	3.50242	4.83293	1.49618	4.93774	3.30023	0.0201546
Fhl3	5.37681	4.65986	3.51857	21.593	12.2585	10.8741	4.51841	14.9085	3.2995	0.0381167
Klhdc1	3.22609	4.65986	1.17286	12.9558	9.63165	7.24939	3.0196	9.9456	3.29368	0.023359
Gm38182	1.07536	2.32993	0	2.87906	3.50242	4.83293	1.1351	3.73814	3.29323	0.042499
Gulp1	6.45217	10.4847	2.34571	22.3127	25.3925	15.707	6.42752	21.1374	3.28858	0.0164471
Rps6kl1	8.6029	8.15475	3.51857	16.5546	27.1437	22.9564	6.75874	22.2182	3.28734	0.0113313
Fbln1	16.1304	40.7738	11.7286	87.8113	70.0483	67.661	22.8776	75.1736	3.2859	0.00908408
Tcaf1	20.4319	26.7942	22.2843	95.7287	67.4215	65.2445	23.1701	76.1316	3.28577	0.00610046
Cxcl16	65.5971	125.816	70.3714	339.729	259.179	260.978	87.2616	286.629	3.28471	0.00372031
Gas7	23.658	53.5884	34.0128	101.487	157.609	106.324	37.0864	121.807	3.2844	0.0132727
Gm12138	10.7536	13.9796	15.2471	52.5428	28.0193	50.7457	13.3268	43.7693	3.28431	0.0190523
Tgif2	6.45217	10.4847	3.51857	28.7906	16.6365	21.7482	6.81847	22.3918	3.28398	0.0185402
Adap1	8.6029	13.9796	8.20999	43.1859	28.8949	28.9976	10.2642	33.6928	3.28257	0.0100671
Rtl5	8.6029	11.6496	0	25.9115	23.6413	16.9152	6.75085	22.156	3.28196	0.0250795
Xcl1	3.22609	4.65986	4.69143	14.3953	8.75604	18.1235	4.19246	13.7583	3.28167	0.0258386
Pcdhga10	3.22609	5.82482	7.03714	19.4337	14.0097	19.3317	5.36268	17.5917	3.28039	0.00444295
BE692007	18.2812	11.6496	11.7286	44.6254	56.9143	35.0387	13.8865	45.5261	3.27846	0.00916284
Snx20	16.1304	16.3095	18.7657	56.1417	59.5411	51.954	17.0685	55.8789	3.27379	7.9131e-05
Kcnq1	12.9043	16.3095	8.20999	54.7021	31.5218	36.247	12.4746	40.8236	3.27254	0.0190316
Mboat1	3.22609	20.9694	2.34571	25.1918	25.3925	36.247	8.84705	28.9438	3.27157	0.0469561
Srxn1	373.151	887.703	436.303	1702.96	2045.41	1800.27	565.719	1849.55	3.26938	0.00257072
Rps2-ps9	4.30145	5.82482	3.51857	8.63718	16.6365	19.3317	4.54828	14.8685	3.26903	0.0346954
Gm42674	3.22609	6.98979	2.34571	15.8348	13.1341	12.0823	4.1872	13.6837	3.268	0.00631511
Ahi1	5.37681	9.31972	5.86428	26.6313	23.6413	16.9152	6.8536	22.396	3.26776	0.00767248
Spire2	1.07536	43.1037	9.38285	56.1417	56.0387	62.8281	17.854	58.3361	3.2674	0.0361101
Gm10591	23.658	9.31972	5.86428	46.7847	41.1534	38.6634	12.9473	42.2005	3.2594	0.00796606
Spry1	32.2609	46.5986	19.9386	126.679	99.8189	95.4503	32.9327	107.316	3.25865	0.00392757
Vim	173.133	222.508	192.348	716.886	619.052	579.951	195.997	638.63	3.25837	0.000510758
Efna4	4.30145	6.98979	0	16.5546	10.5073	9.66586	3.76375	12.2426	3.25276	0.0463982
Gm11401	4.30145	3.49489	2.34571	8.63718	12.2585	12.0823	3.38069	10.9927	3.25161	0.00434474
Fscn1	12.9043	36.1139	23.4571	89.2509	66.5459	79.7433	24.1585	78.5134	3.24993	0.00444265
Slc25a4	56.9942	164.26	68.0257	311.658	285.447	341.93	96.4266	313.012	3.24611	0.00458203
Kif19a	2.15072	2.32993	1.17286	7.91742	4.37802	6.04116	1.8845	6.1122	3.2434	0.0175262
Isyna1	36.5623	114.167	37.5314	205.853	153.231	251.312	62.7534	203.465	3.2423	0.0212493
Prune2	6.45217	5.82482	4.69143	18.7139	15.7609	20.5399	5.65614	18.3382	3.24218	0.00103075
Hand2	76.3507	108.342	73.8899	343.328	260.054	234.397	86.1941	279.26	3.23989	0.00511115
Itga2	5.37681	12.8146	4.69143	29.5104	28.8949	15.707	7.62762	24.7041	3.23877	0.0303773
Clec4a2	19.3565	18.6394	19.9386	64.0591	69.1727	54.3704	19.3115	62.5341	3.23818	0.000579579
Anxa3	52.6927	90.8672	59.8157	259.115	195.26	204.191	67.7919	219.522	3.23818	0.00280201
Mpp2	4.30145	0	2.34571	7.91742	8.75604	4.83293	2.21572	7.1688	3.23542	0.0452557
Gm5590	4.30145	9.31972	3.51857	15.8348	16.6365	22.9564	5.71324	18.4759	3.23387	0.0115997
Maml2	12.9043	24.4643	23.4571	86.3718	66.5459	43.4964	20.2752	65.4714	3.22913	0.0249903
Snn	6.45217	10.4847	10.5557	33.829	27.1437	27.7893	9.16419	29.5873	3.22858	0.00126821
Mark1	9.67826	15.1445	8.20999	36.708	38.5266	31.414	11.0109	35.5495	3.22857	0.00121728
Pcdhgc5	3.22609	6.98979	7.03714	22.3127	14.0097	19.3317	5.751	18.5514	3.22576	0.00947057
Ces2d-ps	37.6377	47.7636	30.4943	110.124	107.699	155.862	38.6318	124.562	3.22433	0.00640748
Gm32856	272.067	426.377	285.004	963.046	1362.44	840.93	327.816	1055.47	3.21971	0.0116132
Gm3776	93.5565	217.848	300.251	448.414	807.307	712.857	203.885	656.193	3.21844	0.0212916
Ccdc88a	34.4116	46.5986	23.4571	116.602	109.451	109.949	34.8224	112.001	3.21633	0.000399865
Gm15889	0	5.82482	3.51857	10.0767	7.88044	12.0823	3.11446	10.0132	3.21505	0.0296191
Csf2ra	72.0493	53.5884	38.7043	149.711	181.25	196.942	54.7806	175.968	3.21222	0.00200607
Gm13889	40.8638	99.022	34.0128	254.077	159.36	144.988	57.9662	186.142	3.21121	0.0326488
Gpsm1	11.829	30.2891	11.7286	57.5812	46.407	68.8692	17.9489	57.6192	3.21018	0.0114041
A730011C13Rik	1.07536	4.65986	2.34571	5.75812	10.5073	9.66586	2.69364	8.64374	3.20894	0.0298005
Ms4a6c	60.2203	59.4132	63.3342	190.018	195.26	201.775	60.9892	195.684	3.2085	3.06244e-06
Sh3pxd2b	25.8087	41.9387	24.63	133.157	77.0532	85.7845	30.7925	98.6647	3.20418	0.0206805
Gm2564	5.37681	3.49489	0	7.91742	9.63165	10.8741	2.95723	9.47438	3.2038	0.0220805
Cenpm	12.9043	38.4438	23.4571	60.4603	66.5459	112.366	24.9351	79.7906	3.19993	0.0379924
Bmyc	44.0898	52.4234	25.8028	143.953	121.709	125.656	40.772	130.439	3.19924	0.00100546
Plagl1	16.1304	17.4745	11.7286	43.9057	55.1631	45.9128	15.1112	48.3272	3.19811	0.00101901
Serpina3i	1.07536	5.82482	4.69143	11.5162	12.2585	13.2906	3.86387	12.3551	3.19759	0.00505736
Map1b	6.45217	8.15475	5.86428	26.6313	21.8901	16.9152	6.82374	21.8122	3.19652	0.00656069
Coro1a	102.159	100.187	70.3714	371.399	247.796	252.521	90.9059	290.572	3.1964	0.00874059
Runx2	20.4319	13.9796	8.20999	42.4661	49.0338	44.7046	14.2072	45.4015	3.19568	0.00148926
Rftn1	16.1304	32.619	11.7286	66.9381	68.2971	57.9951	20.1593	64.4101	3.19505	0.00343276
Tspan3	81.7275	210.859	89.1371	411.706	419.414	387.843	127.241	406.321	3.19332	0.00288832
Notch3	7.52754	19.8044	5.86428	36.708	40.2778	28.9976	11.0654	35.3278	3.19263	0.011689
Nptxr	3.22609	10.4847	8.20999	25.9115	27.1437	16.9152	7.30692	23.3235	3.19197	0.0144093
Cdr2	10.7536	15.1445	12.9014	33.1092	31.5218	59.2034	12.9332	41.2781	3.19164	0.0352738
Cotl1	119.365	145.621	144.261	519.67	410.658	375.76	136.416	435.363	3.19144	0.00248708
Tmem229b	13.9797	26.7942	10.5557	63.3393	47.2826	53.1622	17.1099	54.5947	3.19083	0.00532217
Akna	9.67826	18.6394	14.0743	46.7847	53.4119	35.0387	14.1307	45.0784	3.19012	0.00655927
Gm33940	1.07536	1.16496	1.17286	2.87906	4.37802	3.6247	1.13773	3.62726	3.18816	0.00456908
Fli1	27.9594	22.1343	21.1114	77.7346	77.9288	71.2857	23.7351	75.6497	3.18726	7.00184e-05
Dram1	8.6029	12.8146	4.69143	38.1475	24.5169	20.5399	8.70298	27.7348	3.18682	0.0308616
Papln	2.15072	6.98979	7.03714	21.593	16.6365	13.2906	5.39255	17.1733	3.18464	0.0154221
Fgfr1	54.8435	68.7329	43.3957	128.838	202.265	200.567	55.6574	177.223	3.18418	0.00859549
Cdc25b	8.6029	12.8146	8.20999	31.6697	32.3974	30.2058	9.87583	31.4243	3.18194	0.000179559
Arpc1b	387.13	523.069	345.993	1376.91	1392.21	1226.36	418.731	1331.83	3.18063	0.000264721
Brsk1	5.37681	6.98979	2.34571	12.9558	19.2633	14.4988	4.9041	15.5726	3.17543	0.0102839
Bcl2a1d	15.0551	9.31972	14.0743	48.944	33.273	39.8717	12.8164	40.6962	3.17533	0.00462785
Top2a	39.7884	43.1037	51.6057	99.3276	139.221	188.484	44.8326	142.344	3.17502	0.0199984
Syt14	2.15072	20.9694	3.51857	24.472	26.2681	33.8305	8.87955	28.1902	3.17473	0.044956
Il10ra	27.9594	36.1139	15.2471	89.9706	92.8141	68.8692	26.4402	83.8846	3.17262	0.00405789
Ctsw	9.67826	8.15475	5.86428	28.7906	21.0145	25.3729	7.8991	25.0593	3.17243	0.00238883
Shc4	8.6029	4.65986	12.9014	25.1918	32.3974	25.3729	8.72139	27.654	3.17082	0.00488303
Nrtn	7.52754	3.49489	3.51857	17.9941	8.75604	19.3317	4.847	15.3606	3.1691	0.0426919
Gm2457	3.22609	5.82482	2.34571	7.91742	14.8853	13.2906	3.79887	12.0311	3.16701	0.0249034
Arrdc1	43.0145	52.4234	35.1857	176.342	106.824	130.489	43.5412	137.885	3.16677	0.0108947
Hic1	26.8841	20.9694	15.2471	54.7021	70.0483	74.9104	21.0335	66.5536	3.16417	0.00281682
Slc43a2	98.9333	96.6921	83.2728	347.646	253.925	280.31	92.9661	293.961	3.16202	0.00208372
Nfatc2	7.52754	9.31972	3.51857	25.1918	21.0145	18.1235	6.78861	21.4433	3.15871	0.00539715
Sash3	12.9043	9.31972	5.86428	30.9499	32.3974	25.3729	9.36278	29.5734	3.15861	0.00238294
Exoc3l4	9.67826	13.9796	11.7286	35.9883	35.8998	39.8717	11.7955	37.2532	3.15827	0.000146639
Tma7-ps	4.30145	2.32993	4.69143	12.9558	13.1341	9.66586	3.77427	11.9186	3.15785	0.00374087
Calhm5	3.22609	6.98979	3.51857	14.3953	19.2633	9.66586	4.57815	14.4415	3.15444	0.0309948
Cybb	117.214	165.425	119.631	425.381	478.08	363.678	134.09	422.38	3.14997	0.00140297
Esco2	30.1101	20.9694	25.8028	47.5045	91.9385	102.7	25.6274	80.7142	3.14952	0.0322247
H2-DMa	44.0898	59.4132	46.9143	175.623	163.738	134.114	50.1391	157.825	3.14774	0.00123227
Ints6l	45.1652	48.9285	32.84	150.431	123.46	125.656	42.3112	133.182	3.14768	0.000788094
Apbb1	8.6029	10.4847	8.20999	34.5487	17.5121	33.8305	9.09919	28.6304	3.14648	0.0252767
Tnxb	47.3159	66.403	44.5685	176.342	190.006	131.697	52.7625	166.015	3.14646	0.00389954
Cacng8	1.07536	1.16496	0	2.87906	1.75121	2.41646	0.746776	2.34891	3.1454	0.0322145
Gm45895	1.07536	1.16496	0	2.87906	1.75121	2.41646	0.746776	2.34891	3.1454	0.0322145
Elmo1	43.0145	57.0833	39.8771	157.629	153.231	129.281	46.6583	146.713	3.14442	0.000622855
Pmaip1	22.5826	9.31972	21.1114	57.5812	50.7851	57.9951	17.6712	55.4538	3.13808	0.00141277
Tlr1	17.2058	20.9694	15.2471	55.4219	57.7899	54.3704	17.8074	55.8607	3.13693	4.14936e-05
Cgref1	41.9391	61.7431	19.9386	136.036	119.958	131.697	41.2069	129.23	3.13613	0.00247785
Gm20275	1.07536	0	1.17286	2.87906	1.75121	2.41646	0.749406	2.34891	3.13436	0.0325986
Olfr974	1.07536	0	1.17286	2.87906	1.75121	2.41646	0.749406	2.34891	3.13436	0.0325986
Panx1	9.67826	18.6394	12.9014	47.5045	39.4022	42.2881	13.7397	43.0649	3.13434	0.00115166
Ankrd6	3.22609	6.98979	7.03714	14.3953	22.7657	16.9152	5.751	18.0254	3.13431	0.011585
Capg	58.0696	97.857	50.4328	303.021	165.489	177.61	68.7865	215.373	3.13104	0.0341125
Npdc1	82.8029	334.345	51.6057	512.473	511.353	443.421	156.251	489.082	3.1301	0.0226908
Alox5ap	26.8841	37.2789	46.9143	137.475	105.073	105.116	37.0257	115.888	3.12993	0.00299093
Kctd14	5.37681	12.8146	3.51857	22.3127	26.2681	19.3317	7.23666	22.6375	3.12817	0.011448
Angptl2	52.6927	61.7431	53.9514	189.298	171.618	165.528	56.1291	175.481	3.12639	9.95711e-05
Vill	11.829	22.1343	9.38285	61.8998	38.5266	35.0387	14.4487	45.155	3.12519	0.0298235
Gramd1b	35.487	30.2891	22.2843	100.767	88.436	85.7845	29.3534	91.6625	3.12272	0.000486889
Lyz2	501.119	989.055	572.354	2510.54	2006.89	1921.09	687.509	2146.17	3.12166	0.00362811
Gm36120	4.30145	2.32993	2.34571	5.75812	11.3829	10.8741	2.99236	9.33836	3.12073	0.02939
Ttc28	18.2812	29.1241	10.5557	70.537	69.1727	41.0799	19.3203	60.2632	3.11916	0.0204805
Spry2	6.45217	9.31972	8.20999	29.5104	27.1437	18.1235	7.99396	24.9259	3.11809	0.00900212
Kcng2	1.07536	3.49489	0	5.03836	4.37802	4.83293	1.52342	4.74977	3.11784	0.0373769
Igsf10	17.2058	13.9796	5.86428	33.829	36.7754	44.7046	12.3499	38.4363	3.11228	0.0050882
Calhm2	10.7536	16.3095	7.03714	41.0266	32.3974	32.6223	11.3668	35.3487	3.10984	0.00359597
A730081D07Rik	8.6029	16.3095	17.5928	26.6313	49.9094	55.5787	14.1684	44.0398	3.10831	0.0324319
Ccl19	35.487	38.4438	24.63	95.7287	117.331	93.0339	32.8536	102.031	3.10563	0.00139157
Iqck	5.37681	10.4847	2.34571	25.1918	19.2633	12.0823	6.06907	18.8458	3.10522	0.0460874
Sh3bp4	35.487	37.2789	24.63	128.838	84.058	89.4092	32.4653	100.768	3.10388	0.00960041
Slamf7	12.9043	15.1445	10.5557	53.2626	41.1534	25.3729	12.8682	39.9296	3.10297	0.0297286
Hmgb1-ps8	5.37681	3.49489	7.03714	19.4337	16.6365	13.2906	5.30295	16.4536	3.10272	0.00553996
Ehd2	35.487	38.4438	29.3214	123.08	107.699	89.4092	34.4174	106.729	3.10103	0.0020114
Stx11	5.37681	11.6496	12.9014	30.9499	37.651	24.1646	9.97596	30.9218	3.09964	0.00989845
Fasl	0	1.16496	2.34571	2.87906	4.37802	3.6247	1.17023	3.62726	3.09962	0.0377499
Olfr1264	0	1.16496	2.34571	2.87906	4.37802	3.6247	1.17023	3.62726	3.09962	0.0377499
Sorl1	20.4319	34.9489	29.3214	89.2509	91.0629	82.1598	28.2341	87.4912	3.09878	0.000295627
Ppfia4	13.9797	15.1445	21.1114	54.7021	42.9046	57.9951	16.7452	51.8673	3.09744	0.00230602
Ccdc34	29.0348	45.4336	42.2228	118.041	123.46	119.615	38.8971	120.372	3.09463	0.000102106
Rnf227	2.15072	4.65986	2.34571	9.35695	10.5073	8.45762	3.0521	9.44061	3.09315	0.00308835
Atp11a	65.5971	61.7431	35.1857	167.705	175.121	159.487	54.1753	167.438	3.09066	0.000430222
Wnt4	38.713	55.9183	26.9757	153.31	136.594	85.7845	40.5357	125.23	3.08937	0.0182386
Selenon	32.2609	51.2584	31.6671	133.876	112.953	108.741	38.3955	118.523	3.08691	0.00136127
Gm2862	1.07536	2.32993	2.34571	5.03836	7.88044	4.83293	1.917	5.91724	3.08672	0.0201255
Thbd	21.5072	61.7431	44.5685	157.629	105.073	131.697	42.6063	131.466	3.0856	0.00970223
Cytip	10.7536	15.1445	10.5557	35.9883	43.7802	32.6223	12.1513	37.4636	3.08309	0.00221939
Klf4	10.7536	25.6292	16.42	66.2184	48.1582	48.3293	17.6009	54.2353	3.08139	0.00774044
Far1	21.5072	36.1139	31.6671	89.9706	88.436	96.6586	29.7628	91.6884	3.08064	0.000245402
Nlgn2	21.5072	50.0935	19.9386	104.366	89.3116	88.2009	30.5131	93.9595	3.07932	0.00463592
Filip1l	75.2754	55.9183	58.6428	232.484	183.877	167.944	63.2788	194.768	3.07794	0.00294461
Cebpd	92.4811	144.456	157.163	467.847	436.927	308.099	131.367	404.291	3.07758	0.00664167
Snhg11	74.2	149.115	51.6057	310.219	261.806	273.06	91.6404	281.695	3.07392	0.00445899
Nfkbid	4.30145	3.49489	4.69143	12.9558	15.7609	9.66586	4.16259	12.7942	3.07361	0.00861418
Hivep3	25.8087	20.9694	14.0743	65.4986	62.1679	59.2034	20.2841	62.29	3.07087	0.000404695
9330102E08Rik	0	2.32993	1.17286	3.59883	3.50242	3.6247	1.1676	3.57531	3.06212	0.0232867
Prkg1	8.6029	11.6496	7.03714	23.0325	31.5218	28.9976	9.09656	27.8506	3.06166	0.00279014
Cul7	58.0696	52.4234	34.0128	187.859	157.609	96.6586	48.1686	147.375	3.05957	0.0233674
Dbn1	10.7536	25.6292	19.9386	77.0149	48.1582	47.1211	18.7738	57.4314	3.05912	0.0225805
Basp1	48.3913	59.4132	43.3957	182.82	141.848	137.738	50.4001	154.136	3.05824	0.0023804
Ucp2	401.11	1376.99	450.377	2857.47	1665.4	2284.77	742.825	2269.21	3.05484	0.0310798
Nemp2	8.6029	6.98979	3.51857	24.472	15.7609	18.1235	6.37042	19.4521	3.05351	0.0120913
Rab7b	26.8841	29.1241	15.2471	86.3718	68.2971	62.8281	23.7518	72.499	3.05236	0.00422235
Ctss	383.904	496.275	368.277	1415.78	1115.52	1277.1	416.152	1269.47	3.05049	0.00087352
Cd84	51.6174	68.7329	49.26	191.457	151.48	173.985	56.5368	172.307	3.04771	0.000904294
Smok3c	0	2.32993	2.34571	5.03836	4.37802	4.83293	1.55855	4.74977	3.04756	0.0165049
Ptpn13	11.829	32.619	12.9014	59.0207	55.1631	60.4116	19.1165	58.1985	3.04441	0.00488767
Arsi	0	3.49489	2.34571	6.47789	5.25363	6.04116	1.94687	5.92422	3.04295	0.021728
Smoc2	79.5768	273.767	124.323	511.753	503.472	437.38	159.222	484.202	3.04105	0.00680117
Adamtsl1	13.9797	19.8044	14.0743	39.5871	52.5363	53.1622	15.9528	48.4285	3.03574	0.00253922
Gm38171	2.15072	4.65986	5.86428	10.0767	17.5121	10.8741	4.22495	12.821	3.03458	0.029701
Vmn2r97	60.2203	53.5884	53.9514	140.354	212.772	155.862	55.92	169.663	3.03402	0.00678108
Egflam	7.52754	30.2891	7.03714	56.1417	41.1534	38.6634	14.9513	45.3195	3.03115	0.0321044
Nxpe5	5.37681	4.65986	8.20999	24.472	17.5121	13.2906	6.08222	18.4249	3.0293	0.0229041
Ccdc88c	12.9043	32.619	16.42	74.1358	57.7899	55.5787	20.6478	62.5015	3.02703	0.00768712
Mt1	98.9333	191.054	138.397	442.655	510.477	341.93	142.795	431.687	3.02313	0.00660282
Nckap5l	8.6029	6.98979	8.20999	25.1918	20.1389	26.5811	7.93423	23.9706	3.02116	0.00135474
Actg-ps1	23.658	51.2584	32.84	108.685	94.5653	122.031	35.9188	108.427	3.01867	0.00307769
Ccdc96	0	2.32993	1.17286	4.31859	2.62681	3.6247	1.1676	3.52337	3.01763	0.0473968
Fbxo36	26.8841	40.7738	19.9386	97.888	86.6848	79.7433	29.1988	88.1054	3.01743	0.00189083
Mansc1	9.67826	17.4745	15.2471	47.5045	33.273	47.1211	14.1333	42.6328	3.01648	0.00548618
Adm	13.9797	12.8146	21.1114	43.9057	47.2826	53.1622	15.9686	48.1168	3.01322	0.00101365
Bag2	29.0348	47.7636	34.0128	107.965	114.704	111.157	36.9371	111.275	3.01257	0.000232873
Ccnd2	66.6725	150.28	82.0999	368.52	281.069	251.312	99.6843	300.3	3.01251	0.00998581
Adam15	27.9594	39.6088	34.0128	114.443	77.9288	113.574	33.8603	101.982	3.01183	0.00549256
Map4k4	68.8232	130.476	83.2728	303.021	249.547	298.433	94.1907	283.667	3.01163	0.00169642
Tmem151a	3.22609	5.82482	3.51857	17.9941	11.3829	8.45762	4.18983	12.6115	3.01004	0.0456284
Cd72	55.9188	66.403	36.3585	160.508	145.35	171.569	52.8935	159.142	3.00873	0.000796679
Col15a1	23.658	47.7636	53.9514	122.36	127.838	126.864	41.791	125.688	3.00753	0.000869053
Ccr5	97.858	126.981	97.3471	306.62	350.242	311.724	107.395	322.862	3.00629	0.000217906
Smtnl2	10.7536	19.8044	11.7286	46.065	41.1534	39.8717	14.0955	42.3633	3.00545	0.0011869
Loxl3	19.3565	22.1343	18.7657	64.7789	53.4119	62.8281	20.0855	60.3396	3.00413	0.000388303
Pcbp3	5.37681	3.49489	7.03714	15.1151	15.7609	16.9152	5.30295	15.9304	3.00406	0.000764107
Tnip1	94.6319	166.59	77.4085	367.8	332.73	316.557	112.877	339.029	3.00353	0.00192782
Syde1	15.0551	33.784	11.7286	70.537	47.2826	64.0363	20.1892	60.6186	3.00253	0.0143117
9130008F23Rik	8.6029	18.6394	4.69143	41.0266	21.0145	33.8305	10.6446	31.9572	3.0022	0.0411571
Pard6g	2.15072	5.82482	7.03714	21.593	11.3829	12.0823	5.00423	15.0194	3.00134	0.0499458
Vwa7	3.22609	6.98979	1.17286	12.236	12.2585	9.66586	3.79624	11.3868	2.99948	0.0164321
Prx	1.07536	1.16496	1.17286	4.31859	3.50242	2.41646	1.13773	3.41249	2.99939	0.0145852
Fbln2	7.52754	18.6394	11.7286	37.4278	31.5218	44.7046	12.6318	37.8847	2.99914	0.00724251
Sh3bgrl3	143.023	163.095	126.668	544.862	379.137	373.344	144.262	432.448	2.99765	0.00729591
Hap1	10.7536	17.4745	9.38285	44.6254	40.2778	27.7893	12.537	37.5642	2.99627	0.0112974
Man1c1	29.0348	31.454	18.7657	98.6078	67.4215	71.2857	26.4182	79.105	2.99434	0.0075413
C1qtnf1	25.8087	43.1037	35.1857	140.354	77.0532	94.2421	34.6994	103.883	2.99381	0.0240329
Sirpa	192.49	221.343	121.977	601.004	495.592	507.457	178.603	534.684	2.9937	0.00132537
Cd9	576.394	842.269	697.85	1907.38	2484.97	1942.84	705.504	2111.73	2.99322	0.00224129
Olfml2a	7.52754	10.4847	1.17286	19.4337	21.0145	16.9152	6.39502	19.1211	2.99	0.0131703
Cavin3	10.7536	19.8044	15.2471	57.5812	39.4022	39.8717	15.2684	45.6184	2.98777	0.00967021
Gm13830	3.22609	2.32993	1.17286	7.91742	6.12923	6.04116	2.24296	6.69594	2.98532	0.00641392
Ezr	51.6174	101.352	65.68	274.23	174.245	204.191	72.8831	217.556	2.98499	0.0119838
Arl4c	43.0145	31.454	31.6671	120.201	84.058	112.366	35.3786	105.541	2.9832	0.00379633
Dusp5	8.6029	15.1445	8.20999	40.3068	33.273	21.7482	10.6525	31.776	2.98297	0.0226422
Fermt1	24.7333	52.4234	19.9386	95.009	95.4409	99.075	32.3651	96.5083	2.98186	0.00327347
Ntn1	63.4464	103.682	64.5071	315.257	205.767	169.152	77.2118	230.059	2.97958	0.0289952
Rgs14	6.45217	12.8146	12.9014	38.1475	26.2681	31.414	10.7227	31.9432	2.97902	0.0063333
Micall2	11.829	15.1445	21.1114	56.1417	41.1534	45.9128	16.0283	47.736	2.97823	0.00363123
Ddr2	22.5826	34.9489	28.1486	117.322	76.1776	61.6198	28.56	85.0397	2.97758	0.0296262
Parp8	10.7536	19.8044	16.42	44.6254	42.029	53.1622	15.6593	46.6056	2.97621	0.00193351
Gm49708	12.9043	16.3095	14.0743	56.8614	33.273	38.6634	14.4294	42.9326	2.97536	0.0167386
Cntnap2	4.30145	10.4847	2.34571	18.7139	20.1389	12.0823	5.71061	16.9784	2.97312	0.032013
Sh3bp1	21.5072	18.6394	11.7286	57.5812	44.6558	51.954	17.2917	51.397	2.97234	0.0019696
A4galt	8.6029	10.4847	2.34571	22.3127	18.3877	22.9564	7.14443	21.2189	2.97	0.00777134
Kcnq4	4.30145	3.49489	2.34571	10.7965	9.63165	9.66586	3.38069	10.0313	2.96725	0.000628043
Hand2os1	82.8029	94.3621	72.7171	241.121	277.567	222.315	83.294	247.001	2.96541	0.000708519
Mtss2	17.2058	16.3095	16.42	56.8614	52.5363	38.6634	16.6451	49.3537	2.96506	0.0040008
Mtnr1a	6.45217	13.9796	12.9014	33.1092	21.0145	44.7046	11.1111	32.9428	2.96486	0.0392071
Prss23	35.487	43.1037	50.4328	165.546	112.953	103.908	43.0078	127.469	2.96386	0.0127621
Kif26a	3.22609	4.65986	1.17286	7.19765	8.75604	10.8741	3.0196	8.94259	2.96152	0.01572
Trabd2b	7.52754	13.9796	5.86428	29.5104	29.7705	21.7482	9.1238	27.0097	2.96036	0.00775668
Gpx7	55.9188	59.4132	38.7043	143.953	146.226	165.528	51.3454	151.902	2.95844	0.000427442
Plppr4	6.45217	5.82482	4.69143	16.5546	22.7657	10.8741	5.65614	16.7315	2.95811	0.0332309
Gm7592	10.7536	17.4745	12.9014	41.0266	35.8998	44.7046	13.7098	40.5437	2.95727	0.00114938
Slc13a3	602.203	521.904	338.955	1692.89	1360.69	1272.27	487.687	1441.95	2.95671	0.00311979
Pknox2	3.22609	12.8146	8.20999	23.7522	20.1389	27.7893	8.08356	23.8935	2.95581	0.0111332
Ncf4	29.0348	32.619	11.7286	71.9765	73.5508	71.2857	24.4608	72.271	2.95457	0.00180333
Gsta1	190.339	479.965	535.995	847.163	1423.73	1292.81	402.1	1187.9	2.95424	0.0184961
Platr28	3.22609	2.32993	0	7.19765	4.37802	4.83293	1.85201	5.46953	2.9533	0.0496072
Myo1f	27.9594	50.0935	44.5685	153.31	113.829	94.2421	40.8738	120.46	2.94712	0.0128611
Ngf	37.6377	64.0731	25.8028	156.189	105.948	113.574	42.5045	125.237	2.94644	0.0127704
Osbpl5	30.1101	38.4438	35.1857	136.755	86.6848	82.1598	34.5799	101.867	2.94584	0.0189397
Cttnbp2nl	49.4667	75.7227	49.26	203.693	173.37	136.53	58.1498	171.198	2.94408	0.00607118
Eva1b	63.4464	79.2176	46.9143	235.363	168.116	154.654	63.1927	186.044	2.94408	0.00995565
Olfr1286	6.45217	2.32993	2.34571	7.19765	12.2585	13.2906	3.70927	10.9156	2.94278	0.0364385
Plaur	3.22609	13.9796	12.9014	33.1092	28.8949	26.5811	10.0357	29.5284	2.94234	0.00761508
Pea15a	105.385	146.786	146.607	533.346	326.6	312.932	132.926	390.959	2.94118	0.0237303
Cep72	5.37681	4.65986	5.86428	10.7965	16.6365	19.3317	5.30032	15.5882	2.941	0.0155366
Pik3cg	12.9043	9.31972	7.03714	34.5487	23.6413	27.7893	9.75373	28.6598	2.93834	0.00634168
Tbc1d19	12.9043	32.619	28.1486	71.9765	68.2971	76.1186	24.5573	72.1308	2.93724	0.00172932
Des	35.487	48.9285	36.3585	154.03	105.073	95.4503	40.258	118.184	2.93567	0.0139353
Gm35909	20.4319	17.4745	9.38285	43.1859	56.9143	38.6634	15.7631	46.2545	2.93436	0.00889901
Rhebl1	7.52754	15.1445	10.5557	41.0266	26.2681	30.2058	11.0759	32.5002	2.93431	0.0122538
Cers5	16.1304	51.2584	19.9386	97.1683	77.9288	80.9516	29.1091	85.3495	2.93205	0.011224
Ednrb	43.0145	118.826	65.68	302.301	184.753	180.027	75.8403	222.36	2.93195	0.0330871
Rgs18	1.07536	1.16496	3.51857	5.03836	7.00483	4.83293	1.91963	5.62537	2.93044	0.0248273
Ier5l	5.37681	8.15475	3.51857	16.5546	14.0097	19.3317	5.68338	16.632	2.92643	0.00585662
Lnx1	8.6029	6.98979	4.69143	19.4337	15.7609	24.1646	6.76137	19.7864	2.92639	0.00832337
Limch1	6.45217	10.4847	4.69143	23.0325	24.5169	15.707	7.20943	21.0855	2.92471	0.0125266
Gm11626	2.15072	1.16496	2.34571	5.03836	7.88044	3.6247	1.88713	5.5145	2.92215	0.0496932
Ccdc88b	23.658	27.9592	12.9014	69.0974	57.7899	61.6198	21.5062	62.8357	2.92175	0.00176628
Gm12999	3.22609	3.49489	4.69143	12.9558	13.1341	7.24939	3.80414	11.1131	2.92131	0.0211415
Plekhh2	17.2058	13.9796	5.86428	33.829	33.273	41.0799	12.3499	36.0606	2.91991	0.0048817
Niban1	51.6174	78.0526	53.9514	187.139	157.609	190.901	61.2071	178.549	2.91713	0.000963994
Tmtc4	11.829	18.6394	12.9014	43.1859	38.5266	44.7046	14.4566	42.139	2.91486	0.000599671
Syt7	15.0551	60.5782	14.0743	97.1683	89.3116	74.9104	29.9025	87.1301	2.91381	0.0264507
Scrn1	3.22609	2.32993	1.17286	8.63718	6.12923	4.83293	2.24296	6.53311	2.91272	0.027488
Sla	16.1304	32.619	35.1857	87.0916	78.8044	78.5351	27.9784	81.477	2.91214	0.0012576
H2-Q2	22.5826	46.5986	22.2843	101.487	81.4312	83.368	30.4885	88.762	2.91133	0.00477697
Taf9b	3.22609	9.31972	3.51857	19.4337	14.0097	13.2906	5.35479	15.578	2.90916	0.021113
Lpcat1	20.4319	26.7942	15.2471	79.8939	43.7802	57.9951	20.8244	60.5564	2.90796	0.0226579
Smo	34.4116	43.1037	12.9014	86.3718	95.4409	80.9516	30.1389	87.5881	2.90615	0.00442195
Hoxb3	7.52754	9.31972	2.34571	18.7139	20.1389	16.9152	6.39766	18.5893	2.90565	0.00598576
Reck	15.0551	13.9796	12.9014	45.3452	34.1486	42.2881	13.9787	40.594	2.90399	0.00143575
Pip4k2a	37.6377	88.5373	50.4328	180.661	211.021	120.823	58.8693	170.835	2.90194	0.0215781
Rnase6	10.7536	10.4847	14.0743	32.3894	35.0242	35.0387	11.7709	34.1508	2.9013	0.000103371
Trim46	3.22609	15.1445	3.51857	19.4337	27.1437	16.9152	7.2964	21.1642	2.90064	0.0497852
Prrt1	5.37681	1.16496	4.69143	11.5162	11.3829	9.66586	3.7444	10.855	2.89899	0.0077216
Gm50012	5.37681	4.65986	3.51857	14.3953	14.0097	10.8741	4.51841	13.093	2.8977	0.00229045
G6pdx	31.1855	44.2687	14.0743	95.7287	71.7996	91.8256	29.8428	86.4513	2.89689	0.00782206
Anxa1	36.5623	45.4336	43.3957	137.475	97.1921	128.073	41.7972	120.913	2.89286	0.0031513
Jam3	10.7536	10.4847	5.86428	29.5104	27.1437	21.7482	9.0342	26.1341	2.8928	0.00359919
Ly86	125.817	130.476	89.1371	351.965	312.591	334.68	115.143	333.079	2.89273	0.000230715
Klhl6	15.0551	18.6394	14.0743	61.18	45.5314	31.414	15.9229	46.0418	2.89154	0.0258444
Klf6	195.716	272.602	187.657	711.128	588.406	595.658	218.658	631.731	2.88912	0.00100977
Hspg2	56.9942	69.8979	55.1242	221.688	156.733	147.404	60.6721	175.275	2.88889	0.00857676
Etl4	55.9188	83.8775	64.5071	179.221	197.011	213.857	68.1011	196.697	2.8883	0.000581871
Phgdh	2.15072	6.98979	1.17286	12.236	7.88044	9.66586	3.43779	9.92743	2.88774	0.0418728
Cd33	16.1304	20.9694	12.9014	37.4278	52.5363	54.3704	16.6671	48.1115	2.88662	0.00581473
Rasal3	10.7536	9.31972	7.03714	17.9941	26.2681	33.8305	9.03683	26.0309	2.88054	0.0224321
Rap1gap	46.2406	65.238	32.84	144.673	126.963	143.78	48.1062	138.472	2.87846	0.00120653
Rcn3	61.2956	81.5475	37.5314	213.05	164.614	141.363	60.1249	173.009	2.8775	0.0101888
Hbegf	12.9043	23.2993	8.20999	48.944	34.1486	44.7046	14.8045	42.5991	2.87743	0.0113534
Pcolce	118.29	132.806	114.94	359.163	358.998	334.68	122.012	350.947	2.87633	1.99757e-05
Ccdc69	5.37681	1.16496	3.51857	10.7965	9.63165	8.45762	3.35345	9.62858	2.87125	0.0107882
Atp6v0d2	21.5072	9.31972	12.9014	53.2626	29.7705	42.2881	14.5761	41.7738	2.8659	0.024083
Cysltr1	10.7536	16.3095	14.0743	43.9057	43.7802	30.2058	13.7125	39.2972	2.8658	0.0060717
Slc1a4	177.435	246.973	105.557	622.597	478.08	418.048	176.655	506.242	2.86571	0.0107784
Gm12513	1.07536	2.32993	3.51857	5.03836	8.75604	6.04116	2.30795	6.61185	2.86481	0.0307461
Gm40849	4.30145	3.49489	2.34571	10.0767	10.5073	8.45762	3.38069	9.68053	2.86348	0.00171703
Muc1	8.6029	39.6088	12.9014	51.8231	63.9191	59.2034	20.371	58.3152	2.86265	0.0212484
Pdlim7	35.487	51.2584	36.3585	138.195	111.202	102.7	41.0346	117.365	2.86016	0.00299903
Gm42031	719.417	1183.6	665.01	2370.19	2855.35	2119.24	856.01	2448.26	2.86008	0.00422496
Vsir	37.6377	78.0526	46.9143	167.705	136.594	160.695	54.2015	154.998	2.85966	0.00283867
Nynrin	4.30145	12.8146	10.5557	35.9883	20.1389	22.9564	9.22392	26.3612	2.85792	0.0357835
St6galnac2	20.4319	36.1139	9.38285	64.7789	48.1582	74.9104	21.9762	62.6158	2.84925	0.0209222
Ms4a4c	12.9043	13.9796	8.20999	37.4278	26.2681	36.247	11.698	33.3143	2.84787	0.00546533
Prmt2	26.8841	75.7227	34.0128	131.717	130.465	126.864	45.5399	129.682	2.84766	0.00533036
Ifi211	22.5826	31.454	16.42	79.8939	54.2875	66.4528	23.4855	66.8781	2.84763	0.00721248
Tgfb1i1	32.2609	43.1037	25.8028	119.481	77.9288	90.6174	33.7225	96.0091	2.84704	0.00940085
Gsn	197.867	184.064	143.088	578.691	490.338	425.298	175.007	498.109	2.84623	0.00242056
Ksr1	12.9043	9.31972	11.7286	36.708	23.6413	36.247	11.3175	32.1988	2.84503	0.00906272
Spin2c	2.15072	8.15475	2.34571	9.35695	15.7609	10.8741	4.21706	11.9973	2.84494	0.0478339
Cdc42ep3	22.5826	25.6292	14.0743	82.0532	39.4022	55.5787	20.762	59.0114	2.84227	0.0413766
2310067P03Rik	3.22609	5.82482	1.17286	10.0767	10.5073	8.45762	3.40792	9.68053	2.8406	0.013391
Fstl4	2.15072	1.16496	2.34571	7.19765	5.25363	3.6247	1.88713	5.35866	2.83957	0.0338946
Gm31718	2.15072	8.15475	1.17286	12.9558	8.75604	10.8741	3.82611	10.862	2.83891	0.0479257
Cln6	65.5971	57.0833	52.7785	215.21	155.858	126.864	58.4863	165.977	2.83788	0.0149564
Gpr137b	27.9594	44.2687	22.2843	114.443	78.8044	74.9104	31.5041	89.3858	2.83727	0.0151462
Cmtm3	80.6522	90.8672	63.3342	243.281	206.643	216.274	78.2845	222.066	2.83665	0.000452274
Ly9	12.9043	32.619	16.42	62.6196	49.0338	64.0363	20.6478	58.5632	2.8363	0.00800922
Cmklr1	18.2812	15.1445	10.5557	39.5871	36.7754	48.3293	14.6605	41.5639	2.8351	0.00289071
Chst2	12.9043	27.9592	22.2843	69.8172	56.0387	53.1622	21.0493	59.6727	2.83491	0.00463942
Cd52	86.029	90.8672	62.1614	232.484	252.174	192.109	79.6859	225.589	2.83098	0.00180056
Wls	45.1652	57.0833	71.5442	197.216	153.231	141.363	57.9309	163.937	2.82986	0.0047042
Lamb2	40.8638	72.2278	22.2843	153.31	98.0677	131.697	45.1253	127.692	2.82971	0.0190123
Gpr132	2.15072	2.32993	2.34571	6.47789	4.37802	8.45762	2.27546	6.43784	2.82926	0.0242542
Cap2	2.15072	4.65986	2.34571	9.35695	10.5073	6.04116	3.0521	8.63512	2.82924	0.0233165
Epha7	20.4319	32.619	17.5928	69.8172	84.058	45.9128	23.5479	66.596	2.82811	0.023296
Rac3	1.07536	4.65986	3.51857	7.19765	10.5073	8.45762	3.0846	8.72084	2.82722	0.0169807
Gm5302	1.07536	1.16496	2.34571	2.87906	5.25363	4.83293	1.52868	4.32187	2.82719	0.0290511
Actg1	1427.01	2240.23	1294.83	5679.67	4068.06	4268.68	1654.02	4672.14	2.82471	0.00678133
Cnih2	1.07536	1.16496	0	2.1593	1.75121	2.41646	0.746776	2.10899	2.82413	0.0319033
Gm11476	1.07536	1.16496	0	2.1593	1.75121	2.41646	0.746776	2.10899	2.82413	0.0319033
Klra3	1.07536	1.16496	0	2.1593	1.75121	2.41646	0.746776	2.10899	2.82413	0.0319033
Tsga13	1.07536	1.16496	0	2.1593	1.75121	2.41646	0.746776	2.10899	2.82413	0.0319033
Spn	10.7536	5.82482	5.86428	22.3127	19.2633	21.7482	7.48091	21.1081	2.82159	0.00194425
Mok	3.22609	2.32993	1.17286	6.47789	5.25363	7.24939	2.24296	6.32697	2.82082	0.00796558
Plekha4	6.45217	8.15475	12.9014	27.3511	23.6413	26.5811	9.16945	25.8578	2.82	0.00172323
Cenpt	35.487	37.2789	30.4943	92.1299	86.6848	112.366	34.42	97.0601	2.81987	0.00148606
Evi2a	17.2058	30.2891	19.9386	69.8172	58.6655	61.6198	22.4778	63.3675	2.81911	0.0014098
Gm24576	4.30145	2.32993	1.17286	7.19765	8.75604	6.04116	2.60141	7.33162	2.81832	0.0171834
Thbs3	8.6029	8.15475	2.34571	15.1151	15.7609	22.9564	6.36779	17.9441	2.81795	0.0228857
Abr	76.3507	115.332	66.8528	285.027	222.404	221.106	86.1783	242.846	2.81794	0.00370837
Tm6sf1	81.7275	64.0731	70.3714	207.292	186.504	215.065	72.0573	202.954	2.81656	0.000194242
Agap2	9.67826	23.2993	16.42	37.4278	47.2826	54.3704	16.4658	46.3603	2.81554	0.00896553
Gm20186	1762.52	2397.5	1475.45	5244.93	6153.75	4468.04	1878.49	5288.91	2.81551	0.00363078
Tnfaip6	4.30145	10.4847	2.34571	18.7139	11.3829	18.1235	5.71061	16.0734	2.81465	0.0380385
Prdm16os	1.07536	0	1.17286	2.1593	1.75121	2.41646	0.749406	2.10899	2.81421	0.0323993
Ppp1r9b	77.4261	131.641	71.5442	280.708	289.825	218.69	93.5371	263.074	2.81251	0.00449685
Col16a1	22.5826	26.7942	29.3214	87.8113	72.6752	60.4116	26.2327	73.6327	2.8069	0.00437862
Rab11fip5	29.0348	52.4234	17.5928	114.443	84.9336	78.5351	33.017	92.6371	2.80574	0.0167598
Hoxa3	5.37681	4.65986	2.34571	13.6755	11.3829	9.66586	4.12746	11.5747	2.80433	0.00729437
Cryab	24.7333	92.0322	42.2228	194.337	124.336	126.864	52.9961	148.512	2.80232	0.035225
Plekha2	34.4116	68.7329	56.2971	159.788	146.226	140.155	53.1472	148.723	2.79832	0.00117935
Zfp608	17.2058	18.6394	8.20999	36.708	39.4022	47.1211	14.6851	41.0771	2.7972	0.00427335
Apobec3	117.214	144.456	87.9642	313.818	380.012	283.935	116.545	325.921	2.79653	0.00306966
Gm20554	5.37681	3.49489	0	7.91742	9.63165	7.24939	2.95723	8.26615	2.79523	0.0371873
Adamts15	44.0898	52.4234	11.7286	128.118	110.326	64.0363	36.0806	100.827	2.79449	0.0467459
Bcl2a1a	13.9797	10.4847	8.20999	37.4278	23.6413	30.2058	10.8915	30.425	2.79347	0.0106489
Auts2	19.3565	17.4745	12.9014	43.1859	53.4119	42.2881	16.5775	46.2953	2.79266	0.00183626
Ncoa7	13.9797	39.6088	14.0743	69.8172	58.6655	60.4116	22.5543	62.9648	2.7917	0.0117764
Epb41l1	63.4464	85.0424	41.05	189.298	187.379	152.237	63.1796	176.305	2.79054	0.00295261
Kirrel	24.7333	125.816	26.9757	166.985	140.972	187.276	59.1751	165.078	2.78965	0.042041
Pycard	36.5623	30.2891	26.9757	97.1683	72.6752	91.8256	31.2757	87.223	2.78884	0.00214802
Glipr1	22.5826	37.2789	29.3214	94.2892	67.4215	86.9927	29.7276	82.9012	2.78869	0.00423686
Gm29675	1.07536	1.16496	1.17286	3.59883	3.50242	2.41646	1.13773	3.17257	2.78851	0.00588666
Slc16a14	1.07536	1.16496	1.17286	3.59883	3.50242	2.41646	1.13773	3.17257	2.78851	0.00588666
Milr1	4.30145	9.31972	12.9014	25.9115	26.2681	21.7482	8.84086	24.6426	2.78735	0.00541138
Gm10680	294.649	258.622	132.533	518.951	825.695	566.661	228.601	637.102	2.78696	0.0189435
BC055324	3.22609	9.31972	2.34571	12.236	18.3877	10.8741	4.96384	13.8326	2.78667	0.0496267
Cd28	3.22609	2.32993	2.34571	8.63718	6.12923	7.24939	2.63391	7.3386	2.7862	0.00387089
Akr1b10	43.0145	59.4132	22.2843	127.398	82.3068	137.738	41.5707	115.815	2.78597	0.0210336
Gm5141	7.52754	2.32993	8.20999	16.5546	19.2633	14.4988	6.02249	16.7722	2.78493	0.0096829
Myh10	70.9739	100.187	85.6185	246.16	212.772	256.145	85.5931	238.359	2.78479	0.000608199
Dzip1	7.52754	2.32993	9.38285	20.1534	14.0097	19.3317	6.41344	17.8316	2.78035	0.0161804
E230013L22Rik	6.45217	2.32993	4.69143	12.236	13.1341	12.0823	4.49118	12.4841	2.7797	0.00296683
Tnfrsf12a	213.997	216.683	206.423	703.93	464.07	602.908	212.368	590.303	2.77963	0.00557825
Cntfr	16.1304	23.2993	19.9386	49.6638	62.1679	53.1622	19.7894	54.998	2.77916	0.00117093
Dnaaf4	1.07536	1.16496	3.51857	5.03836	6.12923	4.83293	1.91963	5.3335	2.7784	0.0188924
Olfr137	8.6029	10.4847	8.20999	24.472	17.5121	33.8305	9.09919	25.2715	2.77734	0.0276906
Fmnl1	8.6029	18.6394	12.9014	41.7464	35.8998	33.8305	13.3813	37.1589	2.77694	0.00317132
Map3k14	29.0348	27.9592	24.63	74.8556	62.1679	89.4092	27.208	75.4775	2.7741	0.00377045
Sectm1a	5.37681	16.3095	5.86428	23.7522	23.6413	28.9976	9.18353	25.4637	2.77276	0.0149648
Lst1	25.8087	19.8044	19.9386	59.7405	63.9191	57.9951	21.8505	60.5516	2.77117	0.000127326
Samsn1	6.45217	6.98979	3.51857	17.2744	14.0097	15.707	5.65351	15.6637	2.77061	0.00220674
Plcg2	18.2812	16.3095	12.9014	46.7847	37.651	47.1211	15.8307	43.8523	2.77008	0.00128792
Rcsd1	56.9942	61.7431	53.9514	161.947	156.733	159.487	57.5629	159.389	2.76895	3.04821e-06
Mas1	5.37681	12.8146	21.1114	43.9057	35.8998	28.9976	13.1009	36.2677	2.76832	0.0208381
Elf4	15.0551	10.4847	7.03714	35.9883	22.7657	31.414	10.859	30.056	2.76785	0.0131801
Gm13056	6.45217	12.8146	10.5557	31.6697	31.5218	19.3317	9.94083	27.5077	2.76714	0.0173883
Orai2	12.9043	15.1445	15.2471	56.8614	31.5218	31.414	14.432	39.9324	2.76693	0.0399264
Icos	3.22609	6.98979	2.34571	10.0767	11.3829	13.2906	4.1872	11.5834	2.76638	0.0122151
Obsl1	7.52754	26.7942	8.20999	39.5871	39.4022	38.6634	14.1772	39.2176	2.76623	0.0166299
Clec11a	6.45217	8.15475	5.86428	19.4337	16.6365	20.5399	6.82374	18.87	2.76535	0.000870589
Pdgfrl	5.37681	23.2993	17.5928	51.8231	44.6558	31.414	15.423	42.631	2.76412	0.0270395
Tcea2	8.6029	10.4847	4.69143	26.6313	24.5169	14.4988	7.92633	21.8823	2.76071	0.0274407
Pitpnm1	52.6927	32.619	19.9386	102.207	108.575	79.7433	35.0834	96.8416	2.76032	0.00881784
Gm49064	12.9043	45.4336	10.5557	74.1358	60.4167	55.5787	22.9646	63.3771	2.75978	0.0322957
Arhgap19	53.7681	50.0935	49.26	143.233	146.226	132.906	51.0405	140.788	2.75836	3.01725e-05
Ceacam20	8.6029	5.82482	3.51857	19.4337	13.1341	16.9152	5.9821	16.4943	2.75728	0.0110097
Hamp	5110.12	1699.68	6259.53	15818.3	10861	9344.47	4356.45	12007.9	2.75636	0.0327147
Gja1	46.2406	87.3723	41.05	223.847	133.092	124.448	58.221	160.462	2.75609	0.0432094
Pcdh11x	5.37681	2.32993	1.17286	7.91742	10.5073	6.04116	2.95987	8.15528	2.75529	0.044893
Hspa2	8.6029	20.9694	4.69143	40.3068	26.2681	27.7893	11.4212	31.4548	2.75406	0.0389578
Gm43941	2.15072	1.16496	0	2.87906	2.62681	3.6247	1.10523	3.04352	2.75375	0.0483606
Alpk1	12.9043	17.4745	17.5928	32.3894	42.9046	56.7869	15.9906	44.027	2.75331	0.0178902
Cyb561	39.7884	108.342	68.0257	213.77	198.762	182.443	72.0519	198.325	2.75253	0.00445438
Tm4sf4	650.594	774.701	668.528	1963.52	2087.44	1709.65	697.941	1920.2	2.75124	0.000486181
Ncapd2	13.9797	19.8044	21.1114	42.4661	42.029	66.4528	18.2985	50.316	2.74973	0.0186341
Ms4a6d	23.658	34.9489	24.63	76.2951	69.1727	83.368	27.7456	76.2786	2.74921	0.000886878
Gm12715	126.893	165.425	98.5199	425.381	276.691	372.135	130.279	358.069	2.74848	0.00875371
9330154J02Rik	2.15072	0	1.17286	2.87906	2.62681	3.6247	1.10786	3.04352	2.74721	0.0485726
Slfn8	21.5072	18.6394	16.42	61.18	38.5266	55.5787	18.8556	51.7618	2.74517	0.00916218
Naalad2	7.52754	5.82482	10.5557	22.3127	22.7657	20.5399	7.96936	21.8728	2.74461	0.00083613
Gm46610	2.15072	4.65986	3.51857	10.7965	7.88044	9.66586	3.44305	9.44759	2.74396	0.00577646
Galnt18	2.15072	9.31972	4.69143	15.8348	14.0097	14.4988	5.38729	14.7811	2.7437	0.0123267
Capn5	17.2058	22.1343	30.4943	79.1742	60.4167	51.954	23.2781	63.8483	2.74284	0.010469
Tspan17	20.4319	36.1139	23.4571	94.2892	58.6655	66.4528	26.6676	73.1358	2.74249	0.0171403
Cacna1b	4.30145	1.16496	3.51857	7.19765	11.3829	6.04116	2.99499	8.20722	2.74031	0.0499331
Ccl22	15.0551	15.1445	16.42	51.1033	36.7754	39.8717	15.5399	42.5835	2.74027	0.00347997
Mfsd4a	26.8841	33.784	18.7657	60.4603	85.8092	71.2857	26.4779	72.5184	2.73883	0.00570226
Gna15	5.37681	8.15475	4.69143	14.3953	21.0145	14.4988	6.07433	16.6362	2.73877	0.0122248
Gm26982	4.30145	5.82482	3.51857	12.9558	12.2585	12.0823	4.54828	12.4322	2.73338	0.000411894
Grb10	31.1855	54.7533	23.4571	115.882	93.6897	89.4092	36.4653	99.6603	2.73302	0.00717446
Napsa	10.7536	12.8146	12.9014	33.1092	31.5218	35.0387	12.1566	33.2232	2.73295	6.94024e-05
Pear1	30.1101	47.7636	32.84	101.487	100.694	100.283	36.9046	100.822	2.73195	0.000312825
Ifi27l2a	136.571	124.651	78.5814	292.225	295.954	339.513	113.268	309.231	2.73008	0.0010946
Lair1	31.1855	54.7533	41.05	131.717	102.446	112.366	42.3296	115.509	2.72881	0.00263343
Palm	47.3159	39.6088	35.1857	132.437	98.0677	102.7	40.7035	111.068	2.72871	0.00342713
Acap3	13.9797	16.3095	11.7286	46.7847	37.651	30.2058	14.0059	38.2138	2.72841	0.00823378
4833403J16Rik	7.52754	2.32993	4.69143	11.5162	14.8853	13.2906	4.84963	13.2307	2.72819	0.00943349
Dynlt2b	15.0551	22.1343	9.38285	46.065	44.6558	36.247	15.5241	42.3226	2.72625	0.00503099
Prom1	131.194	280.756	151.298	595.965	504.348	434.964	187.75	511.759	2.72575	0.00803648
Scn3b	2.15072	3.49489	3.51857	7.19765	10.5073	7.24939	3.05473	8.3181	2.72302	0.011298
Cldn6	5.37681	12.8146	5.86428	22.3127	26.2681	16.9152	8.01857	21.832	2.72268	0.0188764
Cystm1	289.272	518.409	272.103	983.199	1041.97	914.632	359.928	979.933	2.72258	0.00209492
Nckap1l	52.6927	57.0833	51.6057	182.82	129.589	126.864	53.7939	146.425	2.72196	0.00715984
Nab2	51.6174	43.1037	28.1486	107.245	114.704	112.366	40.9565	111.438	2.72089	0.000611744
Gm45604	1.07536	1.16496	2.34571	3.59883	5.25363	3.6247	1.52868	4.15905	2.72068	0.0183255
Fam107a	5.37681	8.15475	5.86428	17.9941	16.6365	18.1235	6.46528	17.5847	2.71987	0.000343414
Tmem204	26.8841	83.8775	57.47	182.82	126.087	148.613	56.0772	152.507	2.71959	0.014406
Piezo1	26.8841	46.5986	26.9757	100.047	82.3068	90.6174	33.4861	90.9905	2.71726	0.00230052
Prickle2	12.9043	12.8146	7.03714	33.1092	34.1486	21.7482	10.9187	29.6686	2.71723	0.0132467
Prrg3	10.7536	8.15475	10.5557	24.472	35.0242	20.5399	9.82136	26.6787	2.7164	0.0186583
Lyl1	26.8841	13.9796	17.5928	41.0266	62.1679	55.5787	19.4855	52.9244	2.71609	0.0103408
Plac8	80.6522	142.126	79.7542	349.806	224.155	247.688	100.844	273.883	2.7159	0.0167348
Thy1	26.8841	30.2891	26.9757	88.5311	73.5508	66.4528	28.0496	76.1782	2.71584	0.00188328
Sema3a	9.67826	6.98979	3.51857	15.1151	22.7657	16.9152	6.72887	18.2653	2.71447	0.0167598
Tfec	23.658	54.7533	32.84	71.9765	117.331	112.366	37.0838	100.558	2.71164	0.0204988
Tnk1	6.45217	4.65986	8.20999	20.8732	15.7609	15.707	6.44068	17.447	2.70888	0.00528159
Mageh1	32.2609	54.7533	32.84	112.283	105.948	106.324	39.9514	108.185	2.70792	0.000887576
Tedc1	3.22609	16.3095	4.69143	17.9941	21.0145	26.5811	8.07567	21.8632	2.7073	0.0465356
Gpr35	12.9043	11.6496	3.51857	19.4337	26.2681	30.2058	9.35752	25.3025	2.70398	0.0208102
Ube2v2	498.968	957.601	634.515	1663.38	2559.39	1429.34	697.028	1884.04	2.70296	0.0327186
Fsd2	4.30145	2.32993	2.34571	7.91742	7.88044	8.45762	2.99236	8.08516	2.70193	0.00170578
Rubcnl	3.22609	9.31972	7.03714	17.2744	17.5121	18.1235	6.52765	17.6366	2.70184	0.00346703
Slc44a2	72.0493	96.6921	53.9514	219.528	200.513	181.235	74.2309	200.426	2.70003	0.00160729
Bbs2	12.9043	12.8146	11.7286	34.5487	31.5218	35.0387	12.4825	33.7031	2.70002	5.30441e-05
Dab2ip	52.6927	59.4132	30.4943	136.755	132.216	115.99	47.5334	128.321	2.69959	0.00169211
Slc26a6	22.5826	50.0935	18.7657	102.926	80.5556	62.8281	30.4806	82.1034	2.69363	0.0275446
Carmil1	44.0898	66.403	34.0128	138.195	125.211	125.656	48.1686	129.687	2.69237	0.00146946
Lyz1	31.1855	59.4132	39.8771	118.041	114.704	118.407	43.4919	117.051	2.69132	0.000949954
Mgat4a	10.7536	15.1445	21.1114	53.9824	35.0242	37.4552	15.6699	42.1539	2.69013	0.0165245
Vsig10	20.4319	82.7125	32.84	137.475	124.336	103.908	45.3281	121.906	2.68942	0.0231712
Gspt2	5.37681	12.8146	2.34571	22.3127	18.3877	14.4988	6.84571	18.3997	2.68777	0.039655
Cyth4	123.667	82.7125	86.7914	286.466	222.404	277.893	97.7235	262.254	2.68364	0.00234561
Gm8016	200.017	521.904	167.718	794.621	928.141	664.528	296.547	795.763	2.68343	0.0215249
St14	80.6522	95.5271	75.0628	251.918	186.504	235.605	83.7474	224.676	2.68278	0.00238222
Efnb2	8.6029	15.1445	12.9014	35.2685	37.651	25.3729	12.2163	32.7641	2.682	0.00822933
Ccdc149	2.15072	10.4847	4.69143	15.1151	19.2633	12.0823	5.77561	15.4869	2.68143	0.0395744
Mcm5	26.8841	47.7636	48.0871	92.1299	91.9385	144.988	40.9116	109.685	2.68104	0.0223408
Gm6680	4.30145	2.32993	0	6.47789	5.25363	6.04116	2.21046	5.92422	2.68009	0.0454426
Large1	7.52754	24.4643	15.2471	45.3452	43.7802	37.4552	15.7463	42.1935	2.67958	0.00836314
Clec10a	8.6029	16.3095	2.34571	24.472	21.8901	26.5811	9.08604	24.3144	2.67602	0.0232764
Gm10088	1.07536	1.16496	1.17286	2.87906	2.62681	3.6247	1.13773	3.04352	2.67509	0.00319294
Mcm6	45.1652	67.5679	78.5814	160.508	140.972	210.232	63.7715	170.571	2.67472	0.00947778
Cyrib	76.3507	80.3826	66.8528	252.638	179.499	165.528	74.5287	199.221	2.67308	0.0102893
Cd248	4.30145	15.1445	4.69143	24.472	21.8901	18.1235	8.0458	21.4952	2.6716	0.0282662
Elfn1	2.15072	1.16496	2.34571	5.03836	5.25363	4.83293	1.88713	5.04164	2.67158	0.00120993
Gm10646	2.15072	1.16496	1.17286	4.31859	5.25363	2.41646	1.49618	3.99623	2.67095	0.0493938
Hmgb2	65.5971	46.5986	75.0628	147.552	140.972	211.441	62.4195	166.655	2.66992	0.0121898
Myom3	17.2058	20.9694	4.69143	44.6254	35.8998	33.8305	14.2889	38.1186	2.66771	0.0158727
Cerk	45.1652	136.301	34.0128	213.77	180.374	180.027	71.8263	191.39	2.66463	0.0251617
Smc2	52.6927	69.8979	79.7542	159.788	162.862	216.274	67.4483	179.641	2.66339	0.0049341
Adarb2	8.6029	3.49489	10.5557	19.4337	22.7657	18.1235	7.55117	20.1076	2.66285	0.0075619
Rnf122	15.0551	23.2993	3.51857	45.3452	26.2681	39.8717	13.9576	37.1617	2.66246	0.0451708
Il1b	8.6029	5.82482	7.03714	20.1534	14.0097	22.9564	7.15495	19.0398	2.66107	0.012611
Ctbp2	22.5826	36.1139	25.8028	95.7287	57.7899	71.2857	28.1664	74.9348	2.66043	0.0167668
Gm35206	6.45217	11.6496	3.51857	18.7139	21.8901	16.9152	7.2068	19.1731	2.66042	0.0127089
Src	21.5072	55.9183	16.42	69.8172	86.6848	93.0339	31.2818	83.1786	2.65901	0.021724
Gm20663	4.30145	3.49489	7.03714	10.7965	10.5073	18.1235	4.94449	13.1424	2.65799	0.0390846
Itm2a	6.45217	13.9796	14.0743	22.3127	36.7754	32.6223	11.502	30.5701	2.65781	0.0187079
Ptpn18	63.4464	55.9183	46.9143	168.425	143.599	129.281	55.4263	147.102	2.654	0.0017813
Tmsb4x	2220.62	2848.34	2355.1	7718.76	6454.96	5521.62	2474.69	6565.11	2.65291	0.00353648
Serpini1	7.52754	10.4847	11.7286	31.6697	31.5218	15.707	9.91359	26.2995	2.65287	0.0394891
Akr1b8	23.658	38.4438	17.5928	97.1683	62.1679	51.954	26.5649	70.4301	2.65125	0.0432713
Kctd11	15.0551	12.8146	29.3214	61.8998	34.1486	55.5787	19.0637	50.5423	2.65124	0.0331468
Akr1b3	158.078	230.663	166.546	525.428	416.788	529.206	185.096	490.474	2.64984	0.00215021
Mthfd2	20.4319	24.4643	17.5928	67.6579	54.2875	43.4964	20.8297	55.1472	2.64753	0.00915486
Cd53	93.5565	94.3621	103.211	279.269	249.547	241.646	97.0433	256.821	2.64646	0.000175857
Marcks	159.154	271.437	212.287	664.343	530.616	506.249	214.292	567.07	2.64624	0.00390243
Fzd1	72.0493	61.7431	44.5685	184.26	146.226	141.363	59.4536	157.283	2.64547	0.00342084
Nck2	29.0348	27.9592	29.3214	72.6963	92.8141	62.8281	28.7718	76.1128	2.6454	0.00584779
Ccdc9b	12.9043	18.6394	15.2471	39.5871	39.4022	44.7046	15.597	41.2313	2.64354	0.000439725
Spon1	12.9043	17.4745	14.0743	45.3452	35.8998	36.247	14.8177	39.164	2.64305	0.00197425
Hrob	2.15072	2.32993	3.51857	8.63718	5.25363	7.24939	2.66641	7.04673	2.64278	0.0150083
Gm32305	4.30145	1.16496	1.17286	5.03836	5.25363	7.24939	2.21309	5.84712	2.64206	0.0447504
Ccdc102a	7.52754	15.1445	11.7286	38.8673	25.3925	26.5811	11.4669	30.2803	2.64068	0.0177074
Gm6750	3.22609	1.16496	5.86428	10.0767	6.12923	10.8741	3.41844	9.02668	2.64058	0.0486304
Axl	193.565	200.374	138.397	562.136	395.773	447.046	177.445	468.319	2.63923	0.00535446
Dctd	10.7536	19.8044	15.2471	46.065	32.3974	42.2881	15.2684	40.2501	2.63618	0.00669413
Pygo1	15.0551	10.4847	18.7657	44.6254	35.8998	36.247	14.7685	38.9241	2.63562	0.00291379
Eml1	34.4116	38.4438	24.63	90.6904	84.9336	80.9516	32.4951	85.5252	2.63194	0.000440798
Hacd4	29.0348	29.1241	31.6671	89.9706	72.6752	73.7022	29.942	78.7826	2.63117	0.00099701
Megf11	25.8087	17.4745	8.20999	43.1859	53.4119	38.6634	17.1644	45.0871	2.62678	0.0140449
Gm14524	2.15072	3.49489	2.34571	9.35695	4.37802	7.24939	2.66378	6.99479	2.62589	0.0449089
Csnk1e	104.31	130.476	87.9642	336.85	237.289	273.06	107.583	282.4	2.62494	0.00524137
Il1rn	37.6377	73.3928	32.84	141.794	117.331	118.407	47.9568	125.844	2.62411	0.00667297
Adam33	35.487	54.7533	30.4943	105.086	118.207	93.0339	40.2449	105.442	2.62001	0.00326925
Gm5764	3.22609	2.32993	5.86428	10.0767	11.3829	8.45762	3.80677	9.9724	2.61965	0.0104649
F730043M19Rik	11.829	10.4847	4.69143	21.593	20.1389	28.9976	9.0017	23.5765	2.61911	0.0142299
Ttyh3	23.658	18.6394	17.5928	61.8998	49.0338	45.9128	19.9634	52.2822	2.6189	0.00350454
Jag1	21.5072	57.0833	37.5314	106.525	103.321	94.2421	38.7073	101.363	2.6187	0.00457804
Gm47922	105.385	154.94	109.076	323.174	337.108	306.891	123.134	322.391	2.61822	0.000393163
Kctd12	123.667	125.816	144.261	353.405	306.462	370.927	131.248	343.598	2.61793	0.00047419
Gm21860	7.52754	6.98979	10.5557	16.5546	23.6413	25.3729	8.35768	21.8563	2.61511	0.00982484
Numbl	21.5072	22.1343	8.20999	48.2243	37.651	49.5375	17.2839	45.1376	2.61155	0.00914779
Tnfrsf18	2.15072	2.32993	2.34571	7.19765	7.00483	3.6247	2.27546	5.94239	2.61152	0.0343133
Gm32061	1.07536	3.49489	3.51857	7.19765	7.88044	6.04116	2.69628	7.03975	2.61092	0.0110917
Lpxn	18.2812	18.6394	25.8028	59.7405	44.6558	59.2034	20.9078	54.5332	2.60827	0.00366057
Gm6402	6.45217	3.49489	3.51857	14.3953	12.2585	8.45762	4.48855	11.7038	2.60748	0.0224134
Tmem47	24.7333	51.2584	55.1242	138.915	98.9433	103.908	43.7053	113.922	2.60659	0.0112828
Nek10	11.829	8.15475	10.5557	17.9941	35.0242	26.5811	10.1798	26.5331	2.60645	0.0313958
Plppr3	9.67826	12.8146	8.20999	23.7522	23.6413	32.6223	10.2343	26.6719	2.60614	0.00735473
Fcrl1	3.22609	3.49489	4.69143	9.35695	13.1341	7.24939	3.80414	9.91347	2.60597	0.0264511
Ptafr	10.7536	24.4643	12.9014	51.8231	38.5266	35.0387	16.0398	41.7961	2.60578	0.0179814
Clu	9583.63	10653.6	8222.9	28459.5	24414.5	21158.6	9486.71	24677.5	2.60127	0.00240993
Slc27a3	3.22609	5.82482	7.03714	17.2744	14.8853	9.66586	5.36268	13.9418	2.59979	0.0268984
Inpp5d	45.1652	62.9081	43.3957	140.354	131.341	122.031	50.4897	131.242	2.59939	0.000588738
Gm8834	686.081	1417.76	1596.26	2728.63	2886.87	4000.46	1233.37	3205.32	2.59884	0.0155423
Erich5	3.22609	6.98979	8.20999	17.2744	14.8853	15.707	6.14196	15.9556	2.5978	0.00405848
F3	37.6377	38.4438	19.9386	102.207	83.1824	64.0363	32.0067	83.1418	2.59764	0.0152274
Ramp1	39.7884	60.5782	43.3957	169.865	110.326	93.0339	47.9207	124.408	2.59612	0.0338966
Mir100hg	31.1855	47.7636	28.1486	107.965	91.0629	78.5351	35.6992	92.5209	2.59168	0.00561283
Tmem191c	13.9797	22.1343	9.38285	45.3452	41.1534	31.414	15.1656	39.3042	2.59166	0.0122496
Eps8	24.7333	36.1139	29.3214	97.888	65.6703	70.0775	30.0562	77.8786	2.5911	0.0107737
Gpc1	15.0551	25.6292	18.7657	49.6638	56.0387	48.3293	19.8167	51.3439	2.59095	0.00127913
Cdh17	8.6029	5.82482	7.03714	23.0325	19.2633	13.2906	7.15495	18.5288	2.58964	0.0181743
Hcls1	53.7681	61.7431	55.1242	180.661	133.092	128.073	56.8785	147.275	2.58929	0.00593487
Bambi	41.9391	64.0731	31.6671	163.387	109.451	83.368	45.8931	118.735	2.58721	0.0457121
C130026I21Rik	4.30145	9.31972	4.69143	17.9941	14.8853	14.4988	6.1042	15.7927	2.58719	0.00772766
Gm7172	19.3565	27.9592	15.2471	46.7847	63.0435	51.954	20.8543	53.9274	2.58592	0.00556138
Atp2a3	11.829	4.65986	8.20999	22.3127	21.0145	20.5399	8.23295	21.2891	2.58584	0.00362886
Rgs17	6.45217	11.6496	4.69143	23.7522	21.8901	13.2906	7.59775	19.6443	2.58554	0.0349398
Gm44867	6.45217	2.32993	2.34571	7.91742	8.75604	12.0823	3.70927	9.58526	2.58414	0.0347942
Gm8399	74.2	95.5271	73.8899	245.44	153.231	230.772	81.2057	209.814	2.58374	0.0120513
9530077C05Rik	12.9043	11.6496	15.2471	30.9499	27.1437	44.7046	13.267	34.2661	2.5828	0.0181109
Rrh	6.45217	2.32993	2.34571	6.47789	11.3829	10.8741	3.70927	9.57828	2.58225	0.0474194
Gm11542	6.45217	2.32993	4.69143	9.35695	15.7609	9.66586	4.49118	11.5946	2.58163	0.0417093
1200007C13Rik	2.15072	4.65986	2.34571	5.75812	7.00483	10.8741	3.0521	7.87901	2.58151	0.0499781
Abcg1	45.1652	62.9081	44.5685	165.546	126.963	101.491	50.8806	131.333	2.58121	0.0147134
Dok3	18.2812	33.784	15.2471	51.8231	63.9191	57.9951	22.4374	57.9124	2.58107	0.00617163
Bhlhb9	11.829	29.1241	8.20999	54.7021	35.8998	36.247	16.3877	42.283	2.58016	0.0445046
Gm47117	3.22609	3.49489	1.17286	5.75812	6.12923	8.45762	2.63128	6.78166	2.57732	0.0206533
Cd83	29.0348	25.6292	18.7657	66.9381	53.4119	68.8692	24.4766	63.0731	2.57688	0.00252145
Ift122	25.8087	33.784	28.1486	73.416	75.302	77.3269	29.2471	75.3483	2.57627	6.14913e-05
1110018N20Rik	5.37681	5.82482	2.34571	12.9558	12.2585	9.66586	4.51578	11.6267	2.57468	0.00865578
Rhoj	25.8087	52.4234	24.63	103.646	75.302	85.7845	34.2874	88.2442	2.57367	0.0117482
Gm6736	10.7536	25.6292	31.6671	68.3777	40.2778	66.4528	22.6833	58.3694	2.57323	0.0314497
Cd14	136.571	229.498	106.73	420.343	373.007	422.881	157.6	405.41	2.57241	0.00356983
Gm28196	101.084	65.238	58.6428	234.643	204.891	138.947	74.9883	192.827	2.57143	0.0194872
Gm6375	15.0551	12.8146	8.20999	34.5487	28.0193	30.2058	12.0266	30.9246	2.57136	0.00245396
Dzip1l	25.8087	27.9592	14.0743	62.6196	52.5363	59.2034	22.614	58.1197	2.57007	0.00246336
Tlr2	23.658	37.2789	19.9386	67.6579	70.0483	70.0775	26.9585	69.2612	2.56918	0.00136578
Klf7	46.2406	123.486	76.2357	210.171	215.399	205.399	81.9875	210.323	2.56531	0.00479846
Oas1c	10.7536	10.4847	2.34571	25.1918	18.3877	16.9152	7.86134	20.1649	2.56507	0.030631
Incenp	25.8087	37.2789	37.5314	59.0207	80.5556	118.407	33.5397	85.9944	2.56396	0.0419812
Cd80	6.45217	9.31972	7.03714	15.8348	24.5169	18.1235	7.60301	19.4917	2.56369	0.0122833
Irf5	39.7884	48.9285	52.7785	139.634	115.58	107.533	47.1652	120.916	2.56366	0.00207624
Gltp	83.8782	133.971	73.8899	243.281	234.662	269.436	97.2464	249.126	2.5618	0.00205474
Rab3il1	53.7681	55.9183	48.0871	164.106	105.948	134.114	52.5912	134.723	2.5617	0.00837228
Itpripl2	34.4116	57.0833	52.7785	149.711	108.575	111.157	48.0911	123.148	2.56072	0.00748718
Sox12	9.67826	10.4847	7.03714	29.5104	18.3877	21.7482	9.06669	23.2154	2.56052	0.0149009
Serpinb9	102.159	101.352	119.631	336.13	269.686	221.106	107.714	275.641	2.559	0.00771467
Cetn4	8.6029	8.15475	2.34571	13.6755	21.8901	13.2906	6.36779	16.2854	2.55747	0.0453876
Spats2l	39.7884	66.403	37.5314	125.239	122.585	119.615	47.9076	122.48	2.55658	0.00137335
Tpm4	169.907	286.581	226.361	637.712	575.272	531.622	227.617	581.535	2.55489	0.00148953
4833422M21Rik	35.487	39.6088	29.3214	64.7789	117.331	84.5762	34.8057	88.8954	2.55404	0.0257107
Fxyd5	55.9188	89.7023	57.47	194.337	176.872	147.404	67.697	172.871	2.5536	0.00391845
Tnfaip8l2	23.658	19.8044	12.9014	48.944	39.4022	55.5787	18.7879	47.975	2.5535	0.00667815
Tspan32	3.22609	5.82482	9.38285	19.4337	13.1341	14.4988	6.14459	15.6888	2.55328	0.0218125
Cenpn	5.37681	4.65986	7.03714	9.35695	14.8853	19.3317	5.69127	14.5246	2.55209	0.040964
Septin8	27.9594	53.5884	28.1486	105.805	82.3068	91.8256	36.5654	93.3126	2.55193	0.00650878
Fam167a	5.37681	2.32993	1.17286	7.19765	7.00483	8.45762	2.95987	7.55337	2.55193	0.0262105
Agpat4	12.9043	15.1445	21.1114	49.6638	45.5314	30.2058	16.3868	41.8003	2.55086	0.0165736
Cd48	38.713	32.619	26.9757	84.2125	90.1872	76.1186	32.7692	83.5061	2.54831	0.000665958
Bcl2	37.6377	65.238	30.4943	120.921	113.829	105.116	44.4567	113.288	2.54829	0.003964
Plek	29.0348	44.2687	37.5314	104.366	75.302	102.7	36.9449	94.1225	2.54764	0.00534012
Junb	196.791	181.734	97.3471	369.239	415.036	427.714	158.624	403.997	2.54688	0.00234238
Rasa2	60.2203	66.403	48.0871	158.348	140.972	144.988	58.2368	148.103	2.54311	0.000280713
Slc22a17	34.4116	31.454	16.42	77.0149	62.1679	70.0775	27.4285	69.7534	2.5431	0.00383413
Frmd6	26.8841	51.2584	41.05	112.283	98.9433	91.8256	39.7308	101.017	2.54255	0.00271122
Tmod4	2.15072	4.65986	2.34571	9.35695	7.88044	6.04116	3.0521	7.75951	2.54235	0.0198122
Cenpu	7.52754	5.82482	7.03714	17.2744	14.0097	20.5399	6.7965	17.2747	2.5417	0.00581403
Grik5	10.7536	23.2993	7.03714	37.4278	36.7754	30.2058	13.6967	34.803	2.54098	0.0177733
Eda	24.7333	36.1139	18.7657	80.6137	70.924	50.7457	26.5376	67.4278	2.54084	0.0158204
Sema5a	24.7333	39.6088	31.6671	89.2509	70.0483	84.5762	32.0031	81.2918	2.54012	0.00238744
Ssbp4	72.0493	92.0322	41.05	206.573	148.853	165.528	68.3771	173.651	2.53961	0.00971226
Cd68	138.722	139.796	104.384	383.635	288.949	299.642	127.634	324.075	2.5391	0.00361865
Vopp1	45.1652	101.352	46.9143	179.941	154.982	155.862	64.4771	163.595	2.53726	0.0079707
Itga11	1.07536	5.82482	2.34571	8.63718	8.75604	6.04116	3.08197	7.81146	2.53457	0.0475168
Cdc25c	8.6029	12.8146	1.17286	17.9941	17.5121	21.7482	7.53012	19.0848	2.53446	0.034201
Fads3	87.1043	163.095	105.557	336.85	250.423	314.14	118.585	300.471	2.53379	0.00622764
Olfr1384	1.07536	1.16496	1.17286	3.59883	2.62681	2.41646	1.13773	2.8807	2.53198	0.00884829
Acvrl1	22.5826	29.1241	18.7657	74.8556	55.1631	48.3293	23.4908	59.4493	2.53075	0.0134056
Pam	108.612	212.024	173.583	526.148	352.869	370.927	164.739	416.648	2.52914	0.0159231
St3gal2	16.1304	29.1241	22.2843	61.8998	47.2826	61.6198	22.5129	56.9341	2.52895	0.00489582
Akt3	17.2058	9.31972	12.9014	35.2685	34.1486	30.2058	13.1423	33.2076	2.52677	0.00187194
Zcchc3	7.52754	12.8146	8.20999	25.1918	22.7657	24.1646	9.51738	24.0407	2.52598	0.00128997
Cd180	17.2058	17.4745	18.7657	53.9824	28.8949	51.954	17.8153	44.9438	2.52276	0.0281543
Atp8a1	25.8087	25.6292	21.1114	66.9381	50.7851	65.2445	24.1831	60.9892	2.52198	0.0023406
Pgap4	3.22609	9.31972	4.69143	15.8348	13.1341	14.4988	5.74574	14.4892	2.52173	0.0118504
Epb41l2	139.797	200.374	153.644	452.012	415.912	376.968	164.605	414.964	2.52097	0.000911084
Usp20	40.8638	66.403	31.6671	155.469	107.699	86.9927	46.3113	116.72	2.52035	0.0365593
Plxna4os1	3.22609	3.49489	7.03714	11.5162	12.2585	10.8741	4.58604	11.5496	2.51843	0.00572328
Adgra2	45.1652	53.5884	45.7414	148.991	119.082	95.4503	48.165	121.175	2.51582	0.00971879
Ehd4	133.345	166.59	86.7914	377.877	262.681	332.264	128.909	324.274	2.51553	0.00865532
Rgs10	47.3159	33.784	31.6671	95.009	91.9385	96.6586	37.589	94.5353	2.51497	0.000364248
Hdac7	48.3913	82.7125	55.1242	172.744	175.996	119.615	62.076	156.118	2.51495	0.0111448
Dtx1	10.7536	6.98979	3.51857	17.2744	19.2633	16.9152	7.08733	17.8176	2.51401	0.00834812
Btg3	55.9188	152.61	71.5442	223.847	253.05	227.148	93.3578	234.681	2.51378	0.0107664
Castor2	21.5072	44.2687	28.1486	89.2509	77.9288	68.8692	31.3082	78.683	2.51318	0.00615962
Slc7a7	20.4319	50.0935	18.7657	81.3334	81.4312	61.6198	29.7637	74.7948	2.51296	0.0205693
Pcdh17	3.22609	8.15475	8.20999	16.5546	15.7609	16.9152	6.53028	16.4102	2.51295	0.00424182
Mllt11	17.2058	17.4745	11.7286	34.5487	28.8949	53.1622	15.4696	38.8686	2.51258	0.0364811
Armcx2	13.9797	34.9489	15.2471	68.3777	48.1582	44.7046	21.3919	53.7468	2.51248	0.0320982
Rtn1	5.37681	18.6394	8.20999	25.9115	33.273	21.7482	10.7421	26.9776	2.51139	0.0365879
Tgfbr3	22.5826	50.0935	38.7043	127.398	85.8092	66.4528	37.1268	93.2201	2.51086	0.046323
Pkhd1	51.6174	61.7431	52.7785	178.502	129.589	108.741	55.3797	138.944	2.50893	0.0162053
Arhgap44	9.67826	32.619	9.38285	47.5045	35.0242	47.1211	17.2267	43.2166	2.5087	0.0407118
B4galt5	163.455	76.8877	89.1371	274.23	317.844	234.397	109.827	275.491	2.50841	0.0102352
Degs2	9.67826	11.6496	8.20999	20.1534	29.7705	24.1646	9.84597	24.6962	2.50826	0.00741526
Arrb1	61.2956	118.826	97.3471	275.67	213.647	206.608	92.4897	231.975	2.50812	0.00723519
Nos3	6.45217	15.1445	11.7286	34.5487	23.6413	25.3729	11.1084	27.8543	2.50749	0.0166218
Prkcg	7.52754	4.65986	2.34571	7.91742	14.0097	14.4988	4.84437	12.142	2.50641	0.0481459
L1cam	5.37681	3.49489	2.34571	9.35695	7.88044	10.8741	3.73914	9.37049	2.50606	0.0103661
Syk	45.1652	57.0833	39.8771	105.086	137.47	113.574	47.3752	118.71	2.50574	0.00286514
Gm28077	5.37681	2.32993	3.51857	9.35695	7.88044	10.8741	3.74177	9.37049	2.50429	0.010448
Gm48275	54.8435	73.3928	63.3342	116.602	170.743	192.109	63.8568	159.818	2.50275	0.0142158
Cstb	683.93	943.621	1018.04	1998.07	2949.04	1668.57	881.864	2205.22	2.50064	0.0290159
Galnt6	12.9043	11.6496	8.20999	30.9499	28.0193	22.9564	10.9213	27.3085	2.50048	0.00384494
AC160336.1	12729.1	15893.6	11957.3	32002.2	40546.6	28903.3	13526.6	33817.4	2.50006	0.00530046
Rhob	391.432	603.452	262.72	1117.08	1087.5	936.38	419.201	1046.99	2.49757	0.00530629
Hspa12a	7.52754	8.15475	8.20999	23.0325	14.8853	21.7482	7.96409	19.8886	2.49729	0.00932532
Me2	18.2812	33.784	29.3214	79.1742	55.1631	68.8692	27.1288	67.7355	2.49681	0.00823453
Inpp4b	9.67826	5.82482	7.03714	19.4337	17.5121	19.3317	7.51341	18.7592	2.49676	0.000975376
Thsd7a	7.52754	9.31972	7.03714	18.7139	22.7657	18.1235	7.96146	19.8677	2.49548	0.00180635
Abcc4	162.38	328.52	124.323	551.34	533.243	450.671	205.074	511.751	2.49544	0.011825
Mmp14	216.148	158.435	168.891	518.951	432.549	402.341	181.158	451.28	2.49108	0.00232327
Ubash3b	13.9797	26.7942	18.7657	58.301	52.5363	37.4552	19.8465	49.4308	2.49065	0.0151089
Mfsd10	39.7884	57.0833	28.1486	116.602	101.57	93.0339	41.6734	103.735	2.48924	0.00465069
Gpat2	18.2812	13.9796	12.9014	39.5871	43.7802	28.9976	15.0541	37.455	2.48803	0.00883524
Specc1	26.8841	38.4438	41.05	119.481	72.6752	72.4939	35.4593	88.2167	2.48783	0.03134
Slc51b	9.67826	20.9694	22.2843	41.0266	50.7851	39.8717	17.644	43.8944	2.48779	0.00769573
Wdr62	12.9043	10.4847	12.9014	22.3127	37.651	30.2058	12.0968	30.0565	2.48466	0.0162649
Smim22	38.713	81.5475	24.63	148.272	104.197	107.533	48.2968	120	2.48464	0.0320616
Kif21b	19.3565	13.9796	14.0743	40.3068	41.1534	36.247	15.8035	39.2357	2.48273	0.000553909
Laptm5	200.017	241.148	202.904	615.399	499.97	483.293	214.69	532.887	2.48213	0.00187413
Cdc14a	18.2812	15.1445	16.42	43.9057	35.0242	44.7046	16.6152	41.2115	2.48034	0.00160228
Adgre5	163.455	198.044	139.57	384.355	427.295	430.131	167.023	413.927	2.47826	0.000393592
Clec4a1	9.67826	18.6394	23.4571	51.1033	38.5266	38.6634	17.2583	42.7644	2.47791	0.0117392
Rin1	6.45217	9.31972	7.03714	16.5546	15.7609	24.1646	7.60301	18.8267	2.47622	0.0163622
Vmn1r27	2.15072	1.16496	1.17286	4.31859	4.37802	2.41646	1.49618	3.70436	2.47587	0.0378021
Rasgrp1	13.9797	17.4745	14.0743	35.2685	41.1534	36.247	15.1762	37.5563	2.47469	0.000483769
Iqgap1	150.551	195.714	138.397	483.682	365.127	350.387	161.554	399.732	2.4743	0.00643919
Il2rb	23.658	12.8146	10.5557	41.0266	40.2778	35.0387	15.6761	38.781	2.4739	0.00660954
Tnfrsf19	39.7884	44.2687	31.6671	114.443	78.8044	93.0339	38.5747	95.427	2.47382	0.00664699
1700088E04Rik	12.9043	15.1445	7.03714	27.3511	28.0193	31.414	11.6953	28.9281	2.47348	0.00319884
Scml4	6.45217	8.15475	5.86428	20.1534	18.3877	12.0823	6.82374	16.8745	2.47291	0.0168106
Slfn2	44.0898	46.5986	36.3585	140.354	83.1824	90.6174	42.349	104.718	2.47274	0.0266557
Plpp2	193.565	294.736	143.088	527.588	533.243	500.208	210.463	520.346	2.47239	0.00247653
Niban2	125.817	150.28	127.841	334.691	339.734	323.806	134.646	332.744	2.47124	2.68077e-05
Lad1	63.4464	57.0833	37.5314	110.124	117.331	163.111	52.687	130.189	2.47098	0.0133974
Gm49832	2.15072	5.82482	3.51857	11.5162	9.63165	7.24939	3.83137	9.46576	2.47059	0.0261503
Chd9	737.698	1220.88	743.591	2169.37	2326.48	2179.65	900.724	2225.17	2.47042	0.00139779
Fabp4	98.9333	117.661	144.261	317.416	317.844	256.145	120.285	297.135	2.47025	0.0019092
Chst15	67.7478	103.682	80.9271	254.077	189.131	180.027	84.1189	207.745	2.46966	0.00842968
Mylk	417.241	393.758	458.587	1119.23	1076.12	940.005	423.195	1045.12	2.46959	0.000407219
Fermt3	64.5217	78.0526	38.7043	151.151	151.48	144.988	60.4262	149.206	2.46923	0.0016355
Septin4	116.139	145.621	107.903	359.883	259.179	293.6	123.221	304.221	2.46891	0.00464848
Daam2	48.3913	50.0935	35.1857	91.4102	112.953	125.656	44.5568	110.006	2.4689	0.00407023
Pbxip1	125.817	174.745	105.557	362.042	333.605	306.891	135.373	334.179	2.46858	0.00156853
R74862	7.52754	5.82482	7.03714	13.6755	14.8853	21.7482	6.7965	16.7697	2.4674	0.0176968
Pcdhgb8	5.37681	3.49489	4.69143	11.5162	12.2585	9.66586	4.52104	11.1469	2.46555	0.0021953
5430437J10Rik	9.67826	8.15475	7.03714	17.9941	22.7657	20.5399	8.29005	20.4333	2.46479	0.00152945
Ank3	81.7275	87.3723	68.0257	189.298	206.643	188.484	79.0418	194.808	2.46462	0.000149647
Gm6743	1.07536	1.16496	1.17286	2.1593	2.62681	3.6247	1.13773	2.8036	2.46421	0.0183856
Lama4	20.4319	20.9694	24.63	64.0591	42.9046	55.5787	22.0104	54.1808	2.4616	0.00689891
Tet1	5.37681	8.15475	5.86428	11.5162	19.2633	16.9152	6.46528	15.8983	2.45902	0.0182538
Csf3r	34.4116	18.6394	21.1114	62.6196	76.1776	43.4964	24.7208	60.7645	2.45803	0.0278372
Dock10	60.2203	64.0731	60.9885	145.393	163.738	146.196	61.7606	151.776	2.45748	0.000122786
B130024G19Rik	29.0348	13.9796	11.7286	54.7021	41.1534	38.6634	18.2476	44.8397	2.45729	0.0226137
Rflnb	5.37681	11.6496	16.42	28.7906	28.0193	25.3729	11.1488	27.3943	2.45715	0.00843984
Gm29123	4.30145	4.65986	1.17286	6.47789	8.75604	9.66586	3.37805	8.29993	2.45701	0.0278863
Cd209c	15.0551	18.6394	2.34571	30.2301	34.1486	24.1646	12.0134	29.5144	2.45679	0.0379355
Tle6	4.30145	19.8044	10.5557	33.829	27.1437	24.1646	11.5539	28.3791	2.45625	0.0343534
Fes	47.3159	47.7636	48.0871	133.157	105.948	112.366	47.7222	117.157	2.45497	0.00107331
Duxbl1	3.22609	2.32993	3.51857	6.47789	6.12923	9.66586	3.02486	7.42432	2.45443	0.0203664
Cds1	3.22609	11.6496	4.69143	16.5546	15.7609	15.707	6.52239	16.0075	2.45424	0.0221523
Plscr4	18.2812	34.9489	15.2471	64.7789	62.1679	41.0799	22.8257	56.0089	2.45376	0.0266262
Septin5	2.15072	3.49489	3.51857	6.47789	8.75604	7.24939	3.05473	7.49444	2.45339	0.00533198
Lrrc19	13.9797	18.6394	29.3214	56.1417	49.9094	45.9128	20.6469	50.6546	2.45338	0.00523538
Zfp704	82.8029	106.012	59.8157	216.649	189.131	204.191	82.8768	203.324	2.45332	0.00148881
Fcer1g	209.696	252.797	170.064	601.724	470.2	479.668	210.852	517.197	2.45289	0.0032442
Vcam1	167.756	217.848	192.348	488.001	476.329	453.087	192.651	472.472	2.45248	9.4214e-05
Hip1	69.8985	85.0424	65.68	170.584	189.131	181.235	73.5403	180.317	2.45194	0.000179032
Hdnr	15.0551	12.8146	12.9014	32.3894	38.5266	28.9976	13.5904	33.3045	2.4506	0.00239357
Bmp4	25.8087	13.9796	5.86428	43.1859	32.3974	36.247	15.2175	37.2767	2.44959	0.0287081
Actl6b	1.07536	2.32993	1.17286	2.87906	3.50242	4.83293	1.52605	3.73814	2.44955	0.0346431
Pacs1	20.4319	19.8044	22.2843	63.3393	47.2826	42.2881	20.8402	50.97	2.44576	0.00922443
Cdkn1c	87.1043	80.3826	121.977	197.216	297.705	212.649	96.488	235.857	2.44441	0.014571
Smpd3	94.6319	44.2687	36.3585	168.425	143.599	115.99	58.4197	142.671	2.44218	0.0237398
Cnn2	43.0145	74.5577	62.1614	177.062	121.709	140.155	59.9112	146.309	2.44209	0.00984488
Gm42428	67.7478	58.2482	72.7171	109.404	187.379	188.484	66.2377	161.756	2.44205	0.0227219
Plcb2	19.3565	25.6292	19.9386	46.7847	56.0387	55.5787	21.6414	52.8007	2.4398	0.000996127
Cyth3	50.542	58.2482	45.7414	123.08	146.226	107.533	51.5106	125.613	2.43858	0.00330043
Ybx3	55.9188	124.651	62.1614	202.254	203.14	186.068	80.9105	197.154	2.43669	0.00681239
Fbxw17	12.9043	19.8044	5.86428	37.4278	32.3974	24.1646	12.8577	31.3299	2.43667	0.0296454
Vmn2r11	13.9797	6.98979	7.03714	20.8732	28.0193	19.3317	9.33554	22.7414	2.436	0.0193767
Clec4n	21.5072	33.784	18.7657	48.944	67.4215	64.0363	24.6856	60.134	2.43599	0.00838317
Fgf11	5.37681	4.65986	9.38285	14.3953	18.3877	14.4988	6.47317	15.7606	2.43476	0.00922932
Rrad	3.22609	6.98979	2.34571	10.0767	9.63165	10.8741	4.1872	10.1941	2.4346	0.0150129
Gm7969	163.455	369.294	190.003	567.175	614.674	577.535	240.917	586.461	2.43429	0.00644023
Galnt15	12.9043	11.6496	17.5928	35.2685	35.8998	31.414	14.0489	34.1941	2.43393	0.00091848
Gabbr1	21.5072	38.4438	25.8028	70.537	65.6703	72.4939	28.5846	69.5671	2.43372	0.00170105
Pdgfc	74.2	64.0731	63.3342	196.496	126.963	166.736	67.2024	163.398	2.43143	0.00927251
Gm4739	21.5072	10.4847	14.0743	28.7906	48.1582	35.0387	15.3554	37.3292	2.43101	0.028652
Ccr1	3.22609	5.82482	7.03714	15.8348	8.75604	14.4988	5.36268	13.0299	2.42973	0.0349946
Sinhcaf	17.2058	40.7738	26.9757	70.537	62.1679	73.7022	28.3184	68.8023	2.4296	0.00613033
Calhm6	16.1304	8.15475	15.2471	38.1475	28.8949	28.9976	13.1774	32.0134	2.42941	0.00902577
Rassf2	38.713	41.9387	25.8028	104.366	93.6897	60.4116	35.4849	86.1557	2.42796	0.0230123
Cd37	33.3362	26.7942	24.63	71.2567	66.5459	67.661	28.2535	68.4879	2.42405	0.000173711
Lrrc32	56.9942	90.8672	60.9885	165.546	194.384	146.196	69.6167	168.709	2.4234	0.00490932
Arl2bp	72.0493	109.507	99.6928	262.714	224.155	194.525	93.7496	227.131	2.42275	0.00419349
Gmfg-ps	4.30145	2.32993	5.86428	11.5162	7.88044	10.8741	4.16522	10.0903	2.4225	0.0174501
Pla2r1	36.5623	32.619	19.9386	67.6579	74.4264	73.7022	29.7066	71.9288	2.42131	0.00150045
Gm40437	5.37681	5.82482	7.03714	13.6755	18.3877	12.0823	6.07959	14.7152	2.42042	0.0115738
Lilra6	5.37681	3.49489	1.17286	8.63718	9.63165	6.04116	3.34819	8.10333	2.42021	0.0425726
Gm10371	2.15072	2.32993	3.51857	5.75812	8.75604	4.83293	2.66641	6.44903	2.41862	0.0398055
[truncated: 523 more rows]
