# Supplementary material for: Fibroblast growth factor 18 stimulates the proliferation of hepatic stellate cells, thereby inducing liver fibrosis
Source: Nat Commun. 2023 Oct 9;14:6304. doi: 10.1038/s41467-023-42058-z (PMC10562492; doi:10.1038/s41467-023-42058-z)
Supplement: Supplementary file 5 — Supplementary Data 2 [file 41467_2023_42058_MOESM5_ESM.xlsx]

## Sheet: Supplementary Data 2
Supplementary Data 2. Genes upregulated more than 2-fold in the livers of Fgf18 Tg mice compared to non-Tg mice.
Symbol	Fgf18Tg 1	Fgf18Tg 2	Fgf18Tg 3	NonTg 1	NonTg 2	NonTg 3	Fgf18Tg average	Non-Tg average	Fold-change	p-value
S100a8	84.5937	73.0275	138.94	1.09461	0	0	98.8538	0.364871	270.928	0.00836201
S100a9	146.061	112.213	214.856	1.09461	1.35089	0	157.71	0.815168	193.469	0.00653792
Pglyrp1	27.995	24.9362	28.6474	1.09461	0	0	27.1929	0.364871	74.5275	2.37576e-05
Itga8	140.584	179.006	130.346	3.28384	2.70179	1.13375	149.979	2.37312	63.1988	0.000571654
Akr1c18	62.6845	58.7782	44.4035	0	2.70179	0	55.2888	0.900596	61.3913	0.000642645
Plat	19.4748	23.1551	11.459	0	0	1.13375	18.0296	0.377917	47.7079	0.00707135
C1qtnf2	21.3006	23.1551	8.59423	0	1.35089	0	17.6833	0.450298	39.2702	0.0199837
Fgf18	5820.53	5098.57	4014.94	209.071	85.1063	102.038	4978.01	132.072	37.6918	0.000772065
Mir100hg	13.3889	14.2493	12.8913	1.09461	0	0	13.5098	0.364871	37.0264	1.67647e-05
Dagla	10.9546	18.7022	8.59423	1.09461	0	0	12.7503	0.364871	34.9448	0.0157564
C1qtnf5	12.7803	17.8116	7.16186	0	0	1.13375	12.5846	0.377917	33.2999	0.0169753
Casq2	11.5632	13.3587	5.72949	0	0	1.13375	10.2171	0.377917	27.0353	0.0135195
Kcnj5	8.52023	6.23405	14.3237	1.09461	0	0	9.69267	0.364871	26.5647	0.0186124
Dkk3	13.3889	26.7174	15.7561	0	0	2.2675	18.6208	0.755834	24.6361	0.0128528
Pdgfra	60.8588	73.0275	61.592	2.18922	4.05268	2.2675	65.1594	2.83647	22.972	9.77566e-05
Adamtsl2	92.5054	76.5898	98.8337	2.18922	4.05268	5.66876	89.3096	3.97022	22.4949	0.000217989
Arhgef6	5.47729	6.23405	12.8913	1.09461	0	0	8.2009	0.364871	22.4762	0.0302822
Cyp2b9	3.65153	10.6869	10.0266	1.09461	0	0	8.12169	0.364871	22.2591	0.0269511
Mmp2	76.6821	63.2311	94.5365	2.18922	2.70179	5.66876	78.1499	3.51992	22.2022	0.00122044
Ace	8.52023	8.90579	5.72949	1.09461	0	0	7.7185	0.364871	21.1541	0.00230872
Itgam	9.73741	6.23405	7.16186	1.09461	0	0	7.71111	0.364871	21.1338	0.00269969
Lat2	9.12882	6.23405	11.459	0	1.35089	0	8.94062	0.450298	19.8549	0.00575252
Sting1	5.47729	8.90579	7.16186	1.09461	0	0	7.18165	0.364871	19.6827	0.00295336
Loxl1	40.7754	37.4043	35.8093	1.09461	1.35089	3.40125	37.9963	1.94892	19.4961	2.5093e-05
Gm34030	3.04294	10.6869	7.16186	1.09461	0	0	6.96392	0.364871	19.086	0.0420697
Tril	4.8687	6.23405	8.59423	0	0	1.13375	6.56566	0.377917	17.3733	0.00580098
Cyp4f18	7.91164	7.12463	4.29712	0	0	1.13375	6.44446	0.377917	17.0526	0.00639831
Cd34	27.3865	22.2645	30.0798	0	1.35089	3.40125	26.5769	1.58405	16.7778	0.000559393
Ltb	10.9546	4.4529	7.16186	0	1.35089	0	7.52311	0.450298	16.707	0.0218009
Fhl2	14.6061	16.0304	10.0266	1.09461	1.35089	0	13.5544	0.815168	16.6277	0.00236868
H2-Ob	6.69447	7.12463	4.29712	1.09461	0	0	6.03874	0.364871	16.5504	0.00398347
Rerg	17.0405	11.5775	7.16186	1.09461	0	1.13375	11.9266	0.742788	16.0566	0.0178142
Rtn1	6.08588	7.12463	4.29712	1.09461	0	0	5.83588	0.364871	15.9944	0.00374283
Frzb	17.649	16.0304	8.59423	0	2.70179	0	14.0912	0.900596	15.6466	0.0108039
Myof	10.346	13.3587	11.459	0	0	2.2675	11.7212	0.755834	15.5077	0.00069773
S100a4	3.65153	8.90579	4.29712	1.09461	0	0	5.61814	0.364871	15.3976	0.0361895
Emp1	87.6367	79.2615	71.6186	2.18922	5.40357	7.93626	79.5056	5.17635	15.3594	0.000111483
Trem2	15.2147	12.4681	5.72949	1.09461	0	1.13375	11.1374	0.742788	14.9941	0.0216329
Col16a1	10.346	11.5775	11.459	1.09461	0	1.13375	11.1275	0.742788	14.9807	4.31821e-05
Dnm1	7.30305	5.34347	4.29712	0	0	1.13375	5.64788	0.377917	14.9448	0.00533713
Nlgn2	9.12882	16.0304	24.3503	2.18922	0	1.13375	16.5032	1.10766	14.8992	0.0257449
Jchain	6.08588	4.4529	5.72949	1.09461	0	0	5.42275	0.364871	14.8621	0.00119551
Ntn1	37.1239	32.9514	44.4035	4.37845	0	3.40125	38.1596	2.59323	14.7151	0.000588831
Phlda3	21.3006	17.8116	10.0266	1.09461	0	2.2675	16.3796	1.1207	14.6154	0.0108797
Kif21b	5.47729	5.34347	5.72949	0	0	1.13375	5.51675	0.377917	14.5978	0.000200445
Trim6	3.04294	7.12463	5.72949	1.09461	0	0	5.29902	0.364871	14.523	0.0169508
Col6a2	47.4699	46.3101	90.2394	1.09461	2.70179	9.07001	61.3398	4.2888	14.3023	0.0176562
Prkar2b	9.12882	8.90579	14.3237	0	0	2.2675	10.7861	0.755834	14.2705	0.00646452
Fndc5	10.346	16.0304	11.459	0	2.70179	0	12.6118	0.900596	14.0038	0.00393172
Tnfsf13	2.43435	7.12463	5.72949	1.09461	0	0	5.09616	0.364871	13.967	0.030183
Ptk7	10.346	9.79637	11.459	0	0	2.2675	10.5338	0.755834	13.9366	0.000407819
Art4	56.5987	54.3253	50.133	4.37845	2.70179	4.53501	53.6857	3.87175	13.866	1.48942e-05
Lepr	68.7704	74.8086	71.6186	5.47306	6.75447	3.40125	71.7326	5.20959	13.7693	4.86287e-06
Col6a3	110.763	90.8391	85.9423	7.66228	5.40357	7.93626	95.8481	7.00071	13.6912	0.000311297
Fkbp10	21.3006	16.921	10.0266	2.18922	1.35089	0	16.0827	1.18004	13.629	0.0111761
Icosl	4.26011	6.23405	4.29712	1.09461	0	0	4.93043	0.364871	13.5128	0.00362916
Kdelr3	6.08588	3.56232	8.59423	0	1.35089	0	6.08081	0.450298	13.504	0.0207923
Clmp	34.0809	45.4195	18.6208	2.18922	4.05268	1.13375	32.7071	2.45855	13.3034	0.0179717
Tmem17	4.26011	3.56232	7.16186	0	0	1.13375	4.99476	0.377917	13.2166	0.0166415
Gcnt1	4.26011	6.23405	7.16186	0	1.35089	0	5.88534	0.450298	13.0699	0.0049241
Hlx	13.3889	14.2493	15.7561	2.18922	0	1.13375	14.4648	1.10766	13.0589	0.000140701
Gm38709	4.26011	6.23405	4.29712	0	0	1.13375	4.93043	0.377917	13.0463	0.00378529
Mtmr11	29.2122	24.0456	8.59423	0	1.35089	3.40125	20.6174	1.58405	13.0156	0.0386086
C1qtnf6	10.346	6.23405	15.7561	0	1.35089	1.13375	10.7787	0.828215	13.0144	0.02342
Gpx3	60.2502	54.3253	60.1596	2.18922	6.75447	4.53501	58.245	4.4929	12.9638	2.20855e-05
Mmp9	6.08588	7.12463	4.29712	0	1.35089	0	5.83588	0.450298	12.96	0.00460495
Etv4	6.69447	3.56232	7.16186	0	1.35089	0	5.80621	0.450298	12.8942	0.0116647
Cpz	3.65153	3.56232	7.16186	0	0	1.13375	4.7919	0.377917	12.6798	0.0238397
Gm30139	3.65153	4.4529	5.72949	1.09461	0	0	4.6113	0.364871	12.6382	0.00385893
Aebp1	6.69447	13.3587	8.59423	0	0	2.2675	9.54913	0.755834	12.6339	0.0143172
Zfpm2	7.30305	2.67174	4.29712	0	0	1.13375	4.7573	0.377917	12.5882	0.0358792
Eps8	12.1718	18.7022	14.3237	0	1.35089	2.2675	15.0659	1.20613	12.4911	0.00241144
Pqlc3	12.1718	6.23405	8.59423	2.18922	0	0	9.00001	0.729741	12.3332	0.0115712
Ifitm6	6.69447	5.34347	4.29712	0	1.35089	0	5.44502	0.450298	12.092	0.00379371
Il2rb	6.69447	5.34347	4.29712	0	1.35089	0	5.44502	0.450298	12.092	0.00379371
Gpx8	9.73741	11.5775	8.59423	0	1.35089	1.13375	9.96972	0.828215	12.0376	0.000691853
E030013I19Rik	7.91164	13.3587	8.59423	0	1.35089	1.13375	9.95485	0.828215	12.0196	0.00663089
Trib2	27.3865	17.8116	11.459	0	1.35089	3.40125	18.8857	1.58405	11.9224	0.0216735
Bub1b	4.26011	4.4529	4.29712	1.09461	0	0	4.33671	0.364871	11.8856	0.000425151
Cd207	7.91164	12.4681	8.59423	1.09461	1.35089	0	9.65799	0.815168	11.8478	0.00392361
Cd79a	3.65153	8.01521	4.29712	0	1.35089	0	5.32128	0.450298	11.8173	0.0272637
Mrc2	74.8563	100.635	64.4567	4.37845	8.10536	7.93626	79.9828	6.80669	11.7506	0.00249535
Lama2	15.2147	19.5927	20.0532	2.18922	1.35089	1.13375	18.2869	1.55796	11.7377	0.000444861
Mrvi1	26.1693	29.3891	17.1885	2.18922	4.05268	0	24.2489	2.08063	11.6546	0.00444386
Htra1	33.4723	26.7174	20.0532	3.28384	1.35089	2.2675	26.7476	2.30074	11.6256	0.00334864
Adm	8.52023	10.6869	5.72949	2.18922	0	0	8.31222	0.729741	11.3906	0.00923781
Napsa	6.08588	3.56232	5.72949	0	1.35089	0	5.12589	0.450298	11.3833	0.00674876
Plp2	12.1718	10.6869	14.3237	1.09461	0	2.2675	12.3941	1.1207	11.0592	0.000817321
Rasl11a	6.69447	5.34347	2.86474	0	1.35089	0	4.96756	0.450298	11.0317	0.0201544
Lhx2	6.69447	10.6869	7.16186	1.09461	0	1.13375	8.18109	0.742788	11.014	0.00479797
Fgl2	12.1718	14.2493	10.0266	2.18922	0	1.13375	12.1492	1.10766	10.9684	0.00129845
Slpi	45.0355	34.7326	34.3769	3.28384	2.70179	4.53501	38.0483	3.50688	10.8496	0.000615765
Gulp1	3.04294	4.4529	4.29712	1.09461	0	0	3.93098	0.364871	10.7736	0.00347013
Tbx20	33.4723	27.608	30.0798	3.28384	4.05268	1.13375	30.3867	2.82342	10.7624	0.000134341
Gpr153	9.12882	9.79637	10.0266	0	2.70179	0	9.6506	0.900596	10.7158	0.000741121
Gm36629	4.26011	4.4529	5.72949	0	1.35089	0	4.81417	0.450298	10.6911	0.00248189
Ccn2	36.5153	24.9362	24.3503	3.28384	1.35089	3.40125	28.6006	2.67866	10.6772	0.00296694
Adamts12	13.3889	14.2493	8.59423	0	0	3.40125	12.0775	1.13375	10.6527	0.00638839
Mc1r	3.65153	2.67174	5.72949	0	0	1.13375	4.01758	0.377917	10.6309	0.020412
Gdf10	58.4244	34.7326	30.0798	2.18922	2.70179	6.80251	41.0789	3.89784	10.5389	0.0139274
Glis2	10.9546	7.12463	5.72949	0	0	2.2675	7.93623	0.755834	10.5	0.0144004
Tgfb3	6.69447	8.01521	8.59423	1.09461	0	1.13375	7.76797	0.742788	10.4579	0.000478241
Dcdc2c	3.04294	2.67174	5.72949	1.09461	0	0	3.81472	0.364871	10.455	0.028598
Rasal3	4.8687	2.67174	4.29712	0	0	1.13375	3.94585	0.377917	10.4411	0.00929724
Col6a1	57.2073	52.5442	75.9157	1.09461	12.158	4.53501	61.889	5.92922	10.438	0.00205125
Osbpl3	13.3889	5.34347	7.16186	0	1.35089	1.13375	8.63142	0.828215	10.4217	0.0342831
Prtn3	31.038	17.8116	25.7827	1.09461	2.70179	3.40125	24.8774	2.39922	10.369	0.00451763
Ly6c2	22.5178	16.921	22.918	2.18922	2.70179	1.13375	20.7856	2.00825	10.3501	0.000703398
Bicc1	63.2931	53.4347	52.9978	8.7569	5.40357	2.2675	56.5752	5.47599	10.3315	0.000185914
Spsb1	6.08588	5.34347	11.459	1.09461	0	1.13375	7.62944	0.742788	10.2714	0.0246804
Sphk1	10.9546	8.01521	4.29712	0	0	2.2675	7.75564	0.755834	10.261	0.0277126
Gm34833	6.08588	2.67174	2.86474	0	0	1.13375	3.87412	0.377917	10.2512	0.0404094
Lamb1	47.4699	54.3253	52.9978	6.56767	4.05268	4.53501	51.5976	5.05179	10.2137	3.14763e-05
LOC118567518	3.65153	3.56232	4.29712	0	0	1.13375	3.83699	0.377917	10.153	0.00145401
Mboat2	3.65153	8.90579	10.0266	1.09461	0	1.13375	7.52797	0.742788	10.1348	0.0274584
Lum	116.849	130.025	98.8337	15.3246	5.40357	13.605	115.236	11.4444	10.0692	0.000405861
Col4a4	21.9092	20.4833	18.6208	1.09461	2.70179	2.2675	20.3378	2.0213	10.0617	6.73595e-05
Treml1	4.26011	13.3587	15.7561	2.18922	0	1.13375	11.125	1.10766	10.0437	0.0480545
Ift57	4.26011	3.56232	5.72949	0	1.35089	0	4.51731	0.450298	10.0318	0.00649685
Serpina7	264.127	300.125	246.368	24.0815	29.7197	27.21	270.207	27.0037	10.0063	0.000106484
Spn	4.8687	3.56232	2.86474	0	0	1.13375	3.76525	0.377917	9.96317	0.00833885
Gm36903	3.04294	5.34347	2.86474	0	0	1.13375	3.75039	0.377917	9.92383	0.0187994
Plek	11.5632	14.2493	20.0532	3.28384	1.35089	0	15.2885	1.54491	9.89608	0.00685101
Gm41731	3.65153	5.34347	4.29712	0	1.35089	0	4.43071	0.450298	9.8395	0.0039749
Gm30487	4.26011	3.56232	2.86474	1.09461	0	0	3.56239	0.364871	9.76344	0.00417194
Pcdhgc5	3.65153	2.67174	4.29712	1.09461	0	0	3.54013	0.364871	9.70242	0.00601024
ROSA)26Sor	3.65153	2.67174	4.29712	1.09461	0	0	3.54013	0.364871	9.70242	0.00601024
Efemp2	22.5178	21.3739	27.2151	1.09461	4.05268	2.2675	23.7022	2.4716	9.58984	0.000431548
Nfatc2	3.65153	3.56232	5.72949	0	1.35089	0	4.31444	0.450298	9.58131	0.00999065
Ccdc3	15.2147	19.5927	10.0266	1.09461	1.35089	2.2675	14.9447	1.571	9.51283	0.00866393
Ly6g	5.47729	13.3587	17.1885	1.09461	2.70179	0	12.0081	1.26547	9.48911	0.0384632
Tbc1d10c	5.47729	4.4529	2.86474	0	1.35089	0	4.26498	0.450298	9.47146	0.0124649
Rab31	26.1693	20.4833	31.5122	1.09461	2.70179	4.53501	26.0549	2.77713	9.38194	0.00221786
Phgdh	3.65153	2.67174	4.29712	0	0	1.13375	3.54013	0.377917	9.36747	0.00639936
Hmgn3	10.346	8.01521	4.29712	1.09461	1.35089	0	7.55277	0.815168	9.26529	0.0204113
Tbx2	17.649	20.4833	20.0532	1.09461	4.05268	1.13375	19.3952	2.09368	9.26368	0.000194493
Tcf21	75.4649	73.9181	40.1064	4.37845	9.45625	6.80251	63.1631	6.87907	9.18193	0.0084023
Arhgap9	9.12882	2.67174	8.59423	1.09461	0	1.13375	6.79826	0.742788	9.15236	0.0449839
Nkg7	3.04294	4.4529	2.86474	0	0	1.13375	3.45353	0.377917	9.13832	0.0080863
Iqgap3	2.43435	3.56232	4.29712	0	0	1.13375	3.43126	0.377917	9.0794	0.009861
Atp2a3	9.73741	11.5775	11.459	0	1.35089	2.2675	10.9246	1.20613	9.05758	0.000394664
Sele	3.04294	6.23405	2.86474	0	1.35089	0	4.04725	0.450298	8.98793	0.0384418
3110045C21Rik	4.26011	3.56232	4.29712	0	1.35089	0	4.03985	0.450298	8.9715	0.00214448
AA414768	4.26011	3.56232	4.29712	0	1.35089	0	4.03985	0.450298	8.9715	0.00214448
LOC118567787	13.9975	30.2797	38.674	1.09461	1.35089	6.80251	27.6504	3.08267	8.96963	0.0303622
P2rx1	2.43435	4.4529	2.86474	1.09461	0	0	3.25066	0.364871	8.90908	0.0155874
Mill1	1.82576	4.4529	5.72949	0	1.35089	0	4.00272	0.450298	8.88904	0.045094
Rbm46	3.65153	1.78116	4.29712	1.09461	0	0	3.24327	0.364871	8.88881	0.0264217
Dsel	1.82576	3.56232	4.29712	1.09461	0	0	3.2284	0.364871	8.84806	0.0249315
Fstl1	104.069	104.198	88.8071	15.3246	8.10536	10.2038	99.0244	11.2112	8.83261	9.26113e-05
Ikzf1	11.5632	22.2645	14.3237	4.37845	0	1.13375	16.0505	1.8374	8.73542	0.0148377
Basp1	3.65153	4.4529	1.43237	1.09461	0	0	3.17893	0.364871	8.71249	0.0446398
Pcdh18	4.8687	1.78116	2.86474	1.09461	0	0	3.17153	0.364871	8.69222	0.0451059
Cygb	73.0305	72.1369	91.6718	7.66228	9.45625	10.2038	78.9464	9.10743	8.66835	0.000403482
Hecw2	4.26011	5.34347	10.0266	0	0	2.2675	6.5434	0.755834	8.65719	0.0396327
Gm36190	4.26011	2.67174	2.86474	0	0	1.13375	3.26553	0.377917	8.64087	0.00999404
Heph	4.26011	2.67174	2.86474	0	0	1.13375	3.26553	0.377917	8.64087	0.00999404
Tnxb	55.9901	56.1065	57.2949	7.66228	4.05268	7.93626	56.4638	6.55041	8.61989	2.91218e-06
Adamts5	49.2956	36.5137	31.5122	5.47306	1.35089	6.80251	39.1072	4.54215	8.60983	0.00337035
Mamdc2	16.4319	12.4681	12.8913	2.18922	2.70179	0	13.9304	1.63034	8.54452	0.00122103
Bcl2	4.8687	14.2493	11.459	1.09461	1.35089	1.13375	10.1923	1.19309	8.54282	0.0318355
Islr	16.4319	26.7174	22.918	4.37845	0	3.40125	22.0224	2.59323	8.49225	0.00408228
Gcsam	1.82576	4.4529	2.86474	1.09461	0	0	3.0478	0.364871	8.3531	0.033883
Gm34136	3.04294	3.56232	2.86474	0	0	1.13375	3.15667	0.377917	8.3528	0.00300387
Gm11802	3.04294	1.78116	4.29712	1.09461	0	0	3.0404	0.364871	8.33283	0.0301654
Gm34333	3.04294	1.78116	4.29712	1.09461	0	0	3.0404	0.364871	8.33283	0.0301654
Ccr2	25.5607	24.9362	34.3769	5.47306	1.35089	3.40125	28.2913	3.4084	8.30045	0.00160483
S100a3	2.43435	2.67174	4.29712	0	0	1.13375	3.1344	0.377917	8.29389	0.0167327
Coro1a	61.4674	51.6536	42.9712	5.47306	6.75447	6.80251	52.0307	6.34335	8.20241	0.00103974
Fam217b	5.47729	4.4529	10.0266	1.09461	1.35089	0	6.65226	0.815168	8.1606	0.0295918
Thbs2	14.6061	17.8116	14.3237	3.28384	1.35089	1.13375	15.5805	1.92283	8.1029	0.000479236
Milr1	4.26011	9.79637	5.72949	1.09461	1.35089	0	6.59532	0.815168	8.09075	0.0276183
Gm30723	1.82576	4.4529	2.86474	0	0	1.13375	3.0478	0.377917	8.06473	0.0350936
LOC118567915	1.82576	4.4529	2.86474	0	0	1.13375	3.0478	0.377917	8.06473	0.0350936
Cd24a	24.3435	22.2645	24.3503	0	5.40357	3.40125	23.6528	2.93494	8.05902	0.000274378
Sec14l5	3.04294	1.78116	4.29712	0	0	1.13375	3.0404	0.377917	8.04516	0.0313179
Fblim1	12.1718	14.2493	11.459	1.09461	1.35089	2.2675	12.6267	1.571	8.03733	0.000262898
Gria3	20.692	42.7478	32.9446	5.47306	5.40357	1.13375	32.1281	4.00346	8.02508	0.0126378
Ggt5	32.8637	37.4043	25.7827	2.18922	5.40357	4.53501	32.0169	4.0426	7.91988	0.00135048
Slfn4	7.91164	7.12463	4.29712	1.09461	1.35089	0	6.44446	0.815168	7.90568	0.00865477
Acap1	23.7349	15.1398	15.7561	2.18922	1.35089	3.40125	18.2103	2.31379	7.87033	0.00494543
Ckap4	18.8662	14.2493	12.8913	1.09461	1.35089	3.40125	15.3356	1.94892	7.86878	0.00235822
6330418K02Rik	3.04294	2.67174	2.86474	1.09461	0	0	2.85981	0.364871	7.83786	0.00279206
Ephb6	3.04294	2.67174	2.86474	1.09461	0	0	2.85981	0.364871	7.83786	0.00279206
Obsl1	4.26011	8.90579	4.29712	1.09461	0	1.13375	5.82101	0.742788	7.8367	0.0328761
Ptger1	6.69447	5.34347	5.72949	0	0	2.2675	5.92248	0.755834	7.83568	0.00379837
Dntt	7.91164	9.79637	10.0266	2.18922	1.35089	0	9.24487	1.18004	7.83438	0.000952881
Slc1a5	15.8233	12.4681	10.0266	2.18922	2.70179	0	12.7727	1.63034	7.83437	0.00400934
Slc4a1	4.8687	9.79637	12.8913	2.18922	1.35089	0	9.18547	1.18004	7.78404	0.0297653
Gm40642	2.43435	1.78116	4.29712	1.09461	0	0	2.83754	0.364871	7.77684	0.041856
Ubash3b	8.52023	10.6869	8.59423	1.09461	1.35089	1.13375	9.26714	1.19309	7.76737	0.000349861
Btla	4.8687	2.67174	2.86474	0	1.35089	0	3.46839	0.450298	7.70245	0.0224081
St6galnac4	4.26011	1.78116	4.29712	0	1.35089	0	3.44613	0.450298	7.653	0.034018
Gprc5b	2.43435	3.56232	4.29712	0	1.35089	0	3.43126	0.450298	7.61998	0.0133514
F630028O10Rik	10.346	13.3587	11.459	3.28384	1.35089	0	11.7212	1.54491	7.58699	0.00142437
Gm40078	3.65153	1.78116	2.86474	1.09461	0	0	2.76581	0.364871	7.58025	0.0213197
Gm41754	3.65153	1.78116	2.86474	1.09461	0	0	2.76581	0.364871	7.58025	0.0213197
Ska1	3.65153	1.78116	2.86474	1.09461	0	0	2.76581	0.364871	7.58025	0.0213197
Zfp518b	3.65153	1.78116	2.86474	1.09461	0	0	2.76581	0.364871	7.58025	0.0213197
Aipl1	3.04294	2.67174	2.86474	0	0	1.13375	2.85981	0.377917	7.56729	0.00321032
Gm35752	1.82576	3.56232	2.86474	1.09461	0	0	2.75094	0.364871	7.5395	0.0185825
Il18rap	2.43435	1.78116	4.29712	0	0	1.13375	2.83754	0.377917	7.50837	0.043371
Pamr1	11.5632	18.7022	11.459	2.18922	0	3.40125	13.9081	1.86349	7.46346	0.00973134
Cd40	7.91164	2.67174	5.72949	2.18922	0	0	5.43762	0.729741	7.45144	0.0491766
Nck2	20.692	16.921	17.1885	2.18922	4.05268	1.13375	18.2672	2.45855	7.43004	0.000440468
Smoc2	40.7754	38.2949	37.2417	3.28384	6.75447	5.66876	38.7707	5.23569	7.40507	2.161e-05
Smad6	22.5178	19.5927	27.2151	3.28384	2.70179	3.40125	23.1085	3.12896	7.38537	0.000859524
Pcdhgb7	3.65153	1.78116	2.86474	0	0	1.13375	2.76581	0.377917	7.31856	0.022495
Pcdhga11	2.43435	2.67174	2.86474	1.09461	0	0	2.65694	0.364871	7.28188	0.00401452
Gucy1b1	22.5178	27.608	22.918	3.28384	6.75447	0	24.3479	3.3461	7.27649	0.00117497
Gm39923	2.43435	8.01521	5.72949	1.09461	0	1.13375	5.39302	0.742788	7.26051	0.048903
Mmp25	4.26011	4.4529	7.16186	2.18922	0	0	5.29162	0.729741	7.25137	0.0184326
Lrrn3	9.12882	12.4681	4.29712	1.09461	1.35089	1.13375	8.63135	1.19309	7.23447	0.0350396
Gm3488	2.43435	4.4529	2.86474	0	1.35089	0	3.25066	0.450298	7.21892	0.0212318
Unc5b	41.384	42.7478	35.8093	3.28384	5.40357	7.93626	39.9804	5.54122	7.21508	0.000164115
Nusap1	7.30305	8.01521	8.59423	2.18922	0	1.13375	7.97083	1.10766	7.19611	0.000729082
Col5a2	18.8662	24.0456	35.8093	3.28384	5.40357	2.2675	26.2404	3.65164	7.18592	0.0114067
Emp2	73.0305	121.119	68.7539	13.1353	12.158	11.3375	87.6344	12.2103	7.17709	0.0109001
Dock11	6.69447	3.56232	5.72949	1.09461	0	1.13375	5.32876	0.742788	7.174	0.0100629
Phf11d	9.12882	16.0304	8.59423	1.09461	1.35089	2.2675	11.2512	1.571	7.16177	0.0161499
Hand2	41.384	37.4043	22.918	1.09461	4.05268	9.07001	33.9021	4.7391	7.15369	0.00864315
Ppp1r18	4.26011	8.01521	11.459	2.18922	0	1.13375	7.91143	1.10766	7.14249	0.0351379
Ppbp	29.2122	27.608	42.9712	7.66228	4.05268	2.2675	33.2638	4.66082	7.13689	0.00506241
Chrna4	12.1718	5.34347	15.7561	1.09461	1.35089	2.2675	11.0904	1.571	7.05947	0.0363629
Gm12854	8.52023	9.79637	7.16186	0	1.35089	2.2675	8.49282	1.20613	7.04137	0.00192909
Degs2	2.43435	2.67174	2.86474	0	0	1.13375	2.65694	0.377917	7.03049	0.00459953
Parm1	3.04294	1.78116	2.86474	1.09461	0	0	2.56295	0.364871	7.02426	0.0149532
Cxcr4	6.69447	9.79637	8.59423	1.09461	1.35089	1.13375	8.36169	1.19309	7.00846	0.00138323
Naalad2	6.69447	8.01521	8.59423	1.09461	0	2.2675	7.76797	1.1207	6.93132	0.00152837
Afap1	13.3889	10.6869	14.3237	3.28384	0	2.2675	12.7999	1.85045	6.91718	0.00169037
Lsp1	18.2576	21.3739	18.6208	2.18922	4.05268	2.2675	19.4175	2.83647	6.84564	0.000137656
Gm41062	9.73741	3.56232	11.459	0	1.35089	2.2675	8.2529	1.20613	6.84245	0.0471353
Zfp94	3.65153	2.67174	1.43237	0	0	1.13375	2.58521	0.377917	6.84069	0.0414447
Selenon	11.5632	10.6869	11.459	1.09461	2.70179	1.13375	11.2364	1.64338	6.83734	8.77901e-05
Zfp651	4.8687	4.4529	5.72949	1.09461	0	1.13375	5.01703	0.742788	6.75432	0.0012707
Man1c1	13.3889	17.8116	7.16186	3.28384	1.35089	1.13375	12.7875	1.92283	6.65034	0.0264342
Nrxn2	10.346	10.6869	8.59423	2.18922	0	2.2675	9.87572	1.48558	6.64774	0.0010468
Mturn	4.8687	2.67174	7.16186	1.09461	0	1.13375	4.90077	0.742788	6.5978	0.0368083
Tgfbi	301.86	364.247	249.233	30.6491	48.6322	60.0888	305.113	46.4567	6.56769	0.0016615
Emilin1	154.581	148.727	126.049	18.6084	22.9652	23.8088	143.119	21.7941	6.56686	0.000163922
Nid1	91.8968	121.119	103.131	14.23	13.5089	20.4075	105.382	16.0488	6.56635	0.000527295
P2ry6	5.47729	8.90579	7.16186	3.28384	0	0	7.18165	1.09461	6.56091	0.0145564
Selplg	9.73741	14.2493	7.16186	0	1.35089	3.40125	10.3828	1.58405	6.55462	0.0185602
Gm11723	2.43435	3.56232	1.43237	0	0	1.13375	2.47635	0.377917	6.55262	0.0438395
Septin6	8.52023	8.01521	5.72949	0	0	3.40125	7.42164	1.13375	6.54609	0.0114982
Cdc14a	4.26011	6.23405	5.72949	0	1.35089	1.13375	5.40789	0.828215	6.52957	0.0032167
Ager	3.04294	2.67174	1.43237	1.09461	0	0	2.38235	0.364871	6.5293	0.0294969
Gm33205	3.04294	2.67174	1.43237	1.09461	0	0	2.38235	0.364871	6.5293	0.0294969
Lhfp	79.725	78.371	73.051	15.3246	12.158	7.93626	77.049	11.8063	6.5261	2.48889e-05
Gm29913	1.82576	2.67174	4.29712	0	1.35089	0	2.93154	0.450298	6.51022	0.0438163
Angptl2	82.7679	76.5898	83.0776	14.23	16.2107	6.80251	80.8118	12.4144	6.50952	4.31891e-05
Myo1g	7.91164	5.34347	2.86474	0	1.35089	1.13375	5.37329	0.828215	6.48779	0.0400176
Epha3	3.04294	4.4529	7.16186	0	0	2.2675	4.8859	0.755834	6.46425	0.0442356
Ggt7	5.47729	6.23405	5.72949	0	2.70179	0	5.81361	0.900596	6.45529	0.00610325
Tmem119	3.65153	8.01521	4.29712	0	1.35089	1.13375	5.32128	0.828215	6.425	0.0342553
Foxf1	6.69447	6.23405	8.59423	1.09461	0	2.2675	7.17425	1.1207	6.40155	0.00342232
4930474G06Rik	3.65153	3.56232	1.43237	0	1.35089	0	2.88207	0.450298	6.40037	0.0464689
Selenom	15.8233	16.921	18.6208	3.28384	1.35089	3.40125	17.1217	2.67866	6.39189	0.000162331
Cx3cr1	31.038	16.0304	12.8913	3.28384	2.70179	3.40125	19.9866	3.12896	6.38761	0.0396162
Bgn	619.542	695.542	608.758	91.9474	110.773	99.7701	641.281	100.83	6.36	4.15653e-05
Srpx2	8.52023	7.12463	5.72949	1.09461	0	2.2675	7.12478	1.1207	6.35741	0.00443992
Trim59	6.69447	6.23405	2.86474	0	1.35089	1.13375	5.26442	0.828215	6.35635	0.0255408
Scarf2	26.1693	20.4833	25.7827	4.37845	1.35089	5.66876	24.1451	3.79937	6.35503	0.000809772
Cyp17a1	37.7324	35.6232	37.2417	4.37845	4.05268	9.07001	36.8658	5.83371	6.31943	5.83022e-05
Morc4	3.65153	6.23405	7.16186	0	2.70179	0	5.68248	0.900596	6.30969	0.0259019
Gm42004	3.04294	2.67174	1.43237	0	0	1.13375	2.38235	0.377917	6.30389	0.0313174
Alox5ap	13.3889	14.2493	17.1885	3.28384	2.70179	1.13375	14.9422	2.37312	6.29643	0.000673822
Dok1	6.08588	8.01521	10.0266	0	2.70179	1.13375	8.04256	1.27851	6.29056	0.00806097
G630055G22Rik	6.69447	4.4529	2.86474	1.09461	0	1.13375	4.6707	0.742788	6.28807	0.0284838
Hvcn1	6.69447	4.4529	2.86474	1.09461	0	1.13375	4.6707	0.742788	6.28807	0.0284838
Chil1	2.43435	1.78116	2.86474	0	0	1.13375	2.36008	0.377917	6.24498	0.0157474
Lat	2.43435	1.78116	2.86474	0	0	1.13375	2.36008	0.377917	6.24498	0.0157474
Ccbe1	9.73741	15.1398	20.0532	1.09461	2.70179	3.40125	14.9768	2.39922	6.24238	0.0146683
Tmem204	67.5533	60.5594	44.4035	10.9461	5.40357	11.3375	57.5054	9.22907	6.2309	0.00246677
Ppp1r3g	37.7324	100.635	103.131	4.37845	2.70179	31.745	80.4996	12.9418	6.22014	0.0445563
LOC118567904	7.30305	6.23405	8.59423	1.09461	1.35089	1.13375	7.37711	1.19309	6.18322	0.000843153
Mdk	7.91164	15.1398	11.459	2.18922	0	3.40125	11.5035	1.86349	6.17308	0.0140347
Adamts10	26.7779	31.1703	52.9978	2.18922	6.75447	9.07001	36.982	6.00457	6.15897	0.0207034
Tmem273	3.04294	6.23405	5.72949	1.09461	1.35089	0	5.00216	0.815168	6.13635	0.017538
Orai2	5.47729	2.67174	5.72949	0	0	2.2675	4.62617	0.755834	6.12062	0.0352733
Evc2	1.82576	3.56232	2.86474	0	1.35089	0	2.75094	0.450298	6.10916	0.027225
Gm32392	6.08588	7.12463	8.59423	1.09461	1.35089	1.13375	7.26825	1.19309	6.09197	0.00115097
Fbn1	18.8662	22.2645	25.7827	2.18922	5.40357	3.40125	22.3045	3.66468	6.08633	0.00107424
Cmtm7	19.4748	14.2493	30.0798	3.28384	2.70179	4.53501	21.268	3.50688	6.06465	0.0192958
Mgp	29.2122	38.2949	52.9978	6.56767	5.40357	7.93626	40.1683	6.63584	6.05324	0.0085725
Clip3	4.26011	3.56232	7.16186	0	1.35089	1.13375	4.99476	0.828215	6.03076	0.0241448
Cd37	13.9975	8.90579	5.72949	0	1.35089	3.40125	9.54427	1.58405	6.02523	0.037734
Tmsb10	116.24	129.134	114.59	21.8922	17.5616	20.4075	119.988	19.9538	6.01329	3.05562e-05
Ltbp3	12.1718	8.01521	15.7561	3.28384	2.70179	0	11.981	1.99521	6.0049	0.0152493
Cd63	83.9851	97.9637	88.8071	8.7569	21.6143	14.7388	90.252	15.0367	6.00213	0.000169421
Lcn2	76.6821	98.8543	116.022	13.1353	16.2107	19.2738	97.1862	16.2066	5.9967	0.00216078
Apba1	2.43435	2.67174	1.43237	1.09461	0	0	2.17949	0.364871	5.97331	0.0261616
B930059L03Rik	2.43435	2.67174	1.43237	1.09461	0	0	2.17949	0.364871	5.97331	0.0261616
LOC118567482	2.43435	2.67174	1.43237	1.09461	0	0	2.17949	0.364871	5.97331	0.0261616
Kcnj8	22.5178	23.1551	47.2683	6.56767	6.75447	2.2675	30.9804	5.19655	5.96172	0.0356923
Gm20745	1.21718	2.67174	2.86474	0	0	1.13375	2.25122	0.377917	5.95691	0.0434982
Itgax	5.47729	3.56232	5.72949	0	1.35089	1.13375	4.92303	0.828215	5.94415	0.0069623
Adam12	4.26011	4.4529	4.29712	2.18922	0	0	4.33671	0.729741	5.9428	0.00789151
Skint7	1.82576	1.78116	2.86474	1.09461	0	0	2.15722	0.364871	5.91229	0.0243255
Synpo2l	1.82576	1.78116	2.86474	1.09461	0	0	2.15722	0.364871	5.91229	0.0243255
Gm28876	3.65153	3.56232	5.72949	2.18922	0	0	4.31444	0.729741	5.91229	0.0243255
H2-Aa	92.5054	106.869	83.0776	22.9869	13.5089	11.3375	94.1508	15.9444	5.90493	0.000552748
Palm	2.43435	2.67174	2.86474	0	1.35089	0	2.65694	0.450298	5.90041	0.00914919
Igfbp7	718.742	688.418	621.649	107.272	98.6152	138.318	676.27	114.735	5.89419	5.53789e-05
Tgfb1i1	13.9975	19.5927	21.4856	4.37845	2.70179	2.2675	18.3586	3.11591	5.89189	0.00285926
Olfml3	29.8208	36.5137	31.5122	2.18922	5.40357	9.07001	32.6156	5.55427	5.87216	0.000664872
Septin4	79.725	62.3405	73.051	12.0407	12.158	12.4713	71.7055	12.2233	5.86627	0.000300753
Tes	6.08588	2.67174	5.72949	0	1.35089	1.13375	4.82903	0.828215	5.83065	0.0261973
Hgf	86.4195	69.4652	41.5388	6.56767	14.8598	12.4713	65.8078	11.2996	5.82391	0.0149271
S100a11	18.8662	29.3891	17.1885	1.09461	6.75447	3.40125	21.8146	3.75011	5.81705	0.0121961
Stk10	9.12882	13.3587	10.0266	2.18922	0	3.40125	10.838	1.86349	5.81598	0.00526903
Gm30501	2.43435	2.67174	1.43237	0	0	1.13375	2.17949	0.377917	5.7671	0.0282392
Kif18b	2.43435	2.67174	1.43237	0	0	1.13375	2.17949	0.377917	5.7671	0.0282392
Atf3	5.47729	4.4529	2.86474	1.09461	0	1.13375	4.26498	0.742788	5.74185	0.0141055
LOC118567371	4.8687	3.56232	4.29712	1.09461	0	1.13375	4.24271	0.742788	5.71188	0.00272728
Rnf165	3.04294	1.78116	2.86474	0	1.35089	0	2.56295	0.450298	5.69167	0.0242337
Cdk14	9.12882	8.90579	11.459	0	4.05268	1.13375	9.83119	1.72881	5.68668	0.00512401
Snai2	9.12882	16.0304	17.1885	0	4.05268	3.40125	14.1159	2.48464	5.68126	0.0144226
Anxa1	26.7779	21.3739	24.3503	3.28384	2.70179	6.80251	24.1674	4.26271	5.66948	0.000595649
Gm38610	3.65153	4.4529	4.29712	2.18922	0	0	4.13385	0.729741	5.66481	0.0114962
Oas1g	9.73741	9.79637	8.59423	0	2.70179	2.2675	9.376	1.65643	5.66037	0.00112465
Fam111a	8.52023	10.6869	8.59423	1.09461	2.70179	1.13375	9.26714	1.64338	5.63906	0.00100154
Ehd2	24.3435	17.8116	27.2151	3.28384	6.75447	2.2675	23.1234	4.10194	5.63719	0.00355951
Carmn	12.7803	12.4681	10.0266	1.09461	4.05268	1.13375	11.7584	2.09368	5.61611	0.0018018
Capg	10.9546	16.0304	11.459	4.37845	1.35089	1.13375	12.8147	2.2877	5.60155	0.00543312
Vstm4	25.5607	14.2493	18.6208	5.47306	2.70179	2.2675	19.4769	3.48078	5.59556	0.00968953
Gm29919	15.8233	23.1551	15.7561	4.37845	5.40357	0	18.2448	3.26067	5.59541	0.00718682
Cd14	6.08588	5.34347	10.0266	0	2.70179	1.13375	7.15199	1.27851	5.59399	0.0236319
Smtn	36.5153	24.9362	22.918	1.09461	9.45625	4.53501	28.1231	5.02862	5.59261	0.0091003
Apbb1ip	9.73741	8.01521	10.0266	0	2.70179	2.2675	9.25974	1.65643	5.59018	0.00190832
Il27ra	5.47729	2.67174	5.72949	0	1.35089	1.13375	4.62617	0.828215	5.58571	0.023504
Pdlim2	20.692	12.4681	11.459	4.37845	1.35089	2.2675	14.873	2.66561	5.57958	0.0162443
Gm42187	4.8687	4.4529	4.29712	1.09461	1.35089	0	4.53957	0.815168	5.56887	0.00114356
Slitrk4	3.65153	4.4529	5.72949	0	1.35089	1.13375	4.6113	0.828215	5.56776	0.00678692
Vangl2	7.91164	8.01521	10.0266	2.18922	1.35089	1.13375	8.65115	1.55796	5.55289	0.000733231
Rgs16	312.206	568.189	436.873	35.0276	101.317	100.904	439.089	79.0828	5.55227	0.00953046
Fxyd5	20.692	18.7022	22.918	1.09461	6.75447	3.40125	20.7707	3.75011	5.53869	0.0011388
Gm5415	3.04294	3.56232	5.72949	1.09461	0	1.13375	4.11158	0.742788	5.53534	0.0202664
Itpr3	6.69447	7.12463	7.16186	1.09461	2.70179	0	6.99365	1.26547	5.52654	0.00200238
Ccnd2	70.5962	66.7934	44.4035	9.85151	9.45625	13.605	60.5977	10.9709	5.52348	0.00389336
Bcl2a1b	2.43435	5.34347	5.72949	1.09461	1.35089	0	4.50244	0.815168	5.52332	0.0301107
Dbn1	8.52023	8.01521	15.7561	1.09461	1.35089	3.40125	10.7638	1.94892	5.52298	0.0276782
Eln	27.995	27.608	54.4301	3.28384	12.158	4.53501	36.6777	6.65896	5.50802	0.0320417
Nav1	40.7754	45.4195	41.5388	6.56767	5.40357	11.3375	42.5779	7.76959	5.48007	0.000114152
H2-Ab1	115.632	148.727	90.2394	25.1761	20.2634	19.2738	118.199	21.5711	5.47952	0.00476075
Igfbp1	454.615	667.044	572.949	167.476	72.9483	69.1588	564.869	103.194	5.47384	0.00264607
Pdgfrb	57.8158	68.5746	81.6452	12.0407	13.5089	12.4713	69.3452	12.6736	5.47161	0.00119999
Rcn3	34.6895	37.4043	42.9712	5.47306	5.40357	10.2038	38.355	7.0268	5.45839	0.000421799
B4galt2	1.82576	2.67174	2.86474	0	1.35089	0	2.45408	0.450298	5.44991	0.0221432
Gm24224	1.82576	2.67174	2.86474	0	1.35089	0	2.45408	0.450298	5.44991	0.0221432
Slc4a8	9.12882	6.23405	4.29712	0	1.35089	2.2675	6.55333	1.20613	5.43334	0.0260956
Pygm	16.4319	18.7022	10.0266	1.09461	2.70179	4.53501	15.0535	2.77713	5.42053	0.0115634
Gm35337	1.82576	2.67174	1.43237	1.09461	0	0	1.97662	0.364871	5.41733	0.0355185
Nxpe4	1.82576	2.67174	1.43237	1.09461	0	0	1.97662	0.364871	5.41733	0.0355185
Rap1gap2	1.82576	2.67174	1.43237	1.09461	0	0	1.97662	0.364871	5.41733	0.0355185
Adamts9	9.12882	10.6869	10.0266	4.37845	0	1.13375	9.94746	1.8374	5.41388	0.00427259
Hacd4	4.8687	7.12463	7.16186	2.18922	1.35089	0	6.38506	1.18004	5.41089	0.00628236
Bnip5	8.52023	3.56232	8.59423	0	2.70179	1.13375	6.89226	1.27851	5.39084	0.0380018
Epcam	13.3889	12.4681	14.3237	0	4.05268	3.40125	13.3936	2.48464	5.39054	0.00133233
Plscr4	18.2576	16.921	20.0532	4.37845	1.35089	4.53501	18.4106	3.42145	5.38094	0.00040479
Ccdc68	9.73741	7.12463	8.59423	0	1.35089	3.40125	8.48542	1.58405	5.35679	0.00517613
Cd52	18.8662	30.2797	15.7561	2.18922	5.40357	4.53501	21.634	4.0426	5.35151	0.0176397
Neurl1a	9.12882	4.4529	5.72949	0	1.35089	2.2675	6.43707	1.20613	5.33695	0.027528
Dab1	2.43435	5.34347	4.29712	0	0	2.2675	4.02498	0.755834	5.32522	0.0453448
Gpnmb	6.69447	3.56232	7.16186	3.28384	0	0	5.80621	1.09461	5.30436	0.0401474
Lrrk2	10.9546	21.3739	14.3237	0	5.40357	3.40125	15.5507	2.93494	5.29848	0.0216666
Was	9.12882	4.4529	11.459	0	1.35089	3.40125	8.3469	1.58405	5.26934	0.0415644
Ints6l	21.9092	18.7022	25.7827	6.56767	2.70179	3.40125	22.1313	4.22357	5.23996	0.0016372
A930004D18Rik	1.82576	2.67174	1.43237	0	0	1.13375	1.97662	0.377917	5.23031	0.0383924
Cdc7	1.82576	2.67174	1.43237	0	0	1.13375	1.97662	0.377917	5.23031	0.0383924
Gm40893	1.82576	2.67174	1.43237	0	0	1.13375	1.97662	0.377917	5.23031	0.0383924
Gm4473	1.82576	2.67174	1.43237	0	0	1.13375	1.97662	0.377917	5.23031	0.0383924
Itgbl1	1.82576	2.67174	1.43237	0	0	1.13375	1.97662	0.377917	5.23031	0.0383924
Prdm5	1.82576	2.67174	1.43237	0	0	1.13375	1.97662	0.377917	5.23031	0.0383924
Cerk	15.2147	15.1398	17.1885	5.47306	1.35089	2.2675	15.8477	3.03049	5.22942	0.000830536
Scn1b	43.8183	41.8572	32.9446	7.66228	9.45625	5.66876	39.54	7.59576	5.20554	0.000817529
Ralgds	6.08588	5.34347	7.16186	1.09461	1.35089	1.13375	6.19707	1.19309	5.19415	0.000721583
Niban1	9.73741	8.90579	4.29712	3.28384	0	1.13375	7.64677	1.47253	5.19295	0.0338094
Reln	138.758	167.429	98.8337	25.1761	25.667	27.21	135.007	26.0177	5.18904	0.00540964
Rtl8c	10.9546	4.4529	8.59423	3.28384	1.35089	0	8.00057	1.54491	5.17866	0.0385196
LOC118568323	2.43435	1.78116	1.43237	1.09461	0	0	1.88263	0.364871	5.15971	0.0316582
Rpgr	4.8687	3.56232	2.86474	2.18922	0	0	3.76525	0.729741	5.15971	0.0316582
Plekhg2	14.6061	20.4833	15.7561	2.18922	5.40357	2.2675	16.9485	3.28677	5.15659	0.00281405
Vim	130.846	101.526	157.561	21.8922	24.3161	29.4775	129.978	25.2286	5.152	0.0030392
Gm30181	3.04294	5.34347	2.86474	2.18922	0	0	3.75039	0.729741	5.13934	0.0491611
Plagl1	6.08588	6.23405	11.459	3.28384	1.35089	0	7.9263	1.54491	5.13059	0.0335715
Slc30a3	8.52023	2.67174	7.16186	1.09461	1.35089	1.13375	6.11794	1.19309	5.12783	0.0496127
Lbh	82.1594	79.2615	64.4567	17.5138	10.8071	15.8725	75.2925	14.7312	5.11111	0.000488768
Ptgis	26.7779	30.2797	20.0532	7.66228	4.05268	3.40125	25.7036	5.03874	5.10119	0.00324474
Ssbp4	10.9546	13.3587	14.3237	2.18922	5.40357	0	12.879	2.53093	5.08864	0.0051285
Rgs10	10.9546	11.5775	7.16186	1.09461	1.35089	3.40125	9.89799	1.94892	5.07871	0.00702027
Gm39908	13.3889	18.7022	31.5122	4.37845	1.35089	6.80251	21.2011	4.17728	5.07533	0.0385111
Col1a2	82.7679	93.5108	120.319	15.3246	22.9652	20.4075	98.866	19.5658	5.05301	0.00223657
Slc25a4	34.6895	30.2797	47.2683	5.47306	5.40357	11.3375	37.4125	7.40472	5.05252	0.00532952
LOC115485826	4.8687	8.90579	8.59423	2.18922	0	2.2675	7.45624	1.48558	5.01909	0.0162038
Spp1	600.676	402.542	595.867	98.5151	85.1063	136.05	533.028	106.557	5.00227	0.00312591
Col1a1	85.8109	92.6202	126.049	16.4192	16.2107	28.3438	101.493	20.3246	4.99363	0.00341569
Cpxm1	4.26011	8.01521	4.29712	2.18922	0	1.13375	5.52415	1.10766	4.98723	0.0341224
Drp2	2.43435	1.78116	1.43237	0	0	1.13375	1.88263	0.377917	4.98159	0.0347146
H2-Eb1	85.2023	130.915	75.9157	21.8922	17.5616	19.2738	97.3444	19.5759	4.97267	0.0103183
Gm2814	13.9975	16.921	5.72949	2.18922	4.05268	1.13375	12.216	2.45855	4.96878	0.047753
Il2rg	3.65153	2.67174	5.72949	1.09461	1.35089	0	4.01758	0.815168	4.92853	0.0320382
Glipr1	8.52023	7.12463	7.16186	3.28384	1.35089	0	7.60224	1.54491	4.92083	0.00460312
Gm31026	3.65153	5.34347	8.59423	1.09461	1.35089	1.13375	5.86308	1.19309	4.91421	0.0324289
Serpinh1	115.632	140.711	124.616	24.0815	16.2107	37.4138	126.987	25.902	4.90258	0.000459621
Kif15	3.65153	2.67174	4.29712	2.18922	0	0	3.54013	0.729741	4.85121	0.0318931
Prrg3	4.26011	7.12463	11.459	1.09461	1.35089	2.2675	7.61457	1.571	4.84695	0.0465245
Kcnn4	2.43435	2.67174	1.43237	0	1.35089	0	2.17949	0.450298	4.8401	0.0425826
Fbln7	3.65153	4.4529	2.86474	0	0	2.2675	3.65639	0.755834	4.83755	0.0304684
Lst1	5.47729	4.4529	7.16186	2.18922	1.35089	0	5.69735	1.18004	4.8281	0.011244
Ear2	3.04294	4.4529	4.29712	1.09461	1.35089	0	3.93098	0.815168	4.8223	0.00690048
Frmd6	13.9975	9.79637	15.7561	4.37845	2.70179	1.13375	13.1833	2.738	4.81496	0.00642507
Aldh18a1	6.69447	6.23405	4.29712	1.09461	1.35089	1.13375	5.74188	1.19309	4.81263	0.00353146
Plod2	20.692	26.7174	34.3769	5.47306	1.35089	10.2038	27.2621	5.67591	4.80313	0.0101901
Gucy1a1	31.038	26.7174	22.918	4.37845	6.75447	5.66876	26.8911	5.60056	4.8015	0.000956472
Loxl3	6.69447	15.1398	10.0266	4.37845	0	2.2675	10.6203	2.21532	4.79403	0.0382972
Cd209a	1.82576	1.78116	2.86474	0	1.35089	0	2.15722	0.450298	4.79066	0.0407368
Ms4a4d	17.0405	14.2493	8.59423	1.09461	2.70179	4.53501	13.2947	2.77713	4.78718	0.0170966
Frem1	6.69447	8.90579	5.72949	2.18922	0	2.2675	7.10991	1.48558	4.78597	0.00935513
Thbs1	8.52023	8.90579	11.459	1.09461	2.70179	2.2675	9.62833	2.0213	4.76343	0.00185526
Bambi	24.3435	24.9362	27.2151	5.47306	9.45625	1.13375	25.4983	5.35436	4.76215	0.00140495
Sh3bgrl3	41.9926	50.763	48.7006	14.23	12.158	3.40125	47.1521	9.92975	4.74857	0.000932867
Mxra8	49.2956	27.608	22.918	5.47306	5.40357	10.2038	33.2738	7.0268	4.73528	0.0338395
Gng2	7.30305	6.23405	8.59423	2.18922	1.35089	1.13375	7.37711	1.55796	4.73512	0.00152045
Gm38537	4.26011	4.4529	2.86474	1.09461	1.35089	0	3.85925	0.815168	4.7343	0.00940413
Cyth3	14.6061	10.6869	7.16186	4.37845	1.35089	1.13375	10.8183	2.2877	4.72891	0.0234365
Pcdhga6	2.43435	3.56232	5.72949	0	1.35089	1.13375	3.90872	0.828215	4.71945	0.0430896
Adgrl1	35.9067	33.842	27.2151	7.66228	2.70179	10.2038	32.3213	6.85594	4.71434	0.00174597
Timp2	46.2527	42.7478	48.7006	12.0407	8.10536	9.07001	45.9004	9.7387	4.71319	6.60287e-05
Dock10	12.7803	14.2493	17.1885	3.28384	2.70179	3.40125	14.7394	3.12896	4.71063	0.000905118
Cebpd	50.5128	82.8239	67.3215	14.23	14.8598	13.605	66.886	14.2316	4.69983	0.00486708
Spats2l	7.91164	8.01521	10.0266	3.28384	0	2.2675	8.65115	1.85045	4.67517	0.00463686
4930503L19Rik	5.47729	7.12463	8.59423	0	0	4.53501	7.06538	1.51167	4.6739	0.0342983
Crispld2	10.9546	10.6869	17.1885	1.09461	2.70179	4.53501	12.9433	2.77713	4.66068	0.0122987
D6Ertd527e	3.04294	8.01521	5.72949	0	1.35089	2.2675	5.59588	1.20613	4.63952	0.0499626
Daam2	18.2576	20.4833	12.8913	5.47306	0	5.66876	17.2108	3.71394	4.6341	0.00986935
Csrp1	40.1668	40.9666	38.674	13.1353	9.45625	3.40125	39.9358	8.66428	4.60925	0.000428599
Fam205a4	1.82576	1.78116	1.43237	1.09461	0	0	1.67976	0.364871	4.60373	0.0270018
Gm40150	1.82576	1.78116	1.43237	1.09461	0	0	1.67976	0.364871	4.60373	0.0270018
Gpr18	1.82576	1.78116	1.43237	1.09461	0	0	1.67976	0.364871	4.60373	0.0270018
H2-DMb1	9.73741	13.3587	5.72949	1.09461	4.05268	1.13375	9.60853	2.09368	4.5893	0.035644
Rasgrp4	8.52023	6.23405	11.459	4.37845	1.35089	0	8.73775	1.90978	4.57527	0.0265328
Flna	105.286	90.8391	90.2394	26.2707	14.8598	21.5413	95.4547	20.8906	4.56927	0.000230016
Ms4a7	3.04294	4.4529	2.86474	0	0	2.2675	3.45353	0.755834	4.56916	0.0410403
Col5a1	35.2981	27.608	41.5388	5.47306	9.45625	7.93626	34.8149	7.62186	4.56778	0.00291317
Adamts2	32.8637	47.2007	44.4035	10.9461	2.70179	13.605	41.4893	9.08431	4.56714	0.00409373
Nfe2	6.69447	6.23405	8.59423	1.09461	1.35089	2.2675	7.17425	1.571	4.56667	0.00224212
Lpar1	12.7803	9.79637	11.459	0	4.05268	3.40125	11.3452	2.48464	4.56614	0.0043609
Myo1f	7.30305	7.12463	5.72949	3.28384	0	1.13375	6.71906	1.47253	4.56294	0.00839691
Emp3	15.8233	15.1398	21.4856	0	8.10536	3.40125	17.4829	3.83554	4.55814	0.0115786
Gm32186	2.43435	3.56232	4.29712	0	0	2.2675	3.43126	0.755834	4.5397	0.0451458
Vcam1	33.4723	40.0761	42.9712	7.66228	6.75447	11.3375	38.8398	8.58475	4.52428	0.000649383
Pkm	99.1998	97.0731	156.129	29.5545	18.9125	29.4775	117.467	25.9815	4.52118	0.00963832
Pcolce	53.5557	63.2311	54.4301	8.7569	12.158	17.0063	57.0723	12.6404	4.51507	0.000341419
Eng	207.528	245.8	181.911	44.8791	32.4214	63.4901	211.747	46.9302	4.51195	0.00133364
Casp12	7.91164	9.79637	8.59423	1.09461	1.35089	3.40125	8.76741	1.94892	4.4986	0.00172887
Crip1	12.7803	12.4681	15.7561	4.37845	1.35089	3.40125	13.6682	3.04353	4.49089	0.00151525
Dhrs13os	6.69447	2.67174	5.72949	1.09461	0	2.2675	5.0319	1.1207	4.48994	0.0469457
Col4a1	121.109	101.526	137.508	25.1761	33.7723	21.5413	120.048	26.8299	4.4744	0.00106822
Rem1	5.47729	6.23405	4.29712	1.09461	1.35089	1.13375	5.33615	1.19309	4.47257	0.00189291
Vps37d	3.04294	3.56232	4.29712	1.09461	1.35089	0	3.63412	0.815168	4.45813	0.00691977
Nupr1	12.7803	16.921	17.1885	3.28384	2.70179	4.53501	15.6299	3.50688	4.45694	0.00135932
Ccl5	6.08588	8.01521	5.72949	2.18922	0	2.2675	6.61019	1.48558	4.44958	0.00756473
Gm32925	1.82576	1.78116	1.43237	0	0	1.13375	1.67976	0.377917	4.4448	0.0307262
Gm39866	1.82576	1.78116	1.43237	0	0	1.13375	1.67976	0.377917	4.4448	0.0307262
Gm42788	1.82576	1.78116	1.43237	0	0	1.13375	1.67976	0.377917	4.4448	0.0307262
Gvin-ps3	5.47729	2.67174	2.86474	0	1.35089	1.13375	3.67126	0.828215	4.43273	0.0463175
Cxcl16	17.649	23.1551	25.7827	6.56767	4.05268	4.53501	22.1956	5.05179	4.39361	0.00242946
Trps1	9.73741	9.79637	5.72949	3.28384	1.35089	1.13375	8.42109	1.92283	4.37953	0.0125956
Arhgdib	59.6416	55.2159	58.7272	16.4192	10.8071	12.4713	57.8616	13.2325	4.37268	3.13677e-05
Phldb1	19.4748	16.0304	15.7561	6.56767	4.05268	1.13375	17.0871	3.91803	4.36114	0.00262373
Spry1	13.3889	15.1398	11.459	3.28384	1.35089	4.53501	13.3293	3.05658	4.36084	0.00188574
Fbxo5	6.69447	7.12463	5.72949	1.09461	0	3.40125	6.5162	1.49862	4.34812	0.00981551
Cavin1	64.5103	43.6384	54.4301	10.9461	9.45625	17.0063	54.1929	12.4695	4.34602	0.00294807
Il10ra	8.52023	9.79637	5.72949	3.28384	0	2.2675	8.01536	1.85045	4.33158	0.016229
Ccdc80	55.9901	80.1521	67.3215	13.1353	20.2634	13.605	67.8212	15.6679	4.32867	0.00208244
Gm31889	3.04294	3.56232	2.86474	2.18922	0	0	3.15667	0.729741	4.32573	0.0329981
Tbc1d9	3.04294	3.56232	2.86474	2.18922	0	0	3.15667	0.729741	4.32573	0.0329981
Adam15	7.30305	10.6869	5.72949	4.37845	0	1.13375	7.9065	1.8374	4.30309	0.0366127
Cd74	280.559	293.001	196.235	76.6228	66.1938	36.28	256.598	59.6989	4.29821	0.00383691
Gm52923	9.73741	7.12463	7.16186	2.18922	0	3.40125	8.00797	1.86349	4.29729	0.00958797
P3h3	19.4748	16.0304	10.0266	1.09461	2.70179	6.80251	15.1773	3.53297	4.2959	0.0229206
Spaca6	26.1693	30.2797	22.918	8.7569	4.05268	5.66876	26.4556	6.15944	4.29513	0.0013257
Plvap	194.748	166.538	93.1042	33.933	31.0706	40.815	151.464	35.2729	4.29405	0.0188107
Col3a1	220.917	279.642	309.392	45.9737	72.9483	70.2926	269.984	63.0715	4.2806	0.00164165
Tspan6	7.30305	7.12463	5.72949	1.09461	1.35089	2.2675	6.71906	1.571	4.27692	0.00109147
Gm34921	3.65153	2.67174	4.29712	0	1.35089	1.13375	3.54013	0.828215	4.27441	0.0126953
Mapt	42.6011	44.529	30.0798	10.9461	10.8071	5.66876	39.07	9.14067	4.2743	0.00350397
Slx4	6.69447	9.79637	7.16186	3.28384	0	2.2675	7.88423	1.85045	4.26072	0.0116261
Acvrl1	6.69447	5.34347	4.29712	0	2.70179	1.13375	5.44502	1.27851	4.25887	0.0163799
AU023762	3.04294	3.56232	2.86474	1.09461	0	1.13375	3.15667	0.742788	4.24976	0.00480105
Kcnb1	3.04294	3.56232	2.86474	1.09461	0	1.13375	3.15667	0.742788	4.24976	0.00480105
AI662270	5.47729	5.34347	10.0266	1.09461	2.70179	1.13375	6.94912	1.64338	4.22855	0.0310908
Sez6l2	6.69447	4.4529	8.59423	2.18922	1.35089	1.13375	6.58053	1.55796	4.22382	0.0154433
Gm36649	2.43435	2.67174	4.29712	1.09461	0	1.13375	3.1344	0.742788	4.21978	0.0260696
Mmp23	12.1718	18.7022	17.1885	4.37845	1.35089	5.66876	16.0208	3.79937	4.2167	0.00653387
Cln6	17.0405	18.7022	8.59423	3.28384	2.70179	4.53501	14.779	3.50688	4.21428	0.0238106
Gm8234	3.04294	4.4529	2.86474	0	1.35089	1.13375	3.45353	0.828215	4.16984	0.0159422
Csf2rb2	3.65153	7.12463	4.29712	0	1.35089	2.2675	5.02443	1.20613	4.16573	0.0381694
Gnb4	19.4748	17.8116	25.7827	5.47306	4.05268	5.66876	21.023	5.06483	4.15078	0.0030029
Lyz2	163.102	158.523	141.805	39.406	33.7723	38.5475	154.476	37.242	4.14791	6.28321e-05
Klf6	48.0784	48.9818	52.9978	13.1353	9.45625	13.605	50.0193	12.0655	4.14564	4.55606e-05
Iqgap1	31.6466	32.0608	44.4035	12.0407	2.70179	11.3375	36.037	8.69334	4.14535	0.00605153
Cyth4	21.3006	15.1398	21.4856	7.66228	4.05268	2.2675	19.3087	4.66082	4.14276	0.00502332
Hoxb4	10.346	9.79637	18.6208	3.28384	2.70179	3.40125	12.9211	3.12896	4.12951	0.0267593
Tmod4	3.65153	2.67174	2.86474	1.09461	0	1.13375	3.06267	0.742788	4.12321	0.00827919
Gm33097	3.65153	3.56232	2.86474	1.09461	1.35089	0	3.35953	0.815168	4.12127	0.0062297
Pycard	4.26011	5.34347	8.59423	3.28384	0	1.13375	6.06594	1.47253	4.1194	0.0470536
Gpr65	3.65153	4.4529	5.72949	1.09461	0	2.2675	4.6113	1.1207	4.11465	0.017313
Ckb	35.9067	43.6384	51.5654	13.1353	10.8071	7.93626	43.7035	10.6263	4.11278	0.00225992
Pfkp	20.0834	19.5927	14.3237	5.47306	5.40357	2.2675	18	4.38138	4.10828	0.00304631
Hao2	3.04294	2.67174	4.29712	1.09461	1.35089	0	3.33726	0.815168	4.09396	0.0172103
Gm33869	3.04294	1.78116	4.29712	1.09461	0	1.13375	3.0404	0.742788	4.09323	0.0480074
Gmpr	4.26011	7.12463	4.29712	0	2.70179	1.13375	5.22729	1.27851	4.08857	0.0326012
Adcyap1r1	5.47729	7.12463	8.59423	0	4.05268	1.13375	7.06538	1.72881	4.08685	0.0239314
Dpysl3	11.5632	5.34347	11.459	2.18922	1.35089	3.40125	9.45521	2.31379	4.08646	0.0289341
Arhgap25	7.30305	4.4529	2.86474	1.09461	1.35089	1.13375	4.87356	1.19309	4.08484	0.0473766
Nr1h5	9.73741	7.12463	11.459	2.18922	1.35089	3.40125	9.44034	2.31379	4.08003	0.00691409
Cysltr1	12.1718	15.1398	8.59423	0	5.40357	3.40125	11.9686	2.93494	4.07797	0.0214446
Eva1b	59.6416	51.6536	52.9978	18.6084	8.10536	13.605	54.7643	13.4396	4.07485	0.00045398
Ston1	32.8637	44.529	20.0532	7.66228	9.45625	6.80251	32.482	7.97368	4.07365	0.0261397
Gm32817	14.6061	7.12463	15.7561	2.18922	1.35089	5.66876	12.4956	3.06962	4.07073	0.0351875
Ltbp4	95.5483	78.371	93.1042	18.6084	24.3161	22.675	89.0078	21.8665	4.07051	0.000282614
Cavin3	3.65153	5.34347	5.72949	0	1.35089	2.2675	4.90816	1.20613	4.06934	0.0156418
LOC118568448	4.8687	3.56232	7.16186	0	2.70179	1.13375	5.19763	1.27851	4.06537	0.0404171
Prelp	136.324	137.149	61.592	24.0815	25.667	32.8788	111.688	27.5424	4.05514	0.0288421
LOC118567373	1.21718	1.78116	1.43237	1.09461	0	0	1.4769	0.364871	4.04774	0.0498732
Mcub	1.21718	1.78116	1.43237	1.09461	0	0	1.4769	0.364871	4.04774	0.0498732
Tex9	10.346	8.90579	8.59423	3.28384	1.35089	2.2675	9.28201	2.30074	4.03435	0.000846623
Lyz1	29.2122	24.9362	38.674	8.7569	4.05268	10.2038	30.9408	7.67111	4.03342	0.00645642
Wdr5b	4.8687	9.79637	8.59423	3.28384	1.35089	1.13375	7.7531	1.92283	4.03214	0.0233795
Map3k8	5.47729	8.01521	8.59423	4.37845	0	1.13375	7.36224	1.8374	4.00688	0.02723
Tox2	4.26011	2.67174	2.86474	1.09461	1.35089	0	3.26553	0.815168	4.00596	0.0195703
Aurkb	6.69447	4.4529	8.59423	1.09461	2.70179	1.13375	6.58053	1.64338	4.00426	0.0195603
Ncf2	7.30305	14.2493	11.459	3.28384	2.70179	2.2675	11.0038	2.75104	3.99985	0.0155196
Ablim2	12.7803	16.921	15.7561	4.37845	1.35089	5.66876	15.1525	3.79937	3.98816	0.00307993
Cnn2	27.3865	24.9362	27.2151	10.9461	6.75447	2.2675	26.5126	6.65603	3.98324	0.0016425
Gm36161	6.08588	8.90579	10.0266	1.09461	4.05268	1.13375	8.33942	2.09368	3.98314	0.0149954
Abcc9	97.9826	105.088	157.561	28.4599	33.7723	28.3438	120.211	30.192	3.98154	0.00884131
Gm28809	2.43435	3.56232	2.86474	1.09461	0	1.13375	2.9538	0.742788	3.97665	0.0111843
Lmntd2	1.82576	3.56232	4.29712	1.09461	1.35089	0	3.2284	0.815168	3.96041	0.0456003
Prkg1	8.52023	7.12463	7.16186	3.28384	1.35089	1.13375	7.60224	1.92283	3.95368	0.00231544
Fads3	18.2576	23.1551	17.1885	2.18922	8.10536	4.53501	19.5337	4.9432	3.95164	0.00439957
Ccser1	8.52023	11.5775	7.16186	3.28384	1.35089	2.2675	9.08654	2.30074	3.94939	0.00878563
Ms4a4a	9.73741	18.7022	22.918	3.28384	4.05268	5.66876	17.1192	4.33509	3.94898	0.0317646
Tspan8	5.47729	6.23405	8.59423	1.09461	4.05268	0	6.76853	1.71576	3.9449	0.0299685
Ltbp1	14.6061	23.1551	18.6208	3.28384	5.40357	5.66876	18.794	4.78539	3.92737	0.00559761
Plk1	6.69447	9.79637	7.16186	2.18922	2.70179	1.13375	7.88423	2.00825	3.92591	0.00536154
Bmp8b	2.43435	4.4529	2.86474	0	1.35089	1.13375	3.25066	0.828215	3.9249	0.0310825
LOC118567629	2.43435	4.4529	2.86474	0	1.35089	1.13375	3.25066	0.828215	3.9249	0.0310825
Ccn4	17.649	27.608	11.459	6.56767	6.75447	1.13375	18.9053	4.81863	3.92338	0.0494006
Cntfr	34.0809	33.842	20.0532	4.37845	6.75447	11.3375	29.3254	7.49014	3.9152	0.0125484
Kctd12	82.7679	80.1521	68.7539	20.7976	13.5089	24.9425	77.2246	19.7497	3.91017	0.000456573
Oxct1	31.038	31.1703	28.6474	7.66228	5.40357	10.2038	30.2852	7.75654	3.90448	0.000151576
Gsn	93.7225	93.5108	138.94	22.9869	24.3161	36.28	108.724	27.861	3.90239	0.00672378
Tlr2	5.47729	11.5775	10.0266	2.18922	1.35089	3.40125	9.02714	2.31379	3.90145	0.0251744
C430042M11Rik	1.82576	3.56232	4.29712	0	1.35089	1.13375	3.2284	0.828215	3.89802	0.0466791
Syt9	6.08588	3.56232	4.29712	1.09461	1.35089	1.13375	4.64844	1.19309	3.89615	0.0101439
Prmt2	11.5632	17.8116	11.459	4.37845	2.70179	3.40125	13.6112	3.49383	3.89579	0.00935803
Tmco6	14.6061	20.4833	21.4856	4.37845	6.75447	3.40125	18.8583	4.84472	3.89255	0.00406741
S1pr3	13.3889	20.4833	10.0266	0	6.75447	4.53501	14.633	3.76316	3.88848	0.0413932
Tcaf1	9.73741	10.6869	15.7561	5.47306	2.70179	1.13375	12.0601	3.10287	3.88678	0.0165864
Pmepa1	25.5607	30.2797	40.1064	4.37845	13.5089	6.80251	31.9823	8.22996	3.88608	0.00948241
Papln	24.9521	31.1703	22.918	6.56767	8.10536	5.66876	26.3468	6.7806	3.88561	0.00162641
Mfge8	71.2048	62.3405	48.7006	8.7569	18.9125	19.2738	60.7487	15.6477	3.88227	0.00366052
Sema6c	5.47729	4.4529	7.16186	3.28384	0	1.13375	5.69735	1.47253	3.86909	0.0274693
Jam3	6.08588	4.4529	4.29712	0	2.70179	1.13375	4.9453	1.27851	3.86801	0.0194292
Phf11b	4.8687	8.90579	4.29712	2.18922	1.35089	1.13375	6.02387	1.55796	3.86652	0.0397049
C1qtnf1	63.2931	69.4652	61.592	21.8922	14.8598	13.605	64.7834	16.7857	3.85944	0.000166995
H2bc21	8.52023	8.90579	12.8913	2.18922	0	5.66876	10.1058	2.61933	3.85816	0.0257716
Adamts19	5.47729	4.4529	2.86474	2.18922	0	1.13375	4.26498	1.10766	3.85044	0.0330902
Ackr3	3.04294	2.67174	2.86474	1.09461	0	1.13375	2.85981	0.742788	3.8501	0.00541876
Map1b	3.04294	2.67174	2.86474	1.09461	0	1.13375	2.85981	0.742788	3.8501	0.00541876
Sema3d	3.04294	2.67174	2.86474	1.09461	0	1.13375	2.85981	0.742788	3.8501	0.00541876
Fos	2.43435	2.67174	4.29712	1.09461	1.35089	0	3.1344	0.815168	3.8451	0.0318526
Ctnnal1	11.5632	10.6869	8.59423	3.28384	1.35089	3.40125	10.2814	2.67866	3.83828	0.00232584
Parvg	6.69447	3.56232	4.29712	1.09461	2.70179	0	4.8513	1.26547	3.83361	0.0433216
LOC118568505	5.47729	7.12463	4.29712	3.28384	0	1.13375	5.63301	1.47253	3.8254	0.0302286
Zfp429	5.47729	5.34347	2.86474	1.09461	1.35089	1.13375	4.56184	1.19309	3.82356	0.0168382
Treml2	5.47729	8.90579	8.59423	2.18922	2.70179	1.13375	7.6591	2.00825	3.81381	0.00892637
Satb1	4.26011	2.67174	5.72949	2.18922	0	1.13375	4.22045	1.10766	3.81024	0.045623
Dusp10	15.2147	19.5927	21.4856	10.9461	2.70179	1.13375	18.7643	4.92722	3.8083	0.0178227
Oas1b	7.91164	10.6869	4.29712	2.18922	2.70179	1.13375	7.6319	2.00825	3.80027	0.0419877
Mxra7	35.2981	29.3891	40.1064	6.56767	10.8071	10.2038	34.9312	9.19286	3.79982	0.00157906
Dock2	6.69447	5.34347	10.0266	2.18922	1.35089	2.2675	7.35485	1.93587	3.79924	0.0189368
Fam43a	6.69447	5.34347	10.0266	2.18922	1.35089	2.2675	7.35485	1.93587	3.79924	0.0189368
Ddr2	14.6061	14.2493	21.4856	2.18922	5.40357	5.66876	16.7803	4.42052	3.79601	0.00902949
Wdfy4	10.9546	12.4681	11.459	2.18922	1.35089	5.66876	11.6272	3.06962	3.78783	0.00357699
Lrrc74b	7.91164	5.34347	8.59423	2.18922	1.35089	2.2675	7.28312	1.93587	3.76219	0.0066044
Lca5	4.26011	5.34347	7.16186	2.18922	0	2.2675	5.58848	1.48558	3.76183	0.0219205
Calhm2	3.65153	5.34347	4.29712	2.18922	1.35089	0	4.43071	1.18004	3.75471	0.0156964
Far1	12.7803	11.5775	17.1885	0	5.40357	5.66876	13.8488	3.69078	3.75227	0.0155969
E230016K23Rik	5.47729	2.67174	4.29712	2.18922	0	1.13375	4.14871	1.10766	3.74548	0.0418715
Susd2	4.8687	6.23405	5.72949	1.09461	0	3.40125	5.61075	1.49862	3.74394	0.0189093
Akt3	13.9975	16.0304	12.8913	2.18922	1.35089	7.93626	14.3064	3.82546	3.73979	0.00982006
Chst12	9.73741	8.90579	15.7561	2.18922	1.35089	5.66876	11.4664	3.06962	3.73545	0.0294407
Oas1a	15.2147	19.5927	24.3503	4.37845	8.10536	3.40125	19.7193	5.29502	3.72411	0.00861921
Zfp947	3.65153	1.78116	2.86474	1.09461	0	1.13375	2.76581	0.742788	3.72355	0.0370101
Rgs2	10.9546	24.9362	17.1885	5.47306	5.40357	3.40125	17.6931	4.7593	3.71758	0.0343798
Dennd2a	9.73741	16.0304	8.59423	1.09461	1.35089	6.80251	11.454	3.08267	3.71562	0.0478061
Dennd11	12.7803	17.8116	14.3237	3.28384	5.40357	3.40125	14.9719	4.02955	3.71552	0.00261876
Itgb3	14.6061	21.3739	30.0798	6.56767	6.75447	4.53501	22.0199	5.95238	3.69935	0.0239415
Laptm5	43.8183	41.8572	58.7272	13.1353	13.5089	12.4713	48.1343	13.0385	3.6917	0.00276473
5830444B04Rik	3.65153	4.4529	4.29712	1.09461	0	2.2675	4.13385	1.1207	3.68861	0.012549
Pip4k2a	13.3889	16.0304	20.0532	3.28384	6.75447	3.40125	16.4909	4.47985	3.68112	0.00590331
Ncf4	13.9975	19.5927	12.8913	7.66228	2.70179	2.2675	15.4939	4.21052	3.6798	0.0139504
Gm21451	3.04294	3.56232	5.72949	1.09461	0	2.2675	4.11158	1.1207	3.66875	0.0466517
Hk1	9.12882	10.6869	10.0266	5.47306	2.70179	0	9.94746	2.72495	3.65051	0.011734
Adra2b	13.9975	14.2493	27.2151	4.37845	4.05268	6.80251	18.4873	5.07788	3.64075	0.0394165
Gm42376	4.26011	4.4529	4.29712	1.09461	1.35089	1.13375	4.33671	1.19309	3.63487	5.91227e-06
Pde4a	4.8687	4.4529	8.59423	1.09461	2.70179	1.13375	5.97194	1.64338	3.63393	0.0380159
Arhgef17	8.52023	8.90579	11.459	5.47306	1.35089	1.13375	9.62833	2.65257	3.62982	0.014409
Chrnb1	2.43435	3.56232	2.86474	1.09461	1.35089	0	2.9538	0.815168	3.62355	0.0155463
Gm32412	10.346	5.34347	8.59423	2.18922	0	4.53501	8.09457	2.24141	3.61137	0.0408092
B3galnt1	7.91164	8.90579	4.29712	1.09461	1.35089	3.40125	7.03818	1.94892	3.61132	0.0321913
Xxylt1	6.08588	5.34347	8.59423	3.28384	0	2.2675	6.67453	1.85045	3.60698	0.0250963
Anxa3	20.692	22.2645	21.4856	13.1353	1.35089	3.40125	21.4807	5.9625	3.60263	0.0133032
Map4k1	12.1718	8.01521	5.72949	1.09461	2.70179	3.40125	8.63882	2.39922	3.60068	0.0358291
Fgf2	7.91164	7.12463	5.72949	3.28384	1.35089	1.13375	6.92192	1.92283	3.59987	0.00589754
Anxa2	54.1643	60.5594	51.5654	10.9461	14.8598	20.4075	55.4297	15.4045	3.59828	0.000474158
Lin28b	3.04294	5.34347	4.29712	2.18922	1.35089	0	4.22784	1.18004	3.5828	0.0297129
Bex3	7.91164	10.6869	7.16186	1.09461	2.70179	3.40125	8.58682	2.39922	3.57901	0.00823266
Lilrb4a	15.2147	14.2493	14.3237	6.56767	0	5.66876	14.5959	4.07881	3.57847	0.00718833
Akna	2.43435	2.67174	2.86474	1.09461	0	1.13375	2.65694	0.742788	3.57699	0.00813227
Jdp2	2.43435	2.67174	2.86474	1.09461	0	1.13375	2.65694	0.742788	3.57699	0.00813227
Wdr86	7.91164	11.5775	7.16186	0	4.05268	3.40125	8.88368	2.48464	3.57543	0.0260489
Gm36180	6.69447	7.12463	2.86474	2.18922	1.35089	1.13375	5.56128	1.55796	3.5696	0.0451678
Golm1	5.47729	10.6869	8.59423	2.18922	1.35089	3.40125	8.25282	2.31379	3.5668	0.0217384
Gm31408	2.43435	3.56232	2.86474	0	1.35089	1.13375	2.9538	0.828215	3.56647	0.016229
Lpxn	4.8687	7.12463	5.72949	0	2.70179	2.2675	5.90761	1.65643	3.56647	0.016229
Ngf	26.1693	29.3891	30.0798	4.37845	9.45625	10.2038	28.5461	8.01282	3.56255	0.000722226
Peg3	28.6036	40.0761	25.7827	4.37845	10.8071	11.3375	31.4875	8.84104	3.56151	0.00993708
Pirb	5.47729	8.01521	7.16186	2.18922	1.35089	2.2675	6.88479	1.93587	3.55642	0.00349033
Ackr2	4.8687	3.56232	4.29712	1.09461	1.35089	1.13375	4.24271	1.19309	3.55608	0.00139398
LOC118568051	4.26011	7.12463	4.29712	3.28384	0	1.13375	5.22729	1.47253	3.54987	0.0499431
Gng11	20.0834	22.2645	32.9446	7.66228	6.75447	6.80251	25.0975	7.07309	3.54831	0.0106304
Cdc42ep5	13.3889	10.6869	8.59423	2.18922	1.35089	5.66876	10.89	3.06962	3.54768	0.0150951
Rbms3	32.2552	41.8572	45.8359	6.56767	14.8598	12.4713	39.9828	11.2996	3.53843	0.00371832
Col4a5	7.91164	10.6869	11.459	2.18922	4.05268	2.2675	10.0192	2.83647	3.53227	0.00437784
Rab42	4.8687	4.4529	7.16186	2.18922	1.35089	1.13375	5.49449	1.55796	3.52673	0.0120069
Loxl2	31.038	30.2797	41.5388	13.1353	8.10536	7.93626	34.2855	9.72565	3.52526	0.00361231
Gm16351	2.43435	4.4529	5.72949	1.09461	1.35089	1.13375	4.20558	1.19309	3.52496	0.0351937
Igsf6	7.91164	10.6869	5.72949	3.28384	1.35089	2.2675	8.10936	2.30074	3.52467	0.0195444
Eml1	7.91164	6.23405	10.0266	4.37845	1.35089	1.13375	8.05743	2.2877	3.52207	0.0190398
Gpsm3	9.73741	13.3587	5.72949	4.37845	2.70179	1.13375	9.60853	2.738	3.50933	0.0454845
Ackr4	6.08588	5.34347	5.72949	2.18922	2.70179	0	5.71961	1.63034	3.50824	0.00878545
Slc25a53	3.04294	2.67174	2.86474	1.09461	1.35089	0	2.85981	0.815168	3.50824	0.00878545
Nrap	3.04294	4.4529	4.29712	1.09461	0	2.2675	3.93098	1.1207	3.5076	0.0238675
Maml3	9.12882	12.4681	11.459	2.18922	2.70179	4.53501	11.0186	3.14201	3.50688	0.00294973
Piezo2	10.346	12.4681	7.16186	1.09461	4.05268	3.40125	9.99199	2.84952	3.50656	0.0160842
Col15a1	12.1718	15.1398	18.6208	6.56767	5.40357	1.13375	15.3108	4.36833	3.50496	0.0117461
Tmem159	7.91164	6.23405	10.0266	3.28384	1.35089	2.2675	8.05743	2.30074	3.5021	0.00947505
Nrxn1	36.5153	34.7326	21.4856	5.47306	10.8071	10.2038	30.9111	8.82799	3.50149	0.0117947
Patz1	9.73741	10.6869	8.59423	2.18922	2.70179	3.40125	9.67286	2.76409	3.49948	0.000589837
Hs3st3a1	4.8687	4.4529	7.16186	1.09461	1.35089	2.2675	5.49449	1.571	3.49744	0.01274
Pclaf	7.91164	8.90579	12.8913	2.18922	4.05268	2.2675	9.90293	2.83647	3.49129	0.0125239
Hells	10.9546	14.2493	11.459	3.28384	2.70179	4.53501	12.2209	3.50688	3.48485	0.00167262
Gm41099	3.04294	3.56232	5.72949	2.18922	1.35089	0	4.11158	1.18004	3.48428	0.0480122
B4galt4	4.26011	4.4529	2.86474	2.18922	0	1.13375	3.85925	1.10766	3.48415	0.0269495
H2ac24	6.69447	6.23405	7.16186	3.28384	1.35089	1.13375	6.69679	1.92283	3.48279	0.00288331
Osmr	11.5632	7.12463	10.0266	3.28384	2.70179	2.2675	9.57147	2.75104	3.47922	0.00692522
Enc1	23.1263	24.9362	14.3237	4.37845	6.75447	6.80251	20.7954	5.97847	3.47838	0.0117689
Csf1	42.6011	32.0608	38.674	16.4192	9.45625	6.80251	37.7787	10.8926	3.46827	0.00307161
Rhob	124.152	103.307	98.8337	30.6491	28.3688	35.1463	108.764	31.3881	3.46515	0.00065542
Cers5	7.30305	10.6869	12.8913	4.37845	0	4.53501	10.2938	2.97115	3.46458	0.0292411
2700038G22Rik	3.65153	3.56232	4.29712	2.18922	0	1.13375	3.83699	1.10766	3.46405	0.015419
Gm13404	8.52023	9.79637	7.16186	2.18922	4.05268	1.13375	8.49282	2.45855	3.4544	0.00617527
Gm51541	3.04294	1.78116	2.86474	1.09461	0	1.13375	2.56295	0.742788	3.45044	0.0283126
Wipf1	17.649	18.7022	21.4856	5.47306	6.75447	4.53501	19.2789	5.58751	3.45036	0.000477561
Rapgef3	6.69447	9.79637	7.16186	4.37845	1.35089	1.13375	7.88423	2.2877	3.44636	0.0171181
Siglech	4.26011	7.12463	5.72949	0	2.70179	2.2675	5.70474	1.65643	3.444	0.0263133
Hmgb2	44.4269	42.7478	54.4301	18.6084	13.5089	9.07001	47.2016	13.7291	3.43807	0.00185012
Ap1s2	13.9975	13.3587	14.3237	2.18922	5.40357	4.53501	13.8933	4.0426	3.43673	0.000597926
Top2a	13.3889	24.9362	14.3237	7.66228	5.40357	2.2675	17.5496	5.11112	3.43362	0.0364255
Trpm4	9.73741	10.6869	5.72949	1.09461	5.40357	1.13375	8.71795	2.54398	3.42689	0.0415789
Hand2os1	17.649	11.5775	12.8913	4.37845	0	7.93626	14.0393	4.1049	3.42013	0.0279366
Fscn1	13.3889	14.2493	7.16186	6.56767	1.35089	2.2675	11.6	3.39536	3.41644	0.040672
Rflnb	4.8687	5.34347	5.72949	2.18922	1.35089	1.13375	5.31389	1.55796	3.41081	0.000765147
Pxdn	21.3006	32.9514	17.1885	8.7569	5.40357	6.80251	23.8135	6.98766	3.40793	0.0251001
Myc	4.8687	8.90579	11.459	1.09461	4.05268	2.2675	8.41116	2.4716	3.40312	0.0475792
Pear1	10.9546	14.2493	14.3237	4.37845	2.70179	4.53501	13.1759	3.87175	3.40308	0.00177322
Dsg1c	40.1668	48.0913	30.0798	17.5138	9.45625	7.93626	39.446	11.6354	3.39016	0.00976781
Tlr4	7.30305	5.34347	7.16186	1.09461	1.35089	3.40125	6.6028	1.94892	3.38793	0.0085017
Htr1d	15.8233	11.5775	15.7561	4.37845	2.70179	5.66876	14.3856	4.24966	3.38512	0.0035295
B230398E01Rik	16.4319	24.0456	20.0532	5.47306	6.75447	5.66876	20.1769	5.96543	3.38231	0.00313328
Arhgap45	26.1693	38.2949	22.918	10.9461	8.10536	6.80251	29.1274	8.618	3.37983	0.0132545
Rtbdn	6.69447	8.01521	8.59423	3.28384	1.35089	2.2675	7.76797	2.30074	3.37629	0.00231245
Ccdc102a	3.04294	6.23405	5.72949	2.18922	0	2.2675	5.00216	1.48558	3.36715	0.046862
Gab2	6.69447	8.90579	7.16186	1.09461	0	5.66876	7.58737	2.25446	3.3655	0.0457394
Trim36	5.47729	5.34347	5.72949	1.09461	2.70179	1.13375	5.51675	1.64338	3.35695	0.00201823
Plac8	55.3815	54.3253	44.4035	13.1353	13.5089	19.2738	51.3701	15.306	3.3562	0.00085565
Lgals3	26.1693	20.4833	31.5122	13.1353	6.75447	3.40125	26.0549	7.76369	3.356	0.0128789
Plaur	4.8687	5.34347	5.72949	0	1.35089	3.40125	5.31389	1.58405	3.35462	0.0216162
Apaf1	17.649	18.7022	17.1885	2.18922	8.10536	5.66876	17.8466	5.32111	3.35391	0.00212315
Gm51551	7.30305	9.79637	8.59423	0	5.40357	2.2675	8.56455	2.55703	3.34942	0.0252489
Tagln	17.0405	15.1398	12.8913	9.85151	1.35089	2.2675	15.0239	4.48997	3.3461	0.0233243
Abcd2	81.5508	79.2615	41.5388	28.4599	16.2107	15.8725	67.4504	20.1811	3.34226	0.0255547
Gm15689	32.8637	30.2797	45.8359	10.9461	8.10536	13.605	36.3264	10.8855	3.33714	0.00738614
Gm32509	4.8687	3.56232	7.16186	2.18922	1.35089	1.13375	5.19763	1.55796	3.33618	0.0297005
Uap1l1	19.4748	24.0456	32.9446	2.18922	16.2107	4.53501	25.4883	7.64498	3.33399	0.0383858
Klhl6	6.69447	10.6869	5.72949	2.18922	1.35089	3.40125	7.70363	2.31379	3.32944	0.0297466
Cuedc1	12.1718	10.6869	14.3237	3.28384	6.75447	1.13375	12.3941	3.72402	3.32816	0.0112449
Epha4	5.47729	4.4529	5.72949	1.09461	1.35089	2.2675	5.21989	1.571	3.32265	0.00230523
Mdfi	6.08588	6.23405	11.459	2.18922	2.70179	2.2675	7.9263	2.38617	3.32177	0.0354271
Gm6297	1.82576	3.56232	2.86474	0	1.35089	1.13375	2.75094	0.828215	3.32153	0.0427161
Neurl1b	8.52023	11.5775	5.72949	4.37845	0	3.40125	8.60908	2.59323	3.31982	0.0487603
Anln	7.30305	5.34347	7.16186	3.28384	2.70179	0	6.6028	1.99521	3.30933	0.0180786
Tfec	1.82576	2.67174	2.86474	1.09461	0	1.13375	2.45408	0.742788	3.30388	0.0250279
Gm40847	4.8687	6.23405	4.29712	2.18922	1.35089	1.13375	5.13329	1.55796	3.29489	0.00558347
Prag1	3.04294	4.4529	4.29712	1.09461	1.35089	1.13375	3.93098	1.19309	3.2948	0.00379096
Cdr2l	14.6061	14.2493	12.8913	5.47306	2.70179	4.53501	13.9156	4.23662	3.2846	0.000560036
Casp1	6.08588	11.5775	8.59423	3.28384	1.35089	3.40125	8.75255	2.67866	3.26751	0.0242399
Adcy5	9.12882	9.79637	7.16186	4.37845	1.35089	2.2675	8.69568	2.66561	3.26217	0.00725756
Cracr2a	6.08588	7.12463	5.72949	2.18922	1.35089	2.2675	6.31333	1.93587	3.26123	0.00102031
Twf2	10.346	14.2493	14.3237	1.09461	4.05268	6.80251	12.973	3.98327	3.25687	0.0129976
LOC118568293	6.08588	8.01521	5.72949	0	2.70179	3.40125	6.61019	2.03435	3.24929	0.0219471
Gnb5	6.08588	6.23405	2.86474	2.18922	1.35089	1.13375	5.06156	1.55796	3.24885	0.0376984
Srgn	34.6895	23.1551	28.6474	8.7569	5.40357	12.4713	28.8307	8.87724	3.2477	0.00694578
LOC118568566	21.3006	16.921	17.1885	4.37845	1.35089	11.3375	18.47	5.68895	3.24665	0.0175667
Ccdc88a	16.4319	15.1398	14.3237	3.28384	4.05268	6.80251	15.2985	4.71301	3.24601	0.00100761
Lpcat1	6.69447	7.12463	4.29712	2.18922	0	3.40125	6.03874	1.86349	3.24055	0.0347348
Ptpn18	9.12882	5.34347	8.59423	2.18922	2.70179	2.2675	7.68884	2.38617	3.22225	0.0113077
Hmcn1	11.5632	10.6869	7.16186	4.37845	1.35089	3.40125	9.80399	3.04353	3.22126	0.013822
Gm50594	40.1668	57.8876	64.4567	9.85151	13.5089	27.21	54.1704	16.8568	3.21356	0.0141687
Trim47	17.0405	15.1398	17.1885	6.56767	5.40357	3.40125	16.4563	5.12417	3.2115	0.000567039
LOC118567690	16.4319	12.4681	11.459	3.28384	1.35089	7.93626	13.453	4.19033	3.21048	0.0200618
Art3	8.52023	5.34347	5.72949	0	2.70179	3.40125	6.53106	2.03435	3.2104	0.0355217
Hpse	7.30305	14.2493	8.59423	2.18922	2.70179	4.53501	10.0489	3.14201	3.19823	0.0372408
Mmgt2	4.26011	7.12463	7.16186	2.18922	1.35089	2.2675	6.1822	1.93587	3.1935	0.013416
Cbx6	37.7324	43.6384	30.0798	9.85151	14.8598	10.2038	37.1502	11.6384	3.19205	0.00385496
Gm40474	13.9975	13.3587	12.8913	2.18922	1.35089	9.07001	13.4159	4.20338	3.19168	0.0202014
Wnt5a	7.30305	8.01521	10.0266	5.47306	1.35089	1.13375	8.44829	2.65257	3.18495	0.0236902
LOC108167659	24.9521	26.7174	37.2417	9.85151	6.75447	11.3375	29.637	9.3145	3.18182	0.00750605
Hspa12a	3.65153	3.56232	4.29712	0	1.35089	2.2675	3.83699	1.20613	3.18123	0.0196252
Cc2d2a	7.30305	8.90579	10.0266	3.28384	2.70179	2.2675	8.74515	2.75104	3.17885	0.00207054
Hes7	2.43435	1.78116	2.86474	1.09461	0	1.13375	2.36008	0.742788	3.17733	0.0293754
Arid3a	4.26011	2.67174	4.29712	2.18922	1.35089	0	3.74299	1.18004	3.17192	0.0370326
Gm52150	41.9926	43.6384	71.6186	18.6084	9.45625	21.5413	52.4165	16.5353	3.16997	0.0251036
Sparc	517.3	493.381	648.864	172.949	166.16	184.801	553.182	174.637	3.16761	0.00147031
Gm38482	7.30305	7.12463	10.0266	5.47306	0	2.2675	8.15143	2.58019	3.15924	0.0391486
Zfp41	4.26011	6.23405	7.16186	2.18922	0	3.40125	5.88534	1.86349	3.15823	0.0375017
Gem	4.8687	3.56232	2.86474	1.09461	1.35089	1.13375	3.76525	1.19309	3.1559	0.012256
Epb41l2	60.8588	66.7934	80.2128	17.5138	18.9125	29.4775	69.2883	21.9679	3.15407	0.00231347
Cmtm3	24.9521	26.7174	31.5122	9.85151	4.05268	12.4713	27.7272	8.79182	3.15375	0.00393142
Sgce	16.4319	16.0304	17.1885	2.18922	6.75447	6.80251	16.5503	5.24873	3.15319	0.00195978
Trat1	14.6061	11.5775	24.3503	7.66228	2.70179	5.66876	16.8447	5.34428	3.15191	0.0490398
Myt1l	7.91164	13.3587	15.7561	6.56767	4.05268	1.13375	12.3421	3.91803	3.15008	0.0396902
G6pdx	17.0405	8.90579	15.7561	2.18922	5.40357	5.66876	13.9008	4.42052	3.1446	0.0264603
Hap1	3.04294	1.78116	2.86474	1.09461	1.35089	0	2.56295	0.815168	3.14407	0.0377979
LOC118568212	3.65153	6.23405	5.72949	0	2.70179	2.2675	5.20502	1.65643	3.14231	0.0368808
Ttc28	15.2147	19.5927	21.4856	4.37845	6.75447	6.80251	18.7643	5.97847	3.13865	0.00320083
Hoxb3	4.26011	5.34347	5.72949	2.18922	2.70179	0	5.11103	1.63034	3.13495	0.0206396
Osbpl5	20.0834	19.5927	30.0798	4.37845	5.40357	12.4713	23.252	7.41776	3.13464	0.0205278
Kctd17	28.6036	27.608	35.8093	10.9461	9.45625	9.07001	30.6736	9.82413	3.12227	0.00140327
Bbs12	8.52023	5.34347	8.59423	1.09461	2.70179	3.40125	7.48598	2.39922	3.12017	0.0160822
D430001F17Rik	3.04294	4.4529	2.86474	2.18922	0	1.13375	3.45353	1.10766	3.11786	0.043877
LOC118568275	3.04294	4.4529	2.86474	2.18922	0	1.13375	3.45353	1.10766	3.11786	0.043877
Tmem98	32.8637	27.608	17.1885	10.9461	9.45625	4.53501	25.8867	8.31246	3.11421	0.0245158
Irs2	31.6466	33.842	21.4856	8.7569	13.5089	5.66876	28.9914	9.31153	3.11349	0.0113726
Dcn	499.651	509.411	567.219	158.719	141.844	207.476	525.427	169.346	3.10268	0.000247303
2900005J15Rik	9.73741	16.921	10.0266	4.37845	4.05268	3.40125	12.2283	3.94413	3.10039	0.0248432
Gimap5	3.04294	1.78116	2.86474	0	1.35089	1.13375	2.56295	0.828215	3.09454	0.039323
LOC118567524	3.04294	1.78116	2.86474	0	1.35089	1.13375	2.56295	0.828215	3.09454	0.039323
Zfp532	12.7803	13.3587	15.7561	7.66228	1.35089	4.53501	13.965	4.51606	3.09231	0.00974379
Gucy2g	6.08588	5.34347	5.72949	3.28384	0	2.2675	5.71961	1.85045	3.09094	0.0176539
Gm39385	4.8687	4.4529	4.29712	3.28384	0	1.13375	4.53957	1.47253	3.08284	0.034978
Gm19426	16.4319	15.1398	15.7561	5.47306	5.40357	4.53501	15.7759	5.13721	3.07091	2.45032e-05
Pygb	17.0405	16.0304	18.6208	3.28384	6.75447	6.80251	17.2306	5.6136	3.06943	0.00111324
Clec12a	9.73741	13.3587	8.59423	2.18922	1.35089	6.80251	10.5634	3.44754	3.06405	0.0327978
2810408B13Rik	32.2552	26.7174	24.3503	10.9461	9.45625	6.80251	27.7743	9.06829	3.06279	0.00208615
Gm41305	23.1263	29.3891	41.5388	7.66228	9.45625	13.605	31.3514	10.2412	3.06131	0.0205859
Gm17501	6.69447	9.79637	11.459	4.37845	1.35089	3.40125	9.3166	3.04353	3.06112	0.0193323
Ptprc	32.8637	40.0761	34.3769	14.23	2.70179	18.14	35.7722	11.6906	3.05992	0.00933457
Cchcr1	15.2147	17.8116	12.8913	4.37845	2.70179	7.93626	15.3059	5.0055	3.05781	0.00798695
Ptprs	32.8637	32.9514	21.4856	10.9461	10.8071	6.80251	29.1002	9.51859	3.0572	0.00837654
Cib3	50.5128	46.3101	25.7827	8.7569	18.9125	12.4713	40.8685	13.3802	3.0544	0.0284626
Stk39	7.30305	5.34347	8.59423	1.09461	1.35089	4.53501	7.08025	2.32684	3.04287	0.0308884
Gm13889	15.8233	12.4681	7.16186	3.28384	2.70179	5.66876	11.8178	3.88479	3.04205	0.0415426
Gdf2	62.6845	73.0275	54.4301	16.4192	18.9125	27.21	63.3807	20.8472	3.04025	0.00249687
Fabp5	1055.9	771.241	709.024	276.937	282.337	275.502	845.388	278.258	3.03814	0.00604482
Robo2	57.8158	45.4195	45.8359	19.703	13.5089	15.8725	49.6904	16.3615	3.03704	0.00169559
Bmp5	23.1263	50.763	38.674	12.0407	14.8598	10.2038	37.5211	12.3681	3.0337	0.0362041
Adgrv1	17.0405	14.2493	17.1885	1.09461	8.10536	6.80251	16.1594	5.33416	3.02942	0.0100648
Plac9a	23.1263	52.5442	47.2683	9.85151	14.8598	15.8725	40.9796	13.528	3.02925	0.0411699
D11Wsu47e	13.3889	11.5775	18.6208	2.18922	5.40357	6.80251	14.5291	4.79844	3.02788	0.0180027
Zfp810	12.7803	10.6869	7.16186	1.09461	6.75447	2.2675	10.2097	3.37219	3.02762	0.0453093
Gm52120	7.91164	6.23405	10.0266	4.37845	1.35089	2.2675	8.05743	2.66561	3.02273	0.0190125
Ciita	6.08588	11.5775	7.16186	4.37845	2.70179	1.13375	8.27509	2.738	3.02232	0.0450885
Cd44	21.9092	32.0608	44.4035	12.0407	8.10536	12.4713	32.7912	10.8725	3.01599	0.0300517
Mfsd10	11.5632	20.4833	21.4856	3.28384	5.40357	9.07001	17.844	5.91914	3.01463	0.0290301
Aph1b	11.5632	16.0304	10.0266	4.37845	8.10536	0	12.5401	4.16127	3.01352	0.0470596
Lgals1	55.3815	52.5442	51.5654	12.0407	21.6143	19.2738	53.1637	17.6429	3.01331	0.000331226
Sqle	153.973	97.9637	85.9423	30.6491	41.8777	39.6813	112.626	37.4027	3.01118	0.0239868
Gm33250	1.82576	2.67174	2.86474	1.09461	1.35089	0	2.45408	0.815168	3.01052	0.0350354
Gm41836	30.4294	31.1703	28.6474	9.85151	5.40357	14.7388	30.0824	9.99795	3.00885	0.00199444
Ptpn14	8.52023	6.23405	10.0266	3.28384	2.70179	2.2675	8.2603	2.75104	3.00261	0.00847444
Lss	87.6367	79.2615	70.1862	18.6084	31.0706	29.4775	79.0281	26.3855	2.99514	0.00117781
Fli1	17.0405	13.3587	22.918	6.56767	6.75447	4.53501	17.7724	5.95238	2.98576	0.0146819
Zdhhc8	11.5632	13.3587	12.8913	6.56767	2.70179	3.40125	12.6044	4.22357	2.9843	0.0030244
Rab8b	11.5632	14.2493	10.0266	5.47306	5.40357	1.13375	11.9463	4.00346	2.984	0.0137303
Gm14198	5.47729	5.34347	5.72949	3.28384	0	2.2675	5.51675	1.85045	2.98131	0.0199152
Ednra	12.7803	17.8116	11.459	3.28384	4.05268	6.80251	14.017	4.71301	2.9741	0.013596
Arl2bp	24.9521	24.9362	35.8093	8.7569	12.158	7.93626	28.5659	9.61707	2.97033	0.00788605
AU020206	18.8662	15.1398	18.6208	4.37845	5.40357	7.93626	17.5423	5.90609	2.9702	0.00190734
Sox4	28.6036	24.9362	21.4856	7.66228	10.8071	6.80251	25.0085	8.42398	2.96872	0.00225977
LOC115487412	3.65153	2.67174	4.29712	1.09461	1.35089	1.13375	3.54013	1.19309	2.9672	0.00805518
LOC118568479	166.753	265.393	333.743	53.636	67.5447	137.184	255.296	86.1215	2.96437	0.0369369
Prrx1	4.8687	8.01521	4.29712	2.18922	1.35089	2.2675	5.72701	1.93587	2.95836	0.0335696
Gm36478	38.9496	38.2949	61.592	8.7569	12.158	26.0763	46.2788	15.6637	2.95452	0.0302887
Ramp2	25.5607	22.2645	32.9446	6.56767	9.45625	11.3375	26.9232	9.12048	2.95195	0.0066881
Marcksl1	57.8158	38.2949	57.2949	18.6084	10.8071	22.675	51.1352	17.3635	2.94498	0.00985902
Dok4	9.12882	9.79637	8.59423	4.37845	2.70179	2.2675	9.17314	3.11591	2.94397	0.00116116
Clstn1	16.4319	18.7022	21.4856	5.47306	8.10536	5.66876	18.8732	6.41573	2.94171	0.00180081
Gm38863	9.12882	10.6869	14.3237	4.37845	2.70179	4.53501	11.3798	3.87175	2.9392	0.0103533
Ikbip	18.2576	32.9514	22.918	8.7569	10.8071	5.66876	24.709	8.41093	2.93772	0.0237034
Crtap	31.6466	26.7174	21.4856	3.28384	14.8598	9.07001	26.6165	9.07123	2.93417	0.0168793
Pdzk1ip1	24.3435	35.6232	31.5122	12.0407	13.5089	5.66876	30.493	10.4061	2.93028	0.00791621
Arvcf	44.4269	48.9818	50.133	21.8922	13.5089	13.605	47.8473	16.3354	2.92905	0.000655829
LOC115486328	7.30305	5.34347	5.72949	1.09461	4.05268	1.13375	6.12534	2.09368	2.92563	0.0246538
Mx1	4.8687	8.01521	7.16186	4.37845	1.35089	1.13375	6.68192	2.2877	2.92081	0.0354121
Hip1	38.9496	41.8572	47.2683	20.7976	9.45625	13.605	42.6917	14.6196	2.92016	0.00240973
Aspm	4.8687	6.23405	5.72949	3.28384	1.35089	1.13375	5.61075	1.92283	2.91797	0.00957827
Hdac7	34.6895	32.9514	41.5388	9.85151	9.45625	18.14	36.3932	12.4826	2.91552	0.00344712
Tpm4	86.4195	71.2463	73.051	29.5545	27.0179	22.675	76.9056	26.4158	2.91135	0.000625124
Agap2	13.9975	16.0304	20.0532	6.56767	2.70179	7.93626	16.6937	5.73524	2.91073	0.00986971
Tmem181b-ps	17.649	13.3587	21.4856	1.09461	6.75447	10.2038	17.4978	6.01761	2.90776	0.0316947
Tspan3	32.8637	35.6232	52.9978	13.1353	16.2107	12.4713	40.4949	13.9391	2.90513	0.0143159
Wnk4	20.692	17.8116	10.0266	6.56767	6.75447	3.40125	16.1767	5.57446	2.90193	0.0345252
Tmsb4x	606.762	661.7	634.541	220.017	208.038	229.018	634.334	219.024	2.89618	1.65954e-05
C330026H20Rik	2.43435	1.78116	2.86474	1.09461	1.35089	0	2.36008	0.815168	2.89521	0.0411987
Gm31182	2.43435	1.78116	2.86474	1.09461	1.35089	0	2.36008	0.815168	2.89521	0.0411987
Colec11	76.6821	106.869	127.481	24.0815	32.4214	51.0188	103.678	35.8406	2.89274	0.0155149
Fbln5	17.649	17.8116	22.918	3.28384	6.75447	10.2038	19.4595	6.74736	2.88402	0.00858124
Ano6	32.8637	26.7174	30.0798	8.7569	12.158	10.2038	29.887	10.3729	2.88126	0.000657062
Marcks	77.2907	82.8239	78.7805	31.7437	29.7197	21.5413	79.6317	27.6682	2.87809	0.000123899
Gm52262	4.8687	6.23405	8.59423	4.37845	1.35089	1.13375	6.56566	2.2877	2.86999	0.0472195
Gm52299	4.26011	5.34347	7.16186	1.09461	1.35089	3.40125	5.58848	1.94892	2.86748	0.0311982
Homer3	6.69447	7.12463	8.59423	3.28384	0	4.53501	7.47111	2.60628	2.86658	0.0296389
Syngap1	13.3889	15.1398	15.7561	4.37845	5.40357	5.66876	14.7616	5.15026	2.86619	0.000290049
Rac2	30.4294	32.9514	30.0798	12.0407	8.10536	12.4713	31.1535	10.8725	2.86536	0.000256269
Itpripl2	23.1263	18.7022	28.6474	7.66228	6.75447	10.2038	23.492	8.20684	2.86249	0.00748474
Alcam	292.122	285.876	199.1	88.6636	86.4572	96.3689	259.033	90.4965	2.86235	0.00503726
Enoph1	10.9546	12.4681	10.0266	2.18922	2.70179	6.80251	11.1498	3.89784	2.8605	0.0111138
Il3ra	9.12882	6.23405	5.72949	2.18922	4.05268	1.13375	7.03079	2.45855	2.85973	0.0282587
Fcer1g	23.7349	26.7174	31.5122	15.3246	5.40357	7.93626	27.3215	9.5548	2.85945	0.00896927
AB124611	7.91164	10.6869	5.72949	2.18922	4.05268	2.2675	8.10936	2.83647	2.85896	0.0276861
Egflam	10.9546	9.79637	8.59423	4.37845	1.35089	4.53501	9.78173	3.42145	2.85894	0.00684652
Ncf1	14.6061	13.3587	10.0266	8.7569	0	4.53501	12.6638	4.43063	2.85824	0.0457238
Gm38660	3.04294	3.56232	2.86474	2.18922	0	1.13375	3.15667	1.10766	2.84986	0.0370281
E230013L22Rik	2.43435	1.78116	2.86474	0	1.35089	1.13375	2.36008	0.828215	2.8496	0.0431108
Fchsd1	6.08588	8.01521	10.0266	3.28384	4.05268	1.13375	8.04256	2.82342	2.84852	0.0219893
Wls	21.9092	24.9362	21.4856	13.1353	4.05268	6.80251	22.777	7.99684	2.84825	0.00700167
LOC118567732	121.718	101.526	113.157	32.8384	37.825	47.6176	112.134	39.427	2.84408	0.000566497
Hilpda	7.30305	8.90579	8.59423	2.18922	5.40357	1.13375	8.26769	2.90885	2.84225	0.0175633
Thy1	6.08588	6.23405	4.29712	1.09461	1.35089	3.40125	5.53902	1.94892	2.8421	0.020077
Tm6sf1	19.4748	28.4985	24.3503	6.56767	12.158	6.80251	24.1079	8.50941	2.83309	0.00804294
Pmp22	8.52023	10.6869	15.7561	2.18922	6.75447	3.40125	11.6544	4.11498	2.83219	0.0413053
Lipt2	16.4319	22.2645	22.918	4.37845	9.45625	7.93626	20.5381	7.25699	2.83011	0.00650131
AY074887	5.47729	3.56232	4.29712	1.09461	1.35089	2.2675	4.44557	1.571	2.82977	0.0122128
Gm52251	3.04294	4.4529	5.72949	2.18922	1.35089	1.13375	4.40844	1.55796	2.82963	0.0274374
Inpp5d	10.346	16.0304	12.8913	4.37845	2.70179	6.80251	13.0893	4.62758	2.82853	0.0140415
Gucy1a2	12.1718	9.79637	10.0266	6.56767	1.35089	3.40125	10.6649	3.77327	2.82643	0.0152885
Gm35081	13.3889	10.6869	18.6208	6.56767	4.05268	4.53501	14.2322	5.05179	2.81727	0.0200766
Plxna1	13.3889	10.6869	18.6208	6.56767	4.05268	4.53501	14.2322	5.05179	2.81727	0.0200766
A230072E10Rik	3.04294	3.56232	2.86474	1.09461	0	2.2675	3.15667	1.1207	2.81668	0.0414661
Clip2	15.8233	14.2493	15.7561	6.56767	4.05268	5.66876	15.2762	5.4297	2.81345	0.000392091
Tulp2	7.30305	10.6869	11.459	4.37845	2.70179	3.40125	9.81633	3.49383	2.80962	0.00981164
Rgs19	8.52023	8.01521	8.59423	3.28384	0	5.66876	8.37656	2.9842	2.80697	0.0310355
Timp3	52.3386	87.2767	81.6452	20.7976	22.9652	35.1463	73.7535	26.303	2.80399	0.0154694
Crppa	272.039	248.472	313.689	81.0013	66.1938	150.789	278.067	99.328	2.79948	0.00521703
Greb1l	7.91164	8.01521	8.59423	1.09461	5.40357	2.2675	8.17369	2.9219	2.79739	0.0157515
Tesc	3.04294	2.67174	4.29712	1.09461	1.35089	1.13375	3.33726	1.19309	2.79717	0.0126038
Adgra2	18.2576	16.0304	15.7561	4.37845	6.75447	6.80251	16.6814	5.97847	2.79024	0.000683517
Fcgr3	29.8208	36.5137	44.4035	16.4192	10.8071	12.4713	36.9127	13.2325	2.78954	0.00640038
Dcbld2	12.7803	13.3587	11.459	2.18922	6.75447	4.53501	12.5327	4.4929	2.78944	0.00495777
Gm34654	10.346	14.2493	11.459	5.47306	4.05268	3.40125	12.0181	4.309	2.78907	0.00419375
Pck2	20.692	15.1398	14.3237	2.18922	6.75447	9.07001	16.7185	6.00457	2.7843	0.019653
Myh11	3.65153	4.4529	5.72949	0	2.70179	2.2675	4.6113	1.65643	2.78388	0.0459488
Lrmp	6.69447	4.4529	5.72949	1.09461	2.70179	2.2675	5.62562	2.0213	2.78317	0.011123
Itgb2	23.1263	16.0304	11.459	3.28384	8.10536	6.80251	16.8719	6.0639	2.78235	0.0427577
Pakap	37.1239	42.7478	31.5122	10.9461	12.158	17.0063	37.1279	13.3701	2.77693	0.00313017
Gadd45b	5.47729	6.23405	4.29712	3.28384	1.35089	1.13375	5.33615	1.92283	2.77516	0.0182498
LOC118568737	65.7275	72.1369	98.8337	18.6084	20.2634	46.4838	78.8994	28.4519	2.77308	0.0205429
Sipa1	18.8662	23.1551	35.8093	12.0407	8.10536	7.93626	25.9435	9.36078	2.77151	0.0344209
LOC118568031	7.91164	9.79637	15.7561	3.28384	5.40357	3.40125	11.1547	4.02955	2.76822	0.0443917
Gm15927	7.30305	5.34347	7.16186	2.18922	2.70179	2.2675	6.6028	2.38617	2.76711	0.00292477
Tiam1	6.69447	6.23405	8.59423	4.37845	0	3.40125	7.17425	2.59323	2.76653	0.0386984
Plekhg1	15.2147	16.921	12.8913	6.56767	4.05268	5.66876	15.009	5.4297	2.76424	0.00226374
Rcn1	23.7349	17.8116	24.3503	2.18922	14.8598	6.80251	21.9656	7.95052	2.76279	0.0299764
Lilr4b	4.8687	4.4529	4.29712	1.09461	2.70179	1.13375	4.53957	1.64338	2.76233	0.00648181
Pmvk	165.536	138.04	127.481	38.3114	55.3866	62.3563	143.686	52.0181	2.76222	0.00239178
Tifab	12.7803	16.0304	24.3503	5.47306	8.10536	5.66876	17.7204	6.41573	2.76202	0.0333287
Cdc25b	6.08588	7.12463	5.72949	4.37845	1.35089	1.13375	6.31333	2.2877	2.75969	0.0233854
Rbm38	6.69447	4.4529	8.59423	2.18922	2.70179	2.2675	6.58053	2.38617	2.75778	0.0254953
Col4a2	77.2907	71.2463	83.0776	17.5138	40.5268	26.0763	77.2049	28.039	2.75348	0.00284788
Gm51431	14.6061	13.3587	10.0266	6.56767	2.70179	4.53501	12.6638	4.60149	2.75211	0.0102754
Nbdy	13.3889	14.2493	18.6208	3.28384	6.75447	6.80251	15.4197	5.6136	2.74684	0.00795831
Lix1l	19.4748	19.5927	21.4856	2.18922	10.8071	9.07001	20.1844	7.35546	2.74413	0.00908712
Cbarp	6.08588	7.12463	5.72949	3.28384	1.35089	2.2675	6.31333	2.30074	2.74404	0.00453178
S100a6	9.12882	7.12463	10.0266	3.28384	4.05268	2.2675	8.76002	3.20134	2.73636	0.00515617
Gm26562	4.8687	4.4529	7.16186	2.18922	2.70179	1.13375	5.49449	2.00825	2.73595	0.0221663
Serpine2	14.6061	13.3587	15.7561	1.09461	8.10536	6.80251	14.5736	5.33416	2.73213	0.0150286
Tbc1d8	38.341	35.6232	41.5388	7.66228	10.8071	23.8088	38.501	14.0927	2.73197	0.00953635
Acyp2	5.47729	3.56232	4.29712	2.18922	2.70179	0	4.44557	1.63034	2.72678	0.0478881
Ddah2	14.6061	19.5927	22.918	8.7569	5.40357	6.80251	19.0389	6.98766	2.72465	0.00981883
Pdp1	2.43435	4.4529	2.86474	1.09461	1.35089	1.13375	3.25066	1.19309	2.72459	0.0292644
Naaa	18.2576	14.2493	12.8913	2.18922	5.40357	9.07001	15.1327	5.55427	2.72453	0.0200554
Gm48745	6.08588	6.23405	7.16186	2.18922	2.70179	2.2675	6.49393	2.38617	2.72149	0.000384516
Gm52524	37.7324	39.1855	54.4301	10.9461	13.5089	23.8088	43.7827	16.0879	2.72146	0.013956
Kitl	8.52023	9.79637	14.3237	4.37845	5.40357	2.2675	10.8801	4.01651	2.70885	0.026
Fermt3	12.7803	8.01521	14.3237	4.37845	4.05268	4.53501	11.7064	4.32204	2.70854	0.0178641
Fry	6.08588	5.34347	4.29712	2.18922	1.35089	2.2675	5.24216	1.93587	2.7079	0.00516668
Fbln1	6.08588	9.79637	5.72949	4.37845	1.35089	2.2675	7.20391	2.66561	2.70253	0.0453052
Trim35	14.6061	12.4681	7.16186	6.56767	2.70179	3.40125	11.412	4.22357	2.70198	0.0458661
Setd7	22.5178	15.1398	21.4856	7.66228	4.05268	10.2038	19.7144	7.30624	2.69829	0.013109
Pde5a	7.91164	8.90579	10.0266	6.56767	0	3.40125	8.94801	3.32298	2.69277	0.0476638
Map4k4	19.4748	29.3891	17.1885	8.7569	6.75447	9.07001	22.0175	8.19379	2.68709	0.02227
Sod3	76.0735	81.9333	120.319	33.933	39.1759	30.6113	92.7753	34.5734	2.68343	0.0145117
Grk3	30.4294	28.4985	32.9446	9.85151	10.8071	13.605	30.6242	11.4212	2.68134	0.000358372
Endod1	11.5632	11.5775	5.72949	2.18922	4.05268	4.53501	9.62339	3.5923	2.67889	0.0437784
Gm52026	10.346	8.01521	10.0266	1.09461	2.70179	6.80251	9.4626	3.53297	2.67837	0.0327009
Gm32974	15.2147	23.1551	22.918	12.0407	4.05268	6.80251	20.4292	7.63197	2.6768	0.0217693
Adgre5	35.9067	24.0456	27.2151	13.1353	8.10536	11.3375	29.0558	10.8594	2.67563	0.0090363
Hmgcs1	869.063	720.478	482.709	209.071	306.653	260.763	690.75	258.829	2.66875	0.0204092
Igf1r	21.3006	10.6869	20.0532	4.37845	9.45625	5.66876	17.3469	6.50115	2.66828	0.0420763
Gm40451	6.69447	5.34347	7.16186	1.09461	2.70179	3.40125	6.39993	2.39922	2.66751	0.0101942
Ppp1r9b	15.8233	21.3739	27.2151	5.47306	10.8071	7.93626	21.4707	8.07216	2.65985	0.0210389
Grb10	14.6061	13.3587	18.6208	9.85151	5.40357	2.2675	15.5285	5.84086	2.6586	0.0233621
Cd19	6.69447	3.56232	5.72949	2.18922	2.70179	1.13375	5.32876	2.00825	2.65343	0.0326226
Cand2	13.9975	15.1398	17.1885	5.47306	4.05268	7.93626	15.4419	5.82067	2.65295	0.00281069
Tle6	4.8687	6.23405	4.29712	2.18922	1.35089	2.2675	5.13329	1.93587	2.65167	0.00772724
Zfp821	6.08588	3.56232	5.72949	2.18922	1.35089	2.2675	5.12589	1.93587	2.64785	0.0192418
Gm15478	3.04294	3.56232	2.86474	1.09461	1.35089	1.13375	3.15667	1.19309	2.6458	0.000932268
Add3	29.2122	29.3891	22.918	10.9461	10.8071	9.07001	27.1731	10.2744	2.64473	0.0015773
Arl4c	8.52023	14.2493	8.59423	3.28384	4.05268	4.53501	10.4546	3.95717	2.64193	0.0282307
Tagln2	79.1164	100.635	77.3481	22.9869	32.4214	41.9488	85.7	32.4524	2.64079	0.00455802
Rad9a	9.73741	11.5775	12.8913	3.28384	4.05268	5.66876	11.4021	4.33509	2.63019	0.00359609
Abca9	10.346	8.01521	5.72949	3.28384	1.35089	4.53501	8.03023	3.05658	2.6272	0.0374884
Gm41433	4.8687	5.34347	8.59423	2.18922	2.70179	2.2675	6.2688	2.38617	2.62714	0.0303292
Fgf11	2.43435	2.67174	4.29712	1.09461	1.35089	1.13375	3.1344	1.19309	2.62714	0.0303292
Nckap1l	13.3889	14.2493	7.16186	2.18922	5.40357	5.66876	11.6	4.42052	2.62413	0.0452447
Rcsd1	12.7803	18.7022	11.459	4.37845	4.05268	7.93626	14.3138	5.4558	2.6236	0.0255239
B3galt6	7.30305	8.90579	10.0266	5.47306	0	4.53501	8.74515	3.33602	2.62143	0.0441392
Gm41343	38.9496	24.9362	40.1064	10.9461	9.45625	19.2738	34.6641	13.2254	2.62103	0.0203615
Gm16116	5.47729	5.34347	8.59423	1.09461	4.05268	2.2675	6.47167	2.4716	2.61841	0.042935
Kcnip3	3.04294	3.56232	2.86474	0	1.35089	2.2675	3.15667	1.20613	2.61718	0.0476946
6530403H02Rik	19.4748	31.1703	20.0532	9.85151	8.10536	9.07001	23.5661	9.00896	2.61585	0.019239
Gm4796	11.5632	16.921	14.3237	8.7569	5.40357	2.2675	14.2693	5.47599	2.60579	0.0223762
Rhoj	9.73741	9.79637	10.0266	5.47306	1.35089	4.53501	9.85346	3.78632	2.60238	0.00833049
Gm14762	40.7754	57.8876	85.9423	20.7976	22.9652	27.21	61.5351	23.6576	2.60107	0.0464879
Gm46095	17.649	25.8268	18.6208	9.85151	2.70179	11.3375	20.6989	7.9636	2.59919	0.0264525
Gm41352	7.91164	10.6869	11.459	5.47306	2.70179	3.40125	10.0192	3.8587	2.59652	0.010607
Gm33581	7.30305	7.12463	8.59423	5.47306	0	3.40125	7.67397	2.9581	2.59422	0.0469251
Dnm3os	13.9975	17.8116	14.3237	7.66228	6.75447	3.40125	15.3776	5.93934	2.58911	0.0060796
Ifngr1	67.5533	64.1217	70.1862	24.0815	18.9125	35.1463	67.2871	26.0468	2.58332	0.00127086
Rnft2	9.12882	8.01521	10.0266	3.28384	2.70179	4.53501	9.05688	3.50688	2.58261	0.00220722
Csf3r	15.2147	14.2493	17.1885	5.47306	8.10536	4.53501	15.5508	6.03781	2.57557	0.00228933
Gramd4	33.4723	24.9362	21.4856	12.0407	5.40357	13.605	26.6314	10.3498	2.57314	0.0202251
Gm38577	17.649	16.0304	20.0532	4.37845	4.05268	12.4713	17.9109	6.96746	2.57065	0.021609
Gm36556	11.5632	9.79637	14.3237	4.37845	2.70179	6.80251	11.8944	4.62758	2.57033	0.0149399
H2-DMb2	7.91164	12.4681	10.0266	4.37845	4.05268	3.40125	10.1355	3.94413	2.56976	0.0100697
Blnk	13.9975	9.79637	7.16186	4.37845	5.40357	2.2675	10.3186	4.01651	2.56904	0.0453681
Gpc3	4.8687	6.23405	7.16186	3.28384	2.70179	1.13375	6.08821	2.37312	2.56548	0.0159178
Gm5637	18.2576	15.1398	10.0266	6.56767	8.10536	2.2675	14.4747	5.64685	2.56332	0.0409638
Gls	29.8208	21.3739	21.4856	8.7569	9.45625	10.2038	24.2268	9.4723	2.55764	0.00644134
Gm39198	48.687	40.0761	57.2949	22.9869	14.8598	19.2738	48.686	19.0402	2.55702	0.00572117
Socs5	15.2147	14.2493	10.0266	4.37845	5.40357	5.66876	13.1635	5.15026	2.55589	0.00814014
Hcls1	15.8233	17.8116	14.3237	6.56767	5.40357	6.80251	15.9862	6.25792	2.55455	0.000898867
Lrch4	14.6061	16.0304	17.1885	7.66228	5.40357	5.66876	15.9417	6.24487	2.55276	0.000715929
LOC118567667	8.52023	13.3587	10.0266	4.37845	1.35089	6.80251	10.6352	4.17728	2.54595	0.0386252
Rad51b	34.6895	35.6232	35.8093	14.23	16.2107	11.3375	35.374	13.9261	2.54013	0.000123854
Gimap3	4.8687	6.23405	4.29712	1.09461	2.70179	2.2675	5.13329	2.0213	2.5396	0.014185
Fbxl12os	7.30305	8.01521	8.59423	2.18922	2.70179	4.53501	7.97083	3.14201	2.53686	0.00386844
Pawr	30.4294	25.8268	32.9446	16.4192	10.8071	7.93626	29.7336	11.7209	2.53681	0.00516989
Ro60	25.5607	31.1703	24.3503	12.0407	4.05268	15.8725	27.0271	10.6553	2.53649	0.0157846
4930555F03Rik	6.08588	3.56232	5.72949	1.09461	2.70179	2.2675	5.12589	2.0213	2.53594	0.0282239
Kcnab2	6.08588	7.12463	10.0266	3.28384	1.35089	4.53501	7.7457	3.05658	2.53411	0.035279
Tff3	122.326	91.7296	75.9157	36.1222	49.9831	28.3438	96.6572	38.1497	2.53363	0.017613
Abcg1	17.0405	21.3739	11.459	6.56767	4.05268	9.07001	16.6244	6.56345	2.53288	0.0351905
Rsph9	5.47729	5.34347	4.29712	3.28384	2.70179	0	5.03929	1.99521	2.5257	0.0476755
Pfkfb3	86.4195	83.7144	60.1596	14.23	20.2634	56.6876	76.7645	30.3936	2.52568	0.041554
Abi2	30.4294	23.1551	24.3503	9.85151	10.8071	10.2038	25.9783	10.2875	2.52523	0.00229581
Gm36402	8.52023	10.6869	7.16186	5.47306	2.70179	2.2675	8.78968	3.48078	2.5252	0.0208833
Arhgef2	18.2576	21.3739	18.6208	13.1353	5.40357	4.53501	19.4175	7.69131	2.5246	0.0156522
Samd14	3.04294	4.4529	4.29712	2.18922	1.35089	1.13375	3.93098	1.55796	2.52317	0.0125169
Ppip5k1	9.73741	7.12463	10.0266	5.47306	4.05268	1.13375	8.96288	3.55316	2.52251	0.026465
1700128F08Rik	12.1718	11.5775	11.459	7.66228	4.05268	2.2675	11.7361	4.66082	2.51803	0.0115419
Rab3il1	21.3006	32.0608	24.3503	9.85151	10.8071	10.2038	25.9039	10.2875	2.51801	0.00828613
Serpinb6a	39.5582	45.4195	32.9446	18.6084	13.5089	14.7388	39.3074	15.6187	2.51669	0.00377246
Gm14154	394.974	333.967	529.978	128.07	114.826	257.362	419.639	166.752	2.51654	0.0264212
Srrm4	13.3889	9.79637	8.59423	7.66228	2.70179	2.2675	10.5932	4.21052	2.51588	0.0471079
Mapk12	6.08588	8.90579	5.72949	3.28384	2.70179	2.2675	6.90705	2.75104	2.5107	0.0165413
Gm11525	6.69447	3.56232	4.29712	2.18922	1.35089	2.2675	4.8513	1.93587	2.506	0.042201
Cpm	4.8687	5.34347	7.16186	2.18922	1.35089	3.40125	5.79135	2.31379	2.50297	0.0192933
Zfp248	3.04294	4.4529	4.29712	1.09461	1.35089	2.2675	3.93098	1.571	2.50221	0.0144495
Ppp1r14a	12.1718	16.921	18.6208	9.85151	8.10536	1.13375	15.9045	6.36354	2.49932	0.0440697
Kcnmb3	16.4319	16.921	15.7561	5.47306	10.8071	3.40125	16.3697	6.56049	2.49519	0.0117325
Sorl1	6.69447	8.01521	7.16186	1.09461	5.40357	2.2675	7.29051	2.9219	2.49513	0.0312951
Tmem65	12.1718	13.3587	15.7561	4.37845	5.40357	6.80251	13.7622	5.52818	2.48946	0.00289058
Slc16a9	9.73741	10.6869	11.459	2.18922	2.70179	7.93626	10.6278	4.27576	2.48559	0.0288695
Bcam	10.9546	7.12463	8.59423	3.28384	4.05268	3.40125	8.89115	3.57926	2.48408	0.0096184
Slc29a2	10.346	14.2493	14.3237	4.37845	6.75447	4.53501	12.973	5.22264	2.48399	0.00700943
Peak1	32.8637	23.1551	35.8093	13.1353	8.10536	15.8725	30.6094	12.3711	2.47427	0.0148533
Gabbr2	73.0305	68.5746	55.8625	25.1761	29.7197	24.9425	65.8225	26.6128	2.47335	0.0018752
Lrrc32	22.5178	23.1551	20.0532	8.7569	5.40357	12.4713	21.9087	8.87724	2.46796	0.00441489
Irf8	60.2502	68.5746	60.1596	19.703	29.7197	27.21	62.9948	25.5442	2.46611	0.000799769
Lacc1	17.649	24.0456	14.3237	9.85151	2.70179	10.2038	18.6728	7.58569	2.46158	0.0419111
Fundc1	18.8662	21.3739	24.3503	10.9461	10.8071	4.53501	21.5301	8.76276	2.45701	0.00845099
Msn	48.0784	43.6384	57.2949	25.1761	16.2107	19.2738	49.6706	20.2202	2.45648	0.0035933
Hexim2	14.6061	10.6869	14.3237	4.37845	2.70179	9.07001	13.2056	5.38342	2.45301	0.0267266
Aldh3b1	7.30305	7.12463	8.59423	3.28384	2.70179	3.40125	7.67397	3.12896	2.45256	0.000883108
Zfp382	15.2147	13.3587	14.3237	4.37845	4.05268	9.07001	14.299	5.83371	2.4511	0.00771349
Lmo2	13.3889	9.79637	8.59423	4.37845	4.05268	4.53501	10.5932	4.32204	2.45096	0.0123206
Ifi203	64.5103	59.6688	51.5654	22.9869	28.3688	20.4075	58.5815	23.921	2.44895	0.00145947
Ubtd2	6.08588	6.23405	5.72949	2.18922	4.05268	1.13375	6.01647	2.45855	2.44716	0.0147709
Plxdc2	14.6061	17.8116	14.3237	3.28384	6.75447	9.07001	15.5805	6.36944	2.44613	0.0103297
Lmnb1	12.7803	14.2493	14.3237	8.7569	1.35089	6.80251	13.7844	5.63677	2.44545	0.0230485
Rbak	10.346	5.34347	7.16186	4.37845	2.70179	2.2675	7.61711	3.11591	2.44458	0.0479278
Gm40063	24.9521	24.0456	32.9446	12.0407	6.75447	14.7388	27.3141	11.178	2.44356	0.0117559
Gm39400	3.65153	3.56232	4.29712	1.09461	1.35089	2.2675	3.83699	1.571	2.44238	0.00594175
Akap12	8.52023	9.79637	10.0266	4.37845	2.70179	4.53501	9.44773	3.87175	2.44017	0.00175489
Sgk1	45.6441	47.2007	41.5388	21.8922	16.2107	17.0063	44.7945	18.3697	2.43849	0.000419624
Mcm3	17.0405	17.8116	22.918	5.47306	8.10536	10.2038	19.2567	7.92739	2.42913	0.00785383
Mpzl1	12.7803	15.1398	12.8913	4.37845	6.75447	5.66876	13.6038	5.60056	2.42902	0.00148302
Lims1	58.4244	50.763	48.7006	14.23	27.0179	23.8088	52.6294	21.6855	2.42693	0.00309199
Gm39278	20.0834	19.5927	30.0798	9.85151	12.158	6.80251	23.252	9.60402	2.42107	0.02202
Gm34353	71.8134	79.2615	94.5365	27.3653	31.0706	43.0826	81.8705	33.8395	2.41938	0.0042387
Gm12018	42.6011	40.0761	41.5388	19.703	13.5089	18.14	41.4053	17.1173	2.41891	0.000263118
Impg2	211.789	227.988	270.718	71.1498	72.9483	149.655	236.832	97.9177	2.41868	0.0113247
LOC118568478	19.4748	21.3739	17.1885	6.56767	2.70179	14.7388	19.3457	8.00274	2.41739	0.0389397
Ids	21.3006	24.0456	20.0532	8.7569	8.10536	10.2038	21.7998	9.02201	2.41629	0.000660598
Ap1s3	18.2576	11.5775	22.918	9.85151	4.05268	7.93626	17.5844	7.28015	2.41539	0.0498272
Gm51438	525.211	492.49	554.328	225.49	166.16	259.629	524.01	217.093	2.41376	0.000711995
Hspg2	24.3435	27.608	34.3769	10.9461	13.5089	11.3375	28.7761	11.9309	2.41191	0.00531278
Armc10	15.2147	20.4833	22.918	8.7569	5.40357	10.2038	19.5387	8.12141	2.40582	0.0130729
Camk2d	15.2147	15.1398	20.0532	8.7569	5.40357	6.80251	16.8026	6.98766	2.40461	0.00659837
Gm52681	7.91164	7.12463	12.8913	4.37845	2.70179	4.53501	9.30921	3.87175	2.40439	0.0457313
Rap2b	12.7803	14.2493	15.7561	7.66228	6.75447	3.40125	14.2619	5.93934	2.40126	0.00587321
Mterf1b	13.9975	18.7022	21.4856	7.66228	8.10536	6.80251	18.0618	7.52338	2.40075	0.00896831
Gpr137c	3.65153	4.4529	5.72949	3.28384	1.35089	1.13375	4.6113	1.92283	2.39819	0.0421592
Chst15	24.9521	25.8268	15.7561	15.3246	6.75447	5.66876	22.1783	9.24926	2.39785	0.043551
Gm39257	3.04294	2.67174	2.86474	1.09461	1.35089	1.13375	2.85981	1.19309	2.39698	0.00023726
Gm31834	7.91164	6.23405	5.72949	2.18922	2.70179	3.40125	6.62506	2.76409	2.39683	0.00666711
Gm32261	4.8687	3.56232	2.86474	1.09461	1.35089	2.2675	3.76525	1.571	2.39672	0.0330623
Art2b	3.04294	4.4529	4.29712	1.09461	2.70179	1.13375	3.93098	1.64338	2.39201	0.0298195
Gm41036	3.04294	4.4529	4.29712	1.09461	2.70179	1.13375	3.93098	1.64338	2.39201	0.0298195
Mmp14	99.8084	84.605	111.725	41.5953	45.9304	36.28	98.7128	41.2686	2.39196	0.00231777
Wsb1	104.677	99.7449	70.1862	20.7976	63.492	30.6113	91.5361	38.3003	2.38996	0.0339739
Zfp618	14.6061	16.0304	12.8913	2.18922	8.10536	7.93626	14.5093	6.07695	2.3876	0.0171075
Ptbp2	22.5178	19.5927	22.918	9.85151	9.45625	7.93626	21.6761	9.08134	2.38689	0.00046545
Cotl1	20.692	23.1551	32.9446	10.9461	12.158	9.07001	25.5972	10.7247	2.38675	0.0180729
Gm9909	8.52023	10.6869	8.59423	3.28384	2.70179	5.66876	9.26714	3.88479	2.38549	0.00951765
Ppp1r12b	20.692	29.3891	22.918	9.85151	9.45625	11.3375	24.333	10.2151	2.38207	0.00614304
Ifi207	11.5632	7.12463	11.459	6.56767	2.70179	3.40125	10.0489	4.22357	2.37925	0.0365614
Rtn4rl1	20.692	23.1551	27.2151	12.0407	12.158	5.66876	23.6874	9.95584	2.37924	0.00870161
Mvd	51.73	49.8724	44.4035	17.5138	18.9125	24.9425	48.6686	20.4563	2.37915	0.000877732
Gm32304	32.8637	32.0608	20.0532	14.23	6.75447	14.7388	28.3259	11.9077	2.37879	0.0282074
Plekha2	18.8662	20.4833	20.0532	8.7569	9.45625	6.80251	19.8009	8.33855	2.37462	0.000248724
Prkcd	30.4294	33.842	34.3769	14.23	14.8598	12.4713	32.8828	13.8537	2.37358	0.000183388
Gm12299	2.43435	4.4529	4.29712	1.09461	1.35089	2.2675	3.72812	1.571	2.37308	0.0434167
Gm17768	206.311	204.833	256.395	90.8528	56.7375	133.783	222.513	93.791	2.37243	0.0100518
Idua	17.649	24.9362	20.0532	14.23	5.40357	6.80251	20.8795	8.81201	2.36943	0.025595
Rdh11	118.675	89.0579	83.0776	35.0276	47.2813	40.815	96.9367	41.0413	2.36193	0.00842987
Ier5	17.649	15.1398	11.459	7.66228	5.40357	5.66876	14.7493	6.24487	2.36182	0.0117102
B230118I11Rik	6.08588	7.12463	4.29712	1.09461	4.05268	2.2675	5.83588	2.4716	2.36117	0.0477412
LOC118568684	52.9471	60.5594	68.7539	21.8922	20.2634	35.1463	60.7535	25.7673	2.35777	0.00595451
Plscr1	54.7729	48.0913	38.674	14.23	31.0706	14.7388	47.1794	20.0131	2.35743	0.0198936
A930038B10Rik	8.52023	10.6869	8.59423	5.47306	4.05268	2.2675	9.26714	3.93108	2.3574	0.0102747
Prob1	6.08588	11.5775	12.8913	4.37845	4.05268	4.53501	10.1849	4.32204	2.3565	0.0484972
Ckap2l	3.65153	6.23405	4.29712	2.18922	2.70179	1.13375	4.72757	2.00825	2.35407	0.0394795
Zfp157	20.692	19.5927	22.918	8.7569	6.75447	11.3375	21.0676	8.94963	2.35402	0.00182245
Ifi27l2a	24.3435	37.4043	42.9712	13.1353	18.9125	12.4713	34.9063	14.8397	2.35223	0.0270646
5930430L01Rik	12.7803	16.921	12.8913	5.47306	8.10536	4.53501	14.1976	6.03781	2.35144	0.00921825
Fdps	791.773	685.746	509.924	203.598	318.811	323.119	662.481	281.843	2.35054	0.0139043
Cyp39a1	46.2527	48.0913	54.4301	10.9461	24.3161	28.3438	49.5914	21.202	2.33899	0.00813498
Plekha4	3.65153	6.23405	4.29712	1.09461	2.70179	2.2675	4.72757	2.0213	2.33887	0.0413068
Gm21119	343.244	353.56	428.279	137.921	118.879	224.483	375.028	160.427	2.33768	0.00700501
Spred1	38.9496	53.4347	37.2417	12.0407	16.2107	27.21	43.2087	18.4872	2.33723	0.0225268
Bcl2l11	27.3865	19.5927	28.6474	13.1353	6.75447	12.4713	25.2089	10.787	2.33696	0.0143463
Myo5a	23.7349	34.7326	41.5388	12.0407	8.10536	22.675	33.3354	14.2737	2.33544	0.0480507
Gm30067	10.9546	13.3587	14.3237	4.37845	5.40357	6.80251	12.879	5.52818	2.3297	0.0038638
Cntnap5c	59.033	56.9971	74.4833	21.8922	20.2634	39.6813	63.5045	27.279	2.32796	0.0120985
Nhsl2	117.457	112.213	146.102	37.2168	54.0357	70.2926	125.257	53.8484	2.32611	0.00736876
Afp	6.69447	6.23405	5.72949	3.28384	1.35089	3.40125	6.21934	2.67866	2.32181	0.00797391
Npas3	30.4294	39.1855	40.1064	19.703	9.45625	18.14	36.5738	15.7664	2.31972	0.00936476
Epb41l1	10.346	12.4681	7.16186	5.47306	4.05268	3.40125	9.99199	4.309	2.31887	0.0266369
Lrrc4c	25.5607	32.0608	34.3769	16.4192	10.8071	12.4713	30.6662	13.2325	2.31748	0.00503065
Soat1	38.341	36.5137	28.6474	16.4192	13.5089	14.7388	34.5007	14.889	2.3172	0.00316106
LOC118567429	54.1643	41.8572	74.4833	18.6084	17.5616	37.4138	56.835	24.5279	2.31715	0.048268
Adgrf1	38.9496	41.8572	24.3503	18.6084	12.158	14.7388	35.0524	15.1684	2.31088	0.0256029
Crybb3	21.9092	16.0304	22.918	8.7569	10.8071	6.80251	20.2858	8.78885	2.30813	0.00921342
Gm21188	6.69447	7.12463	5.72949	3.28384	4.05268	1.13375	6.5162	2.82342	2.30791	0.0187341
LOC118567557	39.5582	48.9818	40.1064	8.7569	17.5616	29.4775	42.8822	18.5987	2.30566	0.0226569
Slfn9	35.2981	34.7326	51.5654	18.6084	14.8598	19.2738	40.532	17.5807	2.30549	0.0156637
Gm41857	8.52023	8.90579	10.0266	2.18922	4.05268	5.66876	9.15087	3.97022	2.30488	0.00930507
Brdt	9.12882	10.6869	12.8913	7.66228	5.40357	1.13375	10.9024	4.7332	2.30338	0.0488268
Rtl8a	17.0405	19.5927	17.1885	10.9461	6.75447	5.66876	17.9406	7.78978	2.30309	0.00495766
Flt1	35.2981	29.3891	28.6474	17.5138	9.45625	13.605	31.1115	13.525	2.3003	0.0049712
Nrbp2	73.6391	58.7782	81.6452	33.933	29.7197	29.4775	71.3542	31.0434	2.29853	0.00417611
Olfr856-ps1	20.0834	27.608	24.3503	9.85151	6.75447	14.7388	24.0139	10.4482	2.29837	0.0130698
Eid1	37.1239	37.4043	34.3769	15.3246	16.2107	15.8725	36.3017	15.8026	2.2972	3.34073e-05
Sdk2	13.9975	10.6869	11.459	2.18922	6.75447	6.80251	12.0478	5.24873	2.29538	0.0204728
LOC118567825	59.6416	50.763	67.3215	30.6491	16.2107	30.6113	59.242	25.8237	2.29409	0.00788557
Plekha6	111.98	129.134	117.454	54.7306	40.5268	61.2226	119.523	52.16	2.29147	0.00105471
Igsf10	42.6011	56.1065	73.051	20.7976	27.0179	27.21	57.2529	25.0085	2.28934	0.0235832
Fdft1	286.036	288.548	262.124	93.042	143.195	129.248	278.903	121.828	2.28931	0.000789715
Cyba	31.6466	32.0608	27.2151	15.3246	10.8071	13.605	30.3075	13.2456	2.28812	0.00110545
Bsn	7.30305	5.34347	5.72949	3.28384	1.35089	3.40125	6.12534	2.67866	2.28672	0.0182878
Gm31550	6.69447	8.01521	7.16186	4.37845	4.05268	1.13375	7.29051	3.18829	2.28665	0.0204085
Prkcb	20.0834	9.79637	18.6208	7.66228	6.75447	6.80251	16.1669	7.07309	2.28569	0.0479077
Trim30a	21.9092	16.0304	20.0532	12.0407	5.40357	7.93626	19.3309	8.46019	2.28493	0.0138718
Bok	59.6416	50.763	64.4567	30.6491	17.5616	28.3438	58.2871	25.5182	2.28414	0.00450416
Gm52863	14.6061	19.5927	20.0532	5.47306	8.10536	10.2038	18.084	7.92739	2.28121	0.0101718
Cyrib	42.6011	43.6384	38.674	15.3246	20.2634	19.2738	41.6379	18.2872	2.27688	0.000397527
Itm2a	3.65153	5.34347	4.29712	1.09461	1.35089	3.40125	4.43071	1.94892	2.27342	0.0479427
Fundc2	24.3435	25.8268	15.7561	12.0407	6.75447	10.2038	21.9755	9.66632	2.27341	0.0245327
Arhgap6	44.4269	48.9818	47.2683	22.9869	9.45625	29.4775	46.8923	20.6402	2.27189	0.012228
Astn2	17.649	12.4681	12.8913	7.66228	6.75447	4.53501	14.3362	6.31725	2.26937	0.0135451
Prkx	18.2576	16.0304	15.7561	9.85151	5.40357	6.80251	16.6814	7.35253	2.2688	0.00369112
C3ar1	7.91164	8.90579	10.0266	4.37845	4.05268	3.40125	8.94801	3.94413	2.26869	0.00176759
Raph1	301.86	339.311	266.421	129.164	135.089	136.05	302.53	133.435	2.26726	0.00132793
Spon2	27.995	29.3891	35.8093	13.1353	18.9125	9.07001	31.0645	13.706	2.2665	0.00967249
LOC118568399	4.26011	6.23405	5.72949	2.18922	2.70179	2.2675	5.40789	2.38617	2.26634	0.00788386
Zdhhc24	9.73741	8.01521	7.16186	2.18922	5.40357	3.40125	8.30483	3.66468	2.26618	0.0182928
Pde7b	14.6061	17.8116	15.7561	6.56767	6.75447	7.93626	16.0579	7.08613	2.26611	0.000959623
Mef2c	33.4723	41.8572	45.8359	15.3246	12.158	26.0763	40.3885	17.853	2.26228	0.0155234
Renbp	13.3889	11.5775	20.0532	6.56767	5.40357	7.93626	15.0066	6.63584	2.26144	0.0353647
Dusp6	73.0305	75.6992	60.1596	13.1353	35.1232	44.2163	69.6298	30.825	2.25888	0.0202676
Gm33583	12.1718	13.3587	15.7561	7.66228	2.70179	7.93626	13.7622	6.10011	2.25605	0.0186377
Slc12a4	46.2527	33.842	25.7827	16.4192	13.5089	17.0063	35.2925	15.6448	2.25586	0.0314631
Mindy4	7.91164	7.12463	7.16186	2.18922	5.40357	2.2675	7.39938	3.28677	2.25126	0.0195087
Ctss	88.2452	78.371	51.5654	42.6899	27.0179	27.21	72.7272	32.3059	2.2512	0.0290127
Idi1	269.604	254.706	146.102	96.3259	97.2643	104.305	223.471	99.2984	2.2505	0.0334209
Slc43a3	87.6367	112.213	58.7272	31.7437	37.825	45.3501	86.1923	38.3063	2.25008	0.0398527
LOC115489152	10.9546	10.6869	14.3237	8.7569	2.70179	4.53501	11.9884	5.33123	2.24872	0.0358857
Npdc1	16.4319	16.0304	14.3237	5.47306	10.8071	4.53501	15.5953	6.9384	2.24768	0.0136108
Nedd9	12.1718	9.79637	10.0266	6.56767	5.40357	2.2675	10.6649	4.74625	2.24702	0.0165191
Lmln	6.08588	6.23405	5.72949	3.28384	1.35089	3.40125	6.01647	2.67866	2.24607	0.00805302
Lig1	6.08588	11.5775	11.459	4.37845	4.05268	4.53501	9.70746	4.32204	2.24603	0.0413721
LOC118567336	24.9521	32.0608	38.674	14.23	14.8598	13.605	31.8957	14.2316	2.24119	0.0113357
Plcxd1	4.26011	4.4529	4.29712	2.18922	1.35089	2.2675	4.33671	1.93587	2.24018	0.0013096
Padi2	13.3889	13.3587	7.16186	6.56767	4.05268	4.53501	11.3032	5.05179	2.23746	0.0473729
Gja5	14.6061	10.6869	15.7561	5.47306	2.70179	10.2038	13.683	6.1262	2.23353	0.0475421
Mfap4	6.08588	6.23405	8.59423	3.28384	2.70179	3.40125	6.97139	3.12896	2.22802	0.0102625
Tmem47	14.6061	9.79637	14.3237	7.66228	4.05268	5.66876	12.9087	5.79457	2.22773	0.0192208
4930528A17Rik	2.43435	2.67174	2.86474	1.09461	1.35089	1.13375	2.65694	1.19309	2.22695	0.000583301
Ctps2	38.9496	37.4043	37.2417	15.3246	17.5616	18.14	37.8652	17.0087	2.22622	3.33192e-05
Gmip	20.0834	32.0608	24.3503	12.0407	12.158	10.2038	25.4982	11.4675	2.22352	0.0169674
Nfkb2	40.7754	40.9666	48.7006	16.4192	16.2107	26.0763	43.4809	19.5687	2.22196	0.00458847
Gm46846	7.91164	7.12463	5.72949	4.37845	2.70179	2.2675	6.92192	3.11591	2.22147	0.0136992
Gm42111	7.91164	5.34347	5.72949	1.09461	4.05268	3.40125	6.3282	2.84952	2.2208	0.0443681
B930025P03Rik	21.3006	18.7022	14.3237	12.0407	6.75447	5.66876	18.1088	8.15465	2.22067	0.0245524
Tgfbr3l	6.69447	4.4529	7.16186	3.28384	2.70179	2.2675	6.10307	2.75104	2.21846	0.0194068
Rab34	24.3435	16.921	20.0532	4.37845	10.8071	12.4713	20.4392	9.21895	2.21709	0.0265977
Smyd1	7.30305	5.34347	5.72949	2.18922	2.70179	3.40125	6.12534	2.76409	2.21604	0.00840822
Gadd45g	17.0405	13.3587	18.6208	6.56767	12.158	3.40125	16.34	7.37566	2.2154	0.0403041
Epdr1	5.47729	3.56232	4.29712	2.18922	2.70179	1.13375	4.44557	2.00825	2.21365	0.0281366
Grm1	10.346	8.01521	12.8913	3.28384	4.05268	6.80251	10.4175	4.71301	2.21038	0.0320433
Bmp4	8.52023	11.5775	11.459	5.47306	5.40357	3.40125	10.5189	4.7593	2.21018	0.00887562
LOC118568670	6.08588	5.34347	4.29712	3.28384	2.70179	1.13375	5.24216	2.37312	2.20897	0.0254557
Gm51604	3.65153	5.34347	4.29712	2.18922	2.70179	1.13375	4.43071	2.00825	2.20625	0.0230245
Zfp462	26.7779	30.2797	35.8093	12.0407	10.8071	19.2738	30.9556	14.0406	2.20473	0.0105016
Maged2	23.7349	20.4833	18.6208	12.0407	10.8071	5.66876	20.9464	9.50555	2.20359	0.00962438
AA388235	2.43435	3.56232	4.29712	2.18922	1.35089	1.13375	3.43126	1.55796	2.20241	0.0410179
Gm13707	2.43435	3.56232	4.29712	2.18922	1.35089	1.13375	3.43126	1.55796	2.20241	0.0410179
Tasl	6.08588	8.90579	5.72949	2.18922	2.70179	4.53501	6.90705	3.14201	2.19829	0.0377487
Rasgef1b	20.692	34.7326	25.7827	17.5138	8.10536	11.3375	27.0691	12.3189	2.19736	0.0406393
Pitpnm1	11.5632	8.01521	10.0266	2.18922	6.75447	4.53501	9.86833	4.4929	2.19643	0.0323804
Oasl2	18.8662	22.2645	11.459	6.56767	9.45625	7.93626	17.5299	7.98673	2.19488	0.0443746
Gm12576	7.91164	8.01521	10.0266	4.37845	4.05268	3.40125	8.65115	3.94413	2.19343	0.00322471
Gm26008	13.9975	9.79637	14.3237	7.66228	4.05268	5.66876	12.7059	5.79457	2.19272	0.0182314
Btg3	19.4748	12.4681	22.918	7.66228	9.45625	7.93626	18.287	8.3516	2.18964	0.0335488
2700081O15Rik	17.0405	23.1551	27.2151	8.7569	10.8071	11.3375	22.4702	10.3005	2.18146	0.0164411
Tmem165	26.7779	24.9362	30.0798	14.23	10.8071	12.4713	27.2646	12.5028	2.18068	0.00120487
Tead1	24.9521	18.7022	24.3503	14.23	6.75447	10.2038	22.6682	10.3961	2.18046	0.0139431
Arhgap15	13.9975	14.2493	17.1885	4.37845	10.8071	5.66876	15.1451	6.95145	2.17869	0.0208388
Nlrc3	5.47729	5.34347	4.29712	2.18922	1.35089	3.40125	5.03929	2.31379	2.17794	0.0178398
Nbea	147.278	179.897	197.667	71.1498	71.5974	98.6364	174.948	80.4612	2.17431	0.00549804
Cxcl9	32.2552	22.2645	27.2151	17.5138	5.40357	14.7388	27.2449	12.552	2.17055	0.0344619
Ly6d	5.47729	6.23405	4.29712	2.18922	4.05268	1.13375	5.33615	2.45855	2.17045	0.0481244
Efna5	21.3006	30.2797	20.0532	6.56767	9.45625	17.0063	23.8778	11.0101	2.16873	0.0453295
Gm5296	15.8233	17.8116	18.6208	8.7569	4.05268	11.3375	17.4186	8.04903	2.16406	0.0149298
Pam	83.9851	94.4014	85.9423	50.3521	31.0706	40.815	88.1096	40.7459	2.16242	0.00179784
Axl	39.5582	33.842	32.9446	24.0815	8.10536	17.0063	35.4483	16.3977	2.16178	0.0197516
LOC118567855	43.2097	58.7782	54.4301	18.6084	24.3161	29.4775	52.1394	24.134	2.16041	0.0074867
Sobp	18.2576	24.9362	12.8913	7.66228	8.10536	10.2038	18.6951	8.65714	2.1595	0.0482702
Ccdc170	7.30305	7.12463	5.72949	4.37845	2.70179	2.2675	6.71906	3.11591	2.15637	0.0114262
Btbd10	7.91164	7.12463	7.16186	3.28384	1.35089	5.66876	7.39938	3.4345	2.15443	0.035863
Col14a1	57.2073	68.5746	75.9157	32.8384	33.7723	27.21	67.2325	31.2736	2.14982	0.00347582
Gprasp1	13.9975	10.6869	11.459	3.28384	6.75447	6.80251	12.0478	5.6136	2.14618	0.0137972
Eogt	10.346	10.6869	11.459	6.56767	4.05268	4.53501	10.8306	5.05179	2.14392	0.00231854
Armcx1	6.69447	10.6869	8.59423	2.18922	5.40357	4.53501	8.65855	4.0426	2.14183	0.037053
Gm35439	53.5557	67.684	90.2394	27.3653	35.1232	36.28	70.4931	32.9229	2.14116	0.0272225
Fam117a	10.346	8.90579	7.16186	2.18922	6.75447	3.40125	8.80455	4.11498	2.13963	0.0464958
Rps6kc1	14.6061	16.921	18.6208	8.7569	6.75447	7.93626	16.716	7.81587	2.13872	0.00238593
Taf7	9.73741	9.79637	7.16186	5.47306	1.35089	5.66876	8.89854	4.16424	2.1369	0.0458335
Mndal	27.3865	38.2949	41.5388	20.7976	13.5089	15.8725	35.74	16.7264	2.13675	0.0165316
Gm32432	280.559	296.563	363.822	120.407	117.528	202.941	313.648	146.959	2.13426	0.0116873
Nfam1	8.52023	7.12463	10.0266	4.37845	5.40357	2.2675	8.55716	4.01651	2.1305	0.0219277
Zbbx	13.9975	10.6869	15.7561	6.56767	6.75447	5.66876	13.4802	6.3303	2.12947	0.00935307
Cyp4x1	15.2147	21.3739	20.0532	6.56767	5.40357	14.7388	18.8806	8.90334	2.12062	0.0457174
Scai	14.6061	17.8116	25.7827	9.85151	10.8071	6.80251	19.4001	9.15372	2.11937	0.0441944
Synj2	24.3435	23.1551	22.918	13.1353	12.158	7.93626	23.4722	11.0765	2.11909	0.00170007
Mir99ahg	7.30305	4.4529	5.72949	3.28384	2.70179	2.2675	5.82848	2.75104	2.11864	0.0245382
Sspn	13.3889	12.4681	10.0266	6.56767	8.10536	2.2675	11.9612	5.64685	2.11821	0.0350363
Gimap8	13.9975	13.3587	14.3237	6.56767	4.05268	9.07001	13.8933	6.56345	2.11677	0.00767035
Ctdspl	17.649	17.8116	20.0532	6.56767	9.45625	10.2038	18.5046	8.74256	2.11661	0.00195711
Cybb	30.4294	17.8116	32.9446	15.3246	9.45625	13.605	27.0618	12.7953	2.11499	0.0461146
Sp100	32.2552	34.7326	37.2417	17.5138	21.6143	10.2038	34.7431	16.4439	2.11282	0.0073072
Runx2	8.52023	9.79637	7.16186	3.28384	5.40357	3.40125	8.49282	4.02955	2.10763	0.0121364
4930435F18Rik	13.9975	21.3739	24.3503	10.9461	9.45625	7.93626	19.9072	9.44621	2.10743	0.0307439
Pkmyt1	5.47729	8.01521	8.59423	4.37845	2.70179	3.40125	7.36224	3.49383	2.10721	0.0226928
2510009E07Rik	15.8233	17.8116	22.918	8.7569	6.75447	11.3375	18.8509	8.94963	2.10634	0.0165565
Map2	17.649	15.1398	14.3237	6.56767	6.75447	9.07001	15.7042	7.46405	2.10398	0.00303051
Slc38a1	18.2576	16.921	22.918	5.47306	10.8071	11.3375	19.3655	9.20591	2.1036	0.0176464
Ralb	26.7779	34.7326	34.3769	19.703	13.5089	12.4713	31.9625	15.2277	2.09896	0.00824323
Prss8	21.9092	25.8268	20.0532	12.0407	13.5089	6.80251	22.5964	10.7841	2.09535	0.0112265
Gatm	18.2576	29.3891	20.0532	14.23	6.75447	11.3375	22.5667	10.774	2.09455	0.0445276
Neu3	10.9546	9.79637	8.59423	6.56767	4.05268	3.40125	9.78173	4.67387	2.09285	0.0124216
LOC118568432	4.8687	4.4529	5.72949	1.09461	2.70179	3.40125	5.01703	2.39922	2.09111	0.0283459
Zfp57	25.5607	18.7022	24.3503	12.0407	9.45625	11.3375	22.8711	10.9448	2.08967	0.00608426
Pld2	15.2147	14.2493	18.6208	8.7569	4.05268	10.2038	16.0283	7.67111	2.08943	0.0215265
Cplx2	17.649	21.3739	25.7827	5.47306	10.8071	14.7388	21.6019	10.3397	2.08923	0.0343189
Ift80	7.30305	9.79637	12.8913	3.28384	5.40357	5.66876	9.99692	4.78539	2.08905	0.0431759
Gm34327	4.8687	7.12463	7.16186	3.28384	1.35089	4.53501	6.38506	3.05658	2.08896	0.0497802
Parp11	14.6061	21.3739	18.6208	8.7569	9.45625	7.93626	18.2003	8.71647	2.08803	0.00923848
Slc25a36	24.9521	21.3739	17.1885	9.85151	8.10536	12.4713	21.1715	10.1427	2.08736	0.0128566
F2r	88.8538	79.2615	74.4833	52.5414	29.7197	34.0125	80.8662	38.7579	2.08645	0.00675017
Gtpbp3	24.3435	16.0304	20.0532	5.47306	12.158	11.3375	20.1424	9.6562	2.08595	0.0303668
Zkscan8	19.4748	18.7022	12.8913	9.85151	6.75447	7.93626	17.0228	8.18074	2.08083	0.017491
Pbxip1	60.2502	74.8086	54.4301	33.933	31.0706	26.0763	63.163	30.3599	2.08047	0.00717186
Tcf24	12.1718	17.8116	17.1885	4.37845	8.10536	10.2038	15.7239	7.56252	2.07919	0.0297208
Gm32275	6.69447	6.23405	4.29712	2.18922	2.70179	3.40125	5.74188	2.76409	2.07731	0.0216296
Rbms2	23.1263	37.4043	30.0798	12.0407	13.5089	18.14	30.2035	14.5632	2.07396	0.0256924
Galc	10.9546	15.1398	10.0266	6.56767	4.05268	6.80251	12.0403	5.80762	2.0732	0.025857
Mmd2	41.384	41.8572	51.5654	18.6084	28.3688	18.14	44.9355	21.7057	2.07021	0.00782443
Gm52321	44.4269	47.2007	57.2949	18.6084	21.6143	31.745	49.6408	23.9892	2.06929	0.0100207
Tasor2	17.649	14.2493	20.0532	13.1353	4.05268	7.93626	17.3172	8.37476	2.06778	0.0458004
Gm47814	46.2527	65.0123	65.8891	28.4599	17.5616	39.6813	59.0514	28.5676	2.06707	0.0280269
Maoa	35.2981	36.5137	37.2417	16.4192	21.6143	14.7388	36.3512	17.5907	2.06649	0.000942945
Nek8	15.8233	10.6869	17.1885	8.7569	6.75447	5.66876	14.5662	7.06004	2.06319	0.0260707
LOC668415	7.30305	6.23405	5.72949	4.37845	2.70179	2.2675	6.4222	3.11591	2.0611	0.0140597
3110082I17Rik	66.3361	59.6688	47.2683	18.6084	33.7723	31.745	57.7577	28.0419	2.05969	0.0154598
LOC115488769	13.9975	14.2493	11.459	4.37845	8.10536	6.80251	13.2353	6.42877	2.05875	0.00846585
Ccdc34	9.73741	18.7022	15.7561	6.56767	8.10536	6.80251	14.7319	7.15851	2.05795	0.0475983
Nrg3	1.82576	2.67174	2.86474	1.09461	1.35089	1.13375	2.45408	1.19309	2.05692	0.0185487
Rhoc	51.73	65.0123	50.133	24.0815	37.825	19.2738	55.6251	27.0601	2.05561	0.0172687
Snhg1	29.2122	31.1703	34.3769	6.56767	20.2634	19.2738	31.5865	15.3683	2.0553	0.0253356
Dynlt1a	35.9067	20.4833	27.2151	12.0407	16.2107	12.4713	27.8684	13.5742	2.05303	0.0373041
4833411C07Rik	48.0784	57.8876	64.4567	32.8384	22.9652	27.21	56.8076	27.6712	2.05295	0.00630521
LOC118568563	37.1239	47.2007	44.4035	17.5138	20.2634	24.9425	42.9094	20.9066	2.05243	0.00402884
Pbx1	60.8588	41.8572	47.2683	17.5138	28.3688	27.21	49.9948	24.3642	2.05198	0.0179449
Irf2bp2	125.978	126.462	143.237	66.7713	58.0884	68.0251	131.892	64.2949	2.05136	0.000476335
Frk	12.1718	14.2493	12.8913	7.66228	8.10536	3.40125	13.1041	6.38963	2.05084	0.0142804
Siglece	7.91164	8.90579	11.459	6.56767	2.70179	4.53501	9.42547	4.60149	2.04835	0.0349026
Nav3	46.8613	45.4195	54.4301	18.6084	27.0179	26.0763	48.9036	23.9009	2.0461	0.00292231
Gm41603	12.1718	15.1398	11.459	7.66228	6.75447	4.53501	12.9235	6.31725	2.04575	0.0106322
LOC115489981	113.806	145.164	157.561	55.8252	66.1938	81.6301	138.844	67.883	2.04534	0.00915113
Gm39214	11.5632	17.8116	21.4856	6.56767	8.10536	10.2038	16.9534	8.29226	2.04449	0.0483077
Gm41920	10.346	8.90579	7.16186	5.47306	4.05268	3.40125	8.80455	4.309	2.04329	0.0152549
Snx21	21.9092	19.5927	20.0532	9.85151	13.5089	6.80251	20.5184	10.0543	2.04075	0.00712981
Stxbp4	129.629	142.493	210.559	72.2444	70.2465	94.1014	160.894	78.8641	2.04014	0.0353392
LOC118567598	15.2147	16.0304	15.7561	7.66228	4.05268	11.3375	15.6671	7.68416	2.03888	0.0195775
Tmed8	14.6061	18.7022	22.918	13.1353	5.40357	9.07001	18.7421	9.20298	2.03652	0.0436674
Zfp995	17.649	16.0304	24.3503	6.56767	9.45625	12.4713	19.3433	9.4984	2.03648	0.032508
Nt5c3b	18.2576	19.5927	12.8913	9.85151	9.45625	5.66876	16.9139	8.32551	2.03158	0.0245698
4831440E17Rik	15.2147	18.7022	22.918	8.7569	6.75447	12.4713	18.9449	9.32754	2.03107	0.0260209
Lrrc14b	3.04294	3.56232	2.86474	2.18922	1.35089	1.13375	3.15667	1.55796	2.02616	0.0140883
Sh3rf1	14.6061	15.1398	22.918	6.56767	8.10536	11.3375	17.5546	8.67018	2.02471	0.0427885
Gm35672	7.30305	8.90579	10.0266	4.37845	4.05268	4.53501	8.74515	4.32204	2.02338	0.00529899
Hnrnpa1l2-ps2	6.08588	8.90579	7.16186	3.28384	5.40357	2.2675	7.38451	3.65164	2.02225	0.0391872
Gm3052	1386.97	1297.57	1416.62	683.038	571.428	774.352	1367.05	676.273	2.02145	0.000550947
Gas6	78.5078	72.1369	63.0244	33.933	37.825	34.0125	71.223	35.2568	2.02012	0.00153311
Rnf215	19.4748	28.4985	21.4856	10.9461	12.158	11.3375	23.153	11.4806	2.01671	0.0133513
Ahnak	61.4674	59.6688	52.9978	20.7976	27.0179	38.5475	58.0446	28.7877	2.0163	0.0072736
Pltp	76.6821	60.5594	97.4013	31.7437	33.7723	51.0188	78.2142	38.845	2.0135	0.0328112
Myadm	82.1594	83.7144	54.4301	31.7437	32.4214	45.3501	73.4346	36.5051	2.01163	0.024458
Klhl31	73.0305	63.2311	45.8359	38.3114	21.6143	30.6113	60.6992	30.179	2.01131	0.0304624
Tmem39b	22.5178	31.1703	34.3769	15.3246	14.8598	13.605	29.355	14.5965	2.0111	0.0145659
Golm2	37.7324	32.0608	31.5122	15.3246	13.5089	21.5413	33.7685	16.7916	2.01104	0.00567563
Zswim6	12.1718	9.79637	11.459	3.28384	5.40357	7.93626	11.1424	5.54122	2.01081	0.0210137
Frmd7	3.04294	3.56232	2.86474	1.09461	1.35089	2.2675	3.15667	1.571	2.00933	0.0184634
Zfp51	8.52023	7.12463	10.0266	3.28384	2.70179	6.80251	8.55716	4.26271	2.00744	0.0485355
Map4k2	52.9471	48.9818	51.5654	25.1761	22.9652	28.3438	51.1648	25.495	2.00685	0.000190769
Cyp51	238.566	293.001	239.206	89.7582	182.371	112.241	256.924	128.123	2.00529	0.0178743
Peg12	6.69447	10.6869	8.59423	4.37845	4.05268	4.53501	8.65855	4.32204	2.00335	0.0202457
Gm32657	9.12882	10.6869	11.459	5.47306	6.75447	3.40125	10.4249	5.20959	2.0011	0.0119638
Gm39112	677.967	616.281	720.483	362.317	264.775	379.807	671.577	335.633	2.00093	0.00200409
Statistical analysis was performed by two-tailed unpaired Student’s t-test
