# Supplementary material for: Fibroblast growth factor 18 stimulates the proliferation of hepatic stellate cells, thereby inducing liver fibrosis
Source: Nat Commun. 2023 Oct 9;14:6304. doi: 10.1038/s41467-023-42058-z (PMC10562492; doi:10.1038/s41467-023-42058-z)
Supplement: Supplementary file 6 — Supplementary Data 3 [file 41467_2023_42058_MOESM6_ESM.xlsx]

## Sheet: Supplementary Data 3
Supplementary Data 3. Elevated genes in the livers of both CflarLKO mice fed the CDE diet and Fgf18 Tg mice.
AB124611
Abcg1
Ablim2
Ace
Ackr3
Acvrl1
Adam15
Adamts10
Adamts12
Adamts2
Adamts5
Adamts9
Adamtsl2
Adgra2
Adgre5
Adgrf1
Adgrl1
Adm
Aebp1
Afap1
Agap2
Ahnak
Akna
Akt3
Alcam
Aldh18a1
Alox5ap
Angptl2
Ano6
Anxa1
Anxa3
Ap1s2
Apba1
Apbb1ip
Arhgap15
Arhgap25
Arhgap45
Arhgap9
Arhgdib
Arhgef17
Arhgef2
Arhgef6
Arl2bp
Arl4c
Armcx1
Art4
Arvcf
Astn2
Atp2a3
Axl
B4galt2
Bambi
Basp1
Bcam
Bcl2
Bcl2a1b
Bex3
Bgn
Bicc1
Blnk
Bmp4
Bok
Btg3
C1qtnf1
C1qtnf2
C1qtnf5
C1qtnf6
C3ar1
Calhm2
Capg
Casp12
Casq2
Cavin1
Cavin3
Cbx6
Cc2d2a
Ccbe1
Ccdc102a
Ccdc3
Ccdc34
Ccdc68
Ccdc80
Ccdc88a
Ccn2
Ccnd2
Ccr2
Cd14
Cd207
Cd209a
Cd24a
Cd34
Cd37
Cd44
Cd52
Cd63
Cd74
Cdc14a
Cdc25b
Cdc42ep5
Cebpd
Cerk
Cers5
Chrnb1
Chst15
Ciita
Ckap4
Ckb
Clec12a
Clip2
Clip3
Clmp
Cln6
Clstn1
Cmtm3
Cnn2
Cntfr
Col15a1
Col16a1
Col1a1
Col1a2
Col3a1
Col4a1
Col4a2
Col4a4
Col4a5
Col5a1
Col5a2
Col6a1
Col6a2
Col6a3
Coro1a
Cotl1
Cpxm1
Cpz
Crip1
Crispld2
Crtap
Csf2rb2
Csf3r
Csrp1
Ctss
Cuedc1
Cx3cr1
Cxcl16
Cxcr4
Cyba
Cybb
Cygb
Cyp4f18
Cyrib
Cysltr1
Cyth3
Cyth4
Daam2
Dagla
Dbn1
Dcn
Ddah2
Ddr2
Degs2
Dkk3
Dnm1
Dnm3os
Dock10
Dock2
Dok1
Dpysl3
Dsel
Ednra
Efemp2
Egflam
Ehd2
Eln
Emilin1
Eml1
Emp1
Emp2
Emp3
Eng
Epb41l1
Epb41l2
Epcam
Epdr1
Epha3
Ephb6
Eps8
Eva1b
F2r
Fabp5
Fads3
Fam217b
Far1
Fblim1
Fbln1
Fbln5
Fbln7
Fbn1
Fcer1g
Fcgr3
Fchsd1
Fermt3
Fgf11
Fgf18
Fgf2
Fgl2
Fhl2
Fkbp10
Fli1
Flna
Fos
Frem1
Frmd6
Frzb
Fscn1
Fstl1
Fundc2
Fxyd5
G6pdx
Gab2
Gatm
Gcnt1
Gdf10
Ggt5
Ggt7
Glipr1
Glis2
Gls
Gm13889
Gm21188
Gmpr
Gnb5
Gng11
Gng2
Gpnmb
Gpr153
Gpr65
Gprc5b
Gpx3
Gpx8
Grb10
Greb1l
Grk3
Gsn
Gucy1a1
Gucy2g
Gulp1
H2-Aa
H2-Ab1
H2-DMb1
H2-DMb2
H2-Eb1
Hacd4
Hand2
Hand2os1
Hap1
Hcls1
Hdac7
Heph
Hgf
Hip1
Hlx
Hmgb2
Hmgn3
Hoxb3
Hspa12a
Hspg2
Htra1
Hvcn1
Icosl
Ifi27l2a
Ifngr1
Ift57
Igf1r
Igfbp7
Igsf10
Ikbip
Ikzf1
Il10ra
Il2rb
Inpp5d
Ints6l
Iqgap1
Irf8
Islr
Itga8
Itgam
Itgax
Itgb2
Itgbl1
Itm2a
Itpr3
Itpripl2
Jam3
Jdp2
Kcnn4
Kctd12
Kdelr3
Kif21b
Kitl
Klf6
Klhl6
Lama2
Lamb1
Laptm5
Lat2
Lbh
Lca5
Lcn2
Lgals3
Lhfp
Lig1
Lilr4b
Lilrb4a
Loxl1
Loxl2
Loxl3
Lpar1
Lpcat1
Lpxn
Lrmp
Lrrc32
Lsp1
Lst1
Ltb
Ltbp1
Ltbp3
Ltbp4
Lum
Ly6d
Lyz1
Lyz2
Maged2
Mamdc2
Maml3
Man1c1
Maoa
Map1b
Map3k8
Map4k4
Marcks
Marcksl1
Mboat2
Mcm3
Mcub
Mdfi
Mdk
Mef2c
Mfap4
Mfge8
Mfsd10
Mgp
Milr1
Mir100hg
Mmp14
Mmp2
Mmp23
Mrc2
Ms4a4a
Ms4a7
Msn
Mxra7
Mxra8
Myadm
Myo1f
Myo1g
Myo5a
Myof
Naalad2
Napsa
Nav1
Nav3
Ncf1
Ncf4
Nck2
Nckap1l
Nedd9
Neurl1a
Neurl1b
Nfam1
Nfatc2
Ngf
Niban1
Nid1
Nlgn2
Npdc1
Nrxn2
Ntn1
Nusap1
Oas1a
Obsl1
Olfml3
Orai2
Osbpl3
Osbpl5
Osmr
Oxct1
P2ry6
P3h3
Palm
Pam
Pamr1
Papln
Parm1
Parvg
Patz1
Pbxip1
Pcdhga11
Pcdhgb7
Pcdhgc5
Pcolce
Pde5a
Pdgfra
Pdgfrb
Pdlim2
Pdzk1ip1
Pear1
Peg3
Pfkp
Pglyrp1
Phf11d
Phgdh
Phldb1
Piezo2
Pip4k2a
Pitpnm1
Pkm
Pkmyt1
Plac8
Plagl1
Plat
Plaur
Plek
Plekha2
Plekha4
Plod2
Plp2
Plscr4
Pltp
Plxdc2
Pmepa1
Pmp22
Ppp1r14a
Ppp1r18
Ppp1r9b
Pqlc3
Prag1
Prelp
Prkar2b
Prkcb
Prkg1
Prkx
Prmt2
Prrg3
Prrx1
Prss8
Ptgis
Ptk7
Ptpn14
Ptpn18
Ptprs
Pxdn
Pycard
Pygb
Pygm
Rab31
Rab3il1
Rab8b
Ralgds
Rap1gap2
Rasal3
Rasl11a
Rbms3
Rcn3
Rcsd1
Renbp
Rerg
Rflnb
Rgs10
Rgs2
Rhob
Rhoc
Rhoj
Robo2
Rsph9
Rtl8a
Rtn1
Runx2
S100a11
S100a4
S100a6
S100a8
S1pr3
Samd14
Scarf2
Scn1b
Sdk2
Selenom
Selenon
Sema3d
Septin4
Septin6
Serpinb6a
Serpine2
Serpinh1
Setd7
Sez6l2
Sgce
Sh3bgrl3
Siglech
Slc16a9
Slc25a36
Slc25a4
Slc43a3
Slpi
Smad6
Smoc2
Smtn
Soat1
Sobp
Sorl1
Sox4
Sparc
Spats2l
Sphk1
Spn
Spp1
Spry1
Spsb1
Srgn
Srpx2
Ssbp4
Sspn
St6galnac4
Sting1
Stk10
Syt9
Tagln2
Tbc1d9
Tbx2
Tbx20
Tcaf1
Tcf21
Tead1
Tes
Tesc
Tfec
Tgfb1i1
Tgfb3
Thbs1
Thbs2
Thy1
Tiam1
Tifab
Timp2
Timp3
Tle6
Tlr2
Tlr4
Tm6sf1
Tmem119
Tmem181b-ps
Tmem204
Tmem273
Tmem47
Tmod4
Tmsb10
Tmsb4x
Tnxb
Top2a
Tpm4
Trem2
Trib2
Tril
Trim35
Trim47
Trim59
Trpm4
Trps1
Tspan3
Tspan6
Tspan8
Ttc28
Ubash3b
Unc5b
Vangl2
Vcam1
Vim
Vstm4
Wdr86
Wipf1
Wls
Wnk4
Wnt5a
Zfp429
Zfp462
Zfp532
Zfp57
Zfp651
Zfp810
Zfpm2
