# Supplementary material for: Fibroblast growth factor 18 stimulates the proliferation of hepatic stellate cells, thereby inducing liver fibrosis
Source: Nat Commun. 2023 Oct 9;14:6304. doi: 10.1038/s41467-023-42058-z (PMC10562492; doi:10.1038/s41467-023-42058-z)
Supplement: Supplementary file 7 — Supplementary Data 4 [file 41467_2023_42058_MOESM7_ESM.xlsx]

## Sheet: Supplementary Data 4
Supplementary Data 4. Signature genes in each cluster from pooled non-Tg and Fgf18 Tg mice.
p_val	avg_log2FC	pct.1	pct.2	p_val_adj	cluster	gene
0	3.03376	0.63	0.124	0	0	Sult2a5
0	3.01218	0.604	0.123	0	0	Sult2a1
0	2.97819	0.683	0.146	0	0	Sult2a2
0	2.55293	0.914	0.288	0	0	Rida
0	2.5523	0.838	0.216	0	0	Pck1
0	2.51825	0.966	0.257	0	0	Arg1
0	2.39424	0.989	0.322	0	0	Ass1
0	2.38713	0.942	0.274	0	0	Fbp1
0	2.32886	0.996	0.318	0	0	Aldob
0	2.25112	0.968	0.298	0	0	Mat1a
0	2.20835	0.814	0.239	0	0	Tat
0	2.16748	0.988	0.311	0	0	Bhmt
0	2.15853	0.941	0.343	0	0	Gm5096
0	2.1333	0.853	0.258	0	0	Aldh1l1
0	2.11478	0.931	0.285	0	0	Uox
0	2.10688	0.976	0.302	0	0	Gnmt
0	2.0627	0.957	0.517	0	0	Gstm1
0	2.00067	0.895	0.302	0	0	Chchd10
0	1.9711	0.974	0.32	0	0	Car3
0	1.96922	0.891	0.28	0	0	Ttc36
0	1.96716	0.92	0.3	0	0	Hmgcs2
0	1.94581	0.948	0.305	0	0	Hpd
0	1.94121	0.992	0.332	0	0	Adh1
0	1.88845	0.907	0.333	0	0	Stard10
0	1.86754	0.977	0.434	0	0	Cat
0	1.84138	0.967	0.311	0	0	Serpina1b
0	1.83479	0.967	0.323	0	0	Serpina1c
0	1.78766	0.971	0.32	0	0	Serpina1a
0	1.7836	0.933	0.311	0	0	Cdo1
0	1.77892	0.937	0.369	0	0	Phyh
0	1.77462	1	0.749	0	0	Scp2-ps2
0	1.76956	0.993	0.348	0	0	Fabp1
0	1.76337	0.95	0.314	0	0	Gsta3
0	1.75595	0.998	0.751	0	0	Gpx1
0	1.75048	0.998	0.641	0	0	Scp2
0	1.7479	0.927	0.3	0	0	Gc
2.09336e-304	1.96064	0.953	0.478	6.06134e-300	0	Ahcy
3.02231e-303	2.14735	0.863	0.326	8.75111e-299	0	Otc
1.72348e-302	1.56912	0.96	0.343	4.99034e-298	0	Apoc1
2.6027e-299	1.3417	0.992	0.382	7.53613e-295	0	Alb
4.28769e-296	1.99364	0.93	0.446	1.2415e-291	0	Ddt
5.39013e-294	2.15151	0.763	0.232	1.56071e-289	0	Bhmt-ps1
3.86109e-292	1.9105	0.927	0.411	1.11798e-287	0	Gm4737
2.32397e-289	2.59773	0.744	0.25	6.72906e-285	0	Hal
8.54263e-289	1.38246	1	0.99	2.47352e-284	0	Ftl1
1.50772e-285	1.76332	0.988	0.705	4.3656e-281	0	Dbi
2.15747e-280	1.65545	0.973	0.538	6.24696e-276	0	Cyb5a
8.94355e-280	1.89677	0.846	0.302	2.5896e-275	0	Inmt
2.79307e-279	2.78384	0.658	0.185	8.08735e-275	0	Gls2
3.14982e-273	1.29428	0.956	0.326	9.12029e-269	0	Ttr
1.0516e-269	2.154	0.81	0.302	3.0449e-265	0	Urah
5.67976e-266	1.64301	0.846	0.281	1.64457e-261	0	Apoc3
7.67576e-264	2.4134	0.752	0.269	2.22252e-259	0	Cth
6.55094e-263	1.22314	0.959	0.33	1.89683e-258	0	Apoa2
2.84305e-258	2.05821	0.861	0.405	8.23206e-254	0	Acaa1b
5.07937e-256	1.35083	0.996	0.872	1.47073e-251	0	Ftl1-ps1
5.91789e-256	1.66485	0.828	0.275	1.71353e-251	0	Serpina1d
1.00762e-254	1.479	0.992	0.818	2.91758e-250	0	Prdx1
1.01775e-252	1.54914	0.989	0.786	2.9469e-248	0	Sod1
2.02693e-247	1.84869	0.913	0.516	5.86897e-243	0	Sephs2
4.67291e-246	1.90799	0.864	0.386	1.35304e-241	0	Fah
8.88093e-245	2.08982	0.869	0.456	2.57147e-240	0	Sult1a1
8.77184e-242	1.70447	0.867	0.368	2.53989e-237	0	Pah
3.02795e-240	1.96488	0.816	0.343	8.76744e-236	0	Hgd
7.64881e-239	2.45309	0.623	0.186	2.21471e-234	0	Gm5424
2.19326e-238	1.84468	0.911	0.508	6.35057e-234	0	Ndrg2
3.4312e-235	1.99539	0.81	0.345	9.93505e-231	0	Pcbd1
5.96347e-233	1.99555	0.853	0.434	1.72672e-228	0	Qdpr
3.34143e-232	1.8724	0.846	0.388	9.6751e-228	0	Gstz1
1.32144e-230	3.29001	0.53	0.141	3.82622e-226	0	Sds
1.78018e-222	2.30684	0.603	0.179	5.1545e-218	0	Thrsp
7.82845e-222	2.16344	0.715	0.266	2.26673e-217	0	Acat3
2.75142e-221	1.17379	0.97	0.515	7.96673e-217	0	Trf
7.58355e-221	1.70018	0.937	0.636	2.19582e-216	0	Acaa2
3.10911e-219	1.49607	0.973	0.856	9.00243e-215	0	Atp5b
1.96024e-218	1.04027	0.893	0.315	5.67586e-214	0	Ahsg
2.70387e-217	1.82135	0.787	0.316	7.82907e-213	0	Tdo2
2.12572e-216	2.09445	0.747	0.303	6.15503e-212	0	Agxt
1.8407e-212	1.91337	0.874	0.531	5.32974e-208	0	Etfa
6.58228e-209	1.5682	0.952	0.725	1.9059e-204	0	Uqcrq
8.82068e-209	2.09067	0.787	0.38	2.55403e-204	0	Asl
2.80394e-207	3.14728	0.434	0.095	8.11881e-203	0	Fmo3
8.62699e-202	2.35599	0.619	0.207	2.49795e-197	0	Amdhd1
1.89925e-201	2.09993	0.687	0.26	5.49929e-197	0	Cps1
5.33158e-195	1.0136	0.998	0.988	1.54376e-190	0	Fth1
1.57394e-193	1.58221	0.926	0.66	4.55734e-189	0	Gm20390
6.19807e-193	1.56245	0.941	0.689	1.79465e-188	0	Nme2
9.60848e-193	2.21452	0.737	0.351	2.78213e-188	0	Cbs
9.82856e-193	1.53399	0.862	0.444	2.84586e-188	0	Sord
3.36072e-192	1.41984	0.963	0.843	9.73097e-188	0	Chchd2
1.05329e-191	1.30227	0.798	0.29	3.0498e-187	0	Akr1c6
2.33704e-190	1.39181	0.745	0.263	6.7669e-186	0	Rgn
1.9789e-189	1.95895	0.762	0.355	5.7299e-185	0	Haao
5.38574e-187	2.3991	0.582	0.193	1.55944e-182	0	Ddah1
1.14588e-182	1.74675	0.903	0.727	3.3179e-178	0	Atp5g1
2.90767e-181	1.67019	0.83	0.458	8.41915e-177	0	Adk
5.46771e-181	1.21445	0.93	0.609	1.58318e-176	0	Selenop
9.22307e-179	1.52152	0.71	0.281	2.67054e-174	0	Angptl3
2.80696e-178	1.77358	0.869	0.602	8.12756e-174	0	Mdh1
1.24705e-177	2.28195	0.617	0.233	3.61083e-173	0	Maob
1.48106e-177	1.80977	0.784	0.411	4.28842e-173	0	Acox1
5.65087e-177	1.46569	0.932	0.723	1.63621e-172	0	Glud1
8.64911e-177	1.87823	0.685	0.268	2.50435e-172	0	Sec14l2
1.04362e-176	1.84108	0.655	0.26	3.02181e-172	0	Gm20441
9.24412e-176	2.02307	0.712	0.318	2.67664e-171	0	Gcdh
2.50689e-175	3.1052	0.479	0.145	7.25869e-171	0	Aldh1b1
7.65962e-174	1.70758	0.872	0.603	2.21784e-169	0	Etfb
6.36356e-169	0.699791	0.819	0.307	1.84257e-164	0	Apoa1
6.22892e-168	2.2451	0.578	0.207	1.80358e-163	0	Uroc1
2.76032e-165	1.9911	0.664	0.278	7.99251e-161	0	Nipsnap1
2.30071e-163	2.06943	0.637	0.262	6.66171e-159	0	Pecr
6.58391e-162	1.79955	0.769	0.421	1.90637e-157	0	Aldh1a1
2.00262e-160	1.77036	0.705	0.313	5.79859e-156	0	Ephx2
1.25797e-159	2.00145	0.71	0.352	3.64244e-155	0	Ppa1
4.0038e-159	0.772298	1	0.99	1.1593e-154	0	Eef1a1
4.85113e-159	1.36573	0.937	0.8	1.40464e-154	0	Atp5a1
6.96714e-159	1.68005	0.774	0.421	2.01734e-154	0	Fmo5
2.89715e-157	1.83578	0.623	0.243	8.38869e-153	0	Hnf4a
4.4007e-156	1.853	0.644	0.261	1.27422e-151	0	Ttpa
2.43176e-154	1.98	0.614	0.247	7.04116e-150	0	Gchfr
1.07444e-151	1.54746	0.704	0.32	3.11105e-147	0	Scd1
1.30989e-151	1.76095	0.689	0.318	3.79279e-147	0	Nudt7
3.77162e-146	2.26522	0.568	0.226	1.09207e-141	0	Slc25a15
5.46912e-145	1.82218	0.777	0.487	1.58358e-140	0	Slc25a39
5.09499e-144	2.99472	0.274	0.05	1.47525e-139	0	Sult2a6
7.18778e-142	1.98869	0.57	0.222	2.08122e-137	0	Sult1d1
7.79953e-142	1.0292	0.666	0.255	2.25835e-137	0	Mup3
1.25345e-141	0.861805	0.996	0.972	3.62936e-137	0	Gapdh
1.31461e-140	1.75167	0.735	0.406	3.80645e-136	0	Crot
2.96683e-140	1.39354	0.871	0.68	8.59044e-136	0	Zbed5
5.17275e-140	2.04708	0.573	0.231	1.49777e-135	0	Aldh8a1
2.0483e-138	1.94038	0.656	0.316	5.93084e-134	0	Gamt
3.85472e-138	1.34576	0.815	0.577	1.11613e-133	0	Ftl2-ps
1.1503e-137	2.37026	0.539	0.218	3.33069e-133	0	Got1
5.71043e-137	1.60074	0.81	0.536	1.65346e-132	0	Acat1
9.60415e-137	1.57638	0.729	0.434	2.78088e-132	0	Hspd1
5.78552e-136	1.87549	0.72	0.411	1.6752e-131	0	Suclg2
6.23909e-135	1.95394	0.649	0.312	1.80653e-130	0	Hebp1
1.00753e-132	2.75789	0.385	0.11	2.9173e-128	0	Etnppl
2.89442e-132	1.84172	0.677	0.352	8.3808e-128	0	Hagh
1.62305e-131	1.96752	0.59	0.255	4.69955e-127	0	Qprt
3.82405e-130	1.80086	0.704	0.444	1.10725e-125	0	Gm10039
9.09302e-129	1.71977	0.778	0.519	2.63289e-124	0	Mpc1
7.07869e-127	1.81205	0.731	0.449	2.04963e-122	0	Hadh
1.5106e-126	2.03222	0.68	0.379	4.37393e-122	0	Psen2
4.4041e-126	1.37321	0.874	0.71	1.27521e-121	0	Lgals9
5.60533e-125	1.57854	0.75	0.444	1.62302e-120	0	Tst
7.76304e-125	1.75663	0.691	0.393	2.24779e-120	0	Etfbl
4.63033e-123	0.971451	0.674	0.278	1.34071e-118	0	Rbp4
4.92652e-122	1.14929	0.951	0.78	1.42647e-117	0	Ptms
2.37214e-120	1.76475	0.682	0.362	6.86852e-116	0	Lap3
7.38367e-120	1.63681	0.778	0.54	2.13794e-115	0	Got2
1.19139e-119	0.841535	0.9	0.69	3.44968e-115	0	Gstp2
5.65411e-119	1.93899	0.532	0.217	1.63715e-114	0	Dpys
5.20517e-116	1.79594	0.595	0.283	1.50716e-111	0	Pank1
9.55319e-116	2.02499	0.566	0.253	2.76613e-111	0	Krt8
3.18796e-115	1.72522	0.628	0.318	9.23074e-111	0	Grhpr
3.45914e-115	1.28687	0.899	0.803	1.00159e-110	0	Atp5j
8.32276e-115	1.53657	0.701	0.444	2.40986e-110	0	Hspe1
1.32715e-114	1.82779	0.635	0.328	3.84276e-110	0	Hacl1
2.16112e-114	1.83299	0.66	0.369	6.25751e-110	0	Aldh7a1
7.49273e-114	1.60566	0.624	0.296	2.16952e-109	0	Sult2a8
3.63249e-112	1.94426	0.51	0.211	1.05179e-107	0	Gpd1
6.85259e-112	1.38396	0.751	0.55	1.98417e-107	0	Slc25a5
8.82153e-112	1.69781	0.74	0.518	2.55428e-107	0	4931406C07Rik
3.09009e-110	0.847773	0.827	0.58	8.94736e-106	0	Gstp1
4.95424e-109	2.05248	0.586	0.304	1.4345e-104	0	Khk
5.92797e-109	1.89924	0.516	0.217	1.71644e-104	0	Akr1d1
3.25101e-108	1.9391	0.53	0.235	9.41331e-104	0	Slc25a13
5.28343e-108	2.02964	0.503	0.21	1.52982e-103	0	Coq8a
1.1457e-107	1.98456	0.458	0.175	3.31737e-103	0	Baat
8.76641e-107	0.922695	0.966	0.877	2.53831e-102	0	Rps2
6.51606e-105	1.28024	0.779	0.496	1.88672e-100	0	Atf5
1.65253e-104	2.12682	0.477	0.194	4.7849e-100	0	Kmo
2.10548e-104	1.81761	0.669	0.401	6.09641e-100	0	Acadm
2.27837e-104	1.88911	0.491	0.202	6.59702e-100	0	Pxmp2
3.21724e-104	1.90234	0.546	0.259	9.31551e-100	0	Bhmt2
4.937e-104	2.43918	0.446	0.178	1.42951e-99	0	Gstt3
9.1536e-104	1.67641	0.712	0.454	2.65042e-99	0	Hibadh
5.1188e-102	1.12902	0.901	0.841	1.48215e-97	0	Atp5e
2.82618e-101	1.38474	0.757	0.564	8.18321e-97	0	Apoc4
9.11595e-101	1.88629	0.526	0.241	2.63952e-96	0	Glyat
1.2266e-100	1.63595	0.543	0.243	3.55161e-96	0	Hao1
2.18527e-100	1.54093	0.719	0.46	6.32744e-96	0	Errfi1
1.00677e-99	1.96065	0.584	0.307	2.91509e-95	0	Clpx
1.59414e-98	1.37932	0.71	0.515	4.61582e-94	0	Gm12350
2.79555e-97	1.73768	0.513	0.23	8.09452e-93	0	Reep6
2.82878e-96	2.0607	0.449	0.183	8.19074e-92	0	Gm20708
2.97983e-96	1.29689	0.83	0.658	8.62811e-92	0	Prdx6
3.52116e-96	1.54291	0.746	0.561	1.01955e-91	0	Dap
3.92102e-96	1.31916	0.868	0.689	1.13533e-91	0	Atp5g3
4.6915e-96	1.75354	0.614	0.342	1.35842e-91	0	Gclc
1.32159e-95	2.03742	0.485	0.214	3.82667e-91	0	Afmid
1.13439e-94	1.69817	0.527	0.241	3.28463e-90	0	Acat2
4.34332e-94	1.53151	0.73	0.51	1.25761e-89	0	Hspa9
5.43368e-94	1.95677	0.458	0.191	1.57332e-89	0	Dpyd
2.16711e-93	1.59531	0.731	0.52	6.27486e-89	0	Uqcrfs1
1.62894e-92	1.9058	0.676	0.473	4.71661e-88	0	Suclg1
4.66153e-92	1.1466	0.523	0.222	1.34974e-87	0	Ces1b
1.22415e-91	1.88463	0.45	0.186	3.54454e-87	0	Pipox
2.72445e-91	1.72444	0.556	0.279	7.88864e-87	0	Aldh6a1
2.09618e-90	0.694899	0.589	0.258	6.0695e-86	0	Serpina3k
2.98953e-90	0.896777	0.951	0.881	8.65618e-86	0	Aldh2
3.94303e-90	1.74878	0.505	0.233	1.1417e-85	0	Bdh1
2.15325e-89	2.0778	0.444	0.19	6.23474e-85	0	Slc25a47
1.27837e-88	1.39689	0.651	0.452	3.70153e-84	0	Gm15590
9.63695e-88	2.10685	0.41	0.166	2.79038e-83	0	Ftcd
1.10905e-86	1.4456	0.754	0.552	3.21125e-82	0	Gm10053
1.50112e-86	1.9014	0.481	0.219	4.34649e-82	0	Krt18
7.42327e-85	2.02073	0.495	0.245	2.14941e-80	0	Bphl
1.65884e-84	1.31343	0.697	0.43	4.80318e-80	0	Iigp1
2.03231e-84	1.19512	0.83	0.692	5.88455e-80	0	Rpl36al
2.17035e-84	1.25219	0.811	0.677	6.28425e-80	0	Mif
2.52111e-83	1.63329	0.654	0.411	7.29986e-79	0	Gstt1
3.83301e-83	1.99099	0.34	0.12	1.10985e-78	0	Cyp2f2
4.11221e-83	1.87386	0.458	0.203	1.19069e-78	0	Ehhadh
1.06413e-82	1.49243	0.631	0.412	3.0812e-78	0	Hspe1-rs1
1.89102e-82	0.877773	0.876	0.782	5.47544e-78	0	Gm7336
3.36856e-82	1.63115	0.506	0.245	9.75368e-78	0	Fmo1
1.56127e-81	1.92562	0.436	0.192	4.52065e-77	0	Etnk2
1.59291e-81	1.73457	0.639	0.413	4.61229e-77	0	Ak3
2.84952e-81	1.35726	0.777	0.62	8.25079e-77	0	Cycs
1.75194e-80	1.37438	0.724	0.462	5.07275e-76	0	Acaa1a
2.56718e-80	1.39167	0.71	0.498	7.43327e-76	0	Adh5
6.62837e-80	1.97575	0.387	0.155	1.91924e-75	0	Hoga1
7.19785e-80	2.01382	0.41	0.175	2.08414e-75	0	Dmgdh
8.01218e-80	1.23912	0.804	0.637	2.31993e-75	0	Cyb5r3
4.12901e-79	1.25074	0.81	0.657	1.19556e-74	0	Tpi1
4.64759e-79	1.35896	0.511	0.241	1.34571e-74	0	Nrn1
4.98177e-79	1.32905	0.809	0.683	1.44247e-74	0	Cox7b
2.1684e-78	1.57252	0.709	0.548	6.2786e-74	0	Sdhb
2.12994e-77	1.88008	0.413	0.177	6.16725e-73	0	Agmat
3.08293e-77	1.78368	0.499	0.255	8.92664e-73	0	Aldh4a1
6.5236e-77	1.76039	0.491	0.243	1.88891e-72	0	Cmbl
3.52572e-76	2.04304	0.381	0.158	1.02087e-71	0	Aldh1a7
1.3775e-75	1.33837	0.783	0.673	3.98854e-71	0	Atp5d
1.84235e-75	1.6644	0.447	0.203	5.33452e-71	0	Akr1c20
3.44639e-75	1.56489	0.646	0.427	9.97903e-71	0	Cyb5b
4.98919e-75	1.87563	0.442	0.202	1.44462e-70	0	Shmt1
3.73182e-74	0.813137	0.731	0.521	1.08055e-69	0	Gstp-ps
5.52265e-74	1.24628	0.811	0.74	1.59908e-69	0	Atp5j2
1.02656e-73	2.13784	0.365	0.149	2.97241e-69	0	Glyctk
2.2928e-73	2.26885	0.331	0.126	6.63881e-69	0	Kynu
8.63301e-73	1.79074	0.521	0.29	2.49969e-68	0	Upb1
9.42841e-73	1.7659	0.422	0.19	2.73e-68	0	Hrg
1.0152e-72	0.680706	0.53	0.243	2.93952e-68	0	Hpx
2.85773e-72	1.29951	0.786	0.674	8.27457e-68	0	Ndufa6
3.82699e-72	2.33882	0.335	0.131	1.10811e-67	0	Aass
5.70525e-72	1.3107	0.74	0.613	1.65195e-67	0	Atp5k
1.1052e-71	1.18083	0.839	0.718	3.2001e-67	0	Uqcrb
4.20799e-71	1.78163	0.546	0.322	1.21842e-66	0	Pcyt2
7.60444e-71	1.53141	0.469	0.227	2.20187e-66	0	Itih2
8.80195e-71	1.9849	0.52	0.31	2.5486e-66	0	Kyat3
1.89668e-70	1.38841	0.755	0.639	5.49185e-66	0	Atp5mpl
3.96388e-70	2.1225	0.399	0.182	1.14774e-65	0	Gsta4
1.11423e-69	1.80184	0.48	0.252	3.22624e-65	0	Abhd14b
1.3009e-69	1.6076	0.537	0.323	3.76677e-65	0	Gm28196
1.32713e-69	1.42682	0.447	0.21	3.84271e-65	0	Akr1c14
3.95273e-69	1.47052	0.702	0.551	1.14451e-64	0	Cox5a
1.26742e-68	1.52256	0.641	0.445	3.6698e-64	0	Sdhd
2.66272e-68	2.49784	0.28	0.099	7.7099e-64	0	Gldc
3.44887e-68	1.47906	0.699	0.531	9.98619e-64	0	Ech1
7.66019e-68	1.79345	0.578	0.381	2.21801e-63	0	Slc25a23
9.62839e-68	0.898922	0.904	0.813	2.7879e-63	0	Rps2-ps10
1.44361e-67	1.44287	0.734	0.605	4.17996e-63	0	Gclm
1.68569e-67	1.26983	0.802	0.723	4.88091e-63	0	Uqcrh
4.00252e-67	1.5389	0.595	0.378	1.15893e-62	0	Tubb2a
6.20058e-66	1.38128	0.568	0.341	1.79538e-61	0	H2-Q10
2.4096e-65	2.96844	0.199	0.055	6.97701e-61	0	Gsta2
5.71735e-65	1.70549	0.452	0.231	1.65546e-60	0	Tkfc
7.28691e-65	0.883663	0.805	0.726	2.10992e-60	0	Gapdh-ps16
8.79524e-65	2.98415	0.205	0.059	2.54666e-60	0	Tstd1
9.17351e-65	1.7351	0.593	0.402	2.65619e-60	0	Aldh9a1
1.32248e-64	2.53196	0.261	0.09	3.82925e-60	0	B630019A10Rik
3.38118e-64	1.13396	0.846	0.793	9.79021e-60	0	Tle5
5.53235e-64	1.36894	0.743	0.637	1.60189e-59	0	Atp5o
4.59606e-63	1.41191	0.754	0.652	1.33079e-58	0	Atp5c1
4.86755e-63	1.26711	0.787	0.705	1.4094e-58	0	Atp5pb
7.15786e-63	1.73425	0.513	0.303	2.07256e-58	0	Abat
1.09714e-62	1.10916	0.814	0.751	3.17677e-58	0	Ndufa4
3.2247e-62	1.22615	0.758	0.663	9.33711e-58	0	Atp5md
4.45251e-62	0.744033	0.534	0.28	1.28922e-57	0	Ces1c
1.03788e-61	1.3661	0.718	0.599	3.00519e-57	0	Uqcr11
2.91356e-61	1.15952	0.798	0.72	8.43622e-57	0	Cox6b1
9.13888e-61	1.82451	0.532	0.336	2.64616e-56	0	Iah1
3.90547e-60	1.92067	0.496	0.301	1.13083e-55	0	Gsto1
5.07508e-60	1.89497	0.439	0.233	1.46949e-55	0	Gcsh
1.46193e-59	1.94339	0.403	0.202	4.23303e-55	0	Gcat
1.87315e-59	1.56974	0.393	0.183	5.4237e-55	0	Asgr1
3.25281e-59	1.68802	0.517	0.319	9.41851e-55	0	Pnpla7
7.29089e-59	1.01906	0.487	0.249	2.11108e-54	0	Apoh
1.0733e-58	1.10497	0.826	0.776	3.10774e-54	0	Atp5h
1.53701e-58	1.72377	0.428	0.223	4.45041e-54	0	0610005C13Rik
7.97369e-58	1.41625	0.637	0.464	2.30878e-53	0	Idh1
1.535e-57	1.54275	0.695	0.624	4.44459e-53	0	Echs1
2.15051e-57	1.84734	0.483	0.283	6.2268e-53	0	Decr1
2.61303e-57	1.60766	0.633	0.493	7.56603e-53	0	Sod2
2.77254e-57	1.72753	0.401	0.201	8.02788e-53	0	C130074G19Rik
3.14769e-57	2.07371	0.322	0.138	9.11413e-53	0	Echdc3
3.15682e-57	1.90977	0.33	0.143	9.14056e-53	0	Fabp2
1.22592e-56	1.62002	0.49	0.284	3.54965e-52	0	Nit2
7.47883e-56	2.54507	0.267	0.105	2.16549e-51	0	Ddc
1.90256e-55	1.91537	0.39	0.202	5.50887e-51	0	Pigr
1.9895e-55	0.733154	0.439	0.207	5.76061e-51	0	Fgb
3.09081e-55	1.97468	0.359	0.171	8.94944e-51	0	Rnf125
3.68686e-55	2.34681	0.138	0.032	1.06753e-50	0	Sult2a4
7.70958e-55	1.76774	0.605	0.458	2.23231e-50	0	Acly
8.12035e-55	0.847578	0.77	0.7	2.35125e-50	0	Gm10358
1.10457e-54	1.23461	0.726	0.619	3.19827e-50	0	Mpc2
2.01684e-54	1.64937	0.513	0.317	5.83977e-50	0	Ccs
2.61222e-54	1.11273	0.786	0.748	7.56367e-50	0	Cox7c
5.43745e-54	1.92957	0.413	0.221	1.57441e-49	0	Dcxr
1.05291e-53	1.2504	0.593	0.428	3.04869e-49	0	Mif-ps
1.62946e-53	1.60517	0.542	0.354	4.71809e-49	0	Hsd17b4
1.89153e-53	1.79768	0.446	0.252	5.47694e-49	0	Akr7a5
3.45451e-53	1.40593	0.484	0.281	1.00025e-48	0	Idi1
7.00277e-53	1.20683	0.638	0.505	2.02765e-48	0	Gm49383
2.84139e-52	0.695401	0.859	0.795	8.22723e-48	0	Eef2
2.05528e-51	2.75163	0.182	0.056	5.95108e-47	0	Hamp2
4.76376e-51	1.80694	0.332	0.153	1.37935e-46	0	Acox2
2.10593e-50	1.22631	0.74	0.635	6.09773e-46	0	Rps27l
2.96399e-50	1.89582	0.295	0.131	8.58222e-46	0	Gm31645
1.37463e-49	1.63116	0.578	0.421	3.98026e-45	0	Sdhc
5.32159e-49	1.64295	0.543	0.382	1.54087e-44	0	Fasn
5.94472e-49	1.52148	0.596	0.449	1.72129e-44	0	Ndufab1
9.47125e-49	1.85228	0.329	0.156	2.7424e-44	0	Adhfe1
1.06161e-48	2.51333	0.199	0.068	3.07389e-44	0	Aspg
2.44139e-48	1.47239	0.554	0.38	7.06905e-44	0	Hmgcl
2.56411e-48	1.47767	0.6	0.453	7.42437e-44	0	Plin2
4.39071e-48	1.80878	0.315	0.145	1.27133e-43	0	Apoc2
6.18553e-48	1.12855	0.712	0.599	1.79102e-43	0	Comt
6.76021e-48	1.11893	0.513	0.322	1.95742e-43	0	Igf1
7.03675e-48	0.522697	0.923	0.865	2.03749e-43	0	Ppia
9.72249e-48	2.56335	0.167	0.051	2.81515e-43	0	Hsd17b6
3.1482e-47	2.02112	0.273	0.118	9.11561e-43	0	Gm4952
6.38158e-47	1.47071	0.542	0.375	1.84779e-42	0	Acadvl
3.67897e-46	1.395	0.582	0.416	1.06525e-41	0	Selenbp1
5.0035e-46	1.14152	0.737	0.655	1.44876e-41	0	Pgk1
7.45541e-46	1.58141	0.595	0.47	2.15871e-41	0	Cyc1
1.009e-45	1.5385	0.402	0.216	2.92155e-41	0	Hpgd
1.15858e-45	1.41249	0.411	0.226	3.35466e-41	0	Azgp1
1.39873e-45	1.74379	0.484	0.316	4.05002e-41	0	Ivd
1.53428e-45	1.70926	0.31	0.145	4.44252e-41	0	Gm44805
2.02469e-45	1.77292	0.379	0.206	5.8625e-41	0	Gpt2
6.63099e-45	0.881736	0.733	0.651	1.92e-40	0	Rps2-ps13
7.00344e-45	0.619883	0.946	0.95	2.02785e-40	0	AC109138.2
8.56749e-45	1.54037	0.509	0.343	2.48072e-40	0	Slc25a1
5.0509e-44	2.25554	0.318	0.162	1.46249e-39	0	Sco2
6.32988e-44	1.82129	0.378	0.208	1.83282e-39	0	Pcx
6.92896e-44	1.8408	0.315	0.153	2.00628e-39	0	Aspdh
8.48918e-44	1.74275	0.263	0.117	2.45804e-39	0	Gm49387
8.75777e-44	1.33642	0.596	0.445	2.53581e-39	0	H2bc4
2.14353e-43	1.73923	0.29	0.133	6.20659e-39	0	Acsm1
7.1201e-43	1.74193	0.3	0.141	2.06163e-38	0	Car8
1.49129e-42	2.00017	0.259	0.113	4.31802e-38	0	Aadat
1.75929e-42	0.921281	0.824	0.801	5.09403e-38	0	Eno1
2.07441e-42	1.47003	0.631	0.524	6.00646e-38	0	Ndufb10
3.54692e-42	1.92587	0.352	0.19	1.02701e-37	0	Tcea3
1.74293e-41	1.46877	0.357	0.189	5.04666e-37	0	Amacr
1.95473e-41	1.90427	0.357	0.198	5.65991e-37	0	Slc25a10
2.91404e-41	1.53887	0.382	0.211	8.43759e-37	0	Pter
3.39132e-41	0.884491	0.376	0.192	9.81958e-37	0	Fgg
3.50555e-41	1.10023	0.76	0.707	1.01503e-36	0	Slc25a3
5.2817e-41	0.865234	0.46	0.268	1.52931e-36	0	Vtn
1.01922e-40	1.1167	0.732	0.687	2.95116e-36	0	Cox7a2
1.38973e-40	0.982146	0.803	0.799	4.02398e-36	0	Atp5l
3.45794e-40	1.24009	0.668	0.595	1.00125e-35	0	Uqcr10
5.12322e-40	1.01585	0.783	0.764	1.48343e-35	0	Cox5b
8.9412e-40	1.58557	0.483	0.329	2.58892e-35	0	Mrpl12
1.06666e-39	0.856302	0.758	0.636	3.0885e-35	0	Msrb1
2.58778e-39	0.873961	0.819	0.809	7.49291e-35	0	Cox6c
2.66235e-39	2.11491	0.292	0.144	7.70883e-35	0	Acy3
2.90235e-39	0.970575	0.692	0.549	8.40376e-35	0	Pygl
3.11153e-39	1.71075	0.421	0.263	9.00944e-35	0	Acads
4.59363e-39	1.94251	0.439	0.302	1.33008e-34	0	Pbld1
7.30567e-39	1.43236	0.617	0.512	2.11536e-34	0	Ndufs6
1.07368e-38	1.59652	0.3	0.148	3.10885e-34	0	Pbld2
1.25439e-38	0.967314	0.418	0.238	3.6321e-34	0	Kng1
1.50841e-38	1.78681	0.322	0.169	4.36759e-34	0	Gch1
1.66864e-38	1.28425	0.649	0.558	4.83154e-34	0	Esd
1.69573e-38	1.45568	0.594	0.49	4.91e-34	0	Txn2
4.22482e-38	1.17896	0.658	0.557	1.2233e-33	0	Ak2
4.95832e-38	0.976897	0.631	0.586	1.43568e-33	0	Gm10359
5.66063e-38	1.68717	0.26	0.118	1.63904e-33	0	Bbox1
6.89444e-38	0.417392	0.984	0.968	1.99629e-33	0	Rpl41
8.26333e-38	1.85076	0.245	0.108	2.39265e-33	0	Agxt2
9.66777e-38	2.18188	0.294	0.151	2.7993e-33	0	Car5a
1.10218e-37	1.6769	0.349	0.194	3.19136e-33	0	Ppp1r3b
1.25784e-37	1.04867	0.431	0.258	3.64207e-33	0	Serpinc1
1.47529e-37	1.76647	0.388	0.234	4.27171e-33	0	Acot13
2.2364e-37	1.56554	0.401	0.243	6.47549e-33	0	Acad11
3.49649e-37	1.38738	0.3	0.152	1.01241e-32	0	Gm5111
4.85591e-36	1.97922	0.201	0.082	1.40603e-31	0	Mreg
7.8023e-36	1.73259	0.316	0.169	2.25916e-31	0	Bckdhb
9.89793e-36	0.874572	0.68	0.604	2.86594e-31	0	Gm6311
1.47497e-35	2.19543	0.337	0.197	4.27077e-31	0	Nnmt
1.60978e-35	1.8268	0.248	0.114	4.66111e-31	0	Leap2
1.67783e-35	1.62623	0.477	0.339	4.85816e-31	0	Lactb2
1.92715e-35	1.54219	0.523	0.395	5.58006e-31	0	S100a1
2.31047e-35	0.943097	0.6	0.547	6.68995e-31	0	Gm5138
2.33115e-35	1.02275	0.38	0.215	6.74984e-31	0	Cyp3a11
4.22251e-35	1.14288	0.679	0.618	1.22263e-30	0	Atox1
4.60957e-35	1.73221	0.298	0.155	1.3347e-30	0	Gpt
4.61702e-35	0.92321	0.623	0.575	1.33686e-30	0	Gm13394
4.99326e-35	2.0853	0.204	0.086	1.4458e-30	0	Hsd17b13
5.71545e-35	0.966666	0.607	0.555	1.65491e-30	0	Gm12033
9.04694e-35	0.87876	0.768	0.734	2.61954e-30	0	Eno1b
9.77742e-35	0.897971	0.622	0.574	2.83105e-30	0	Gm12671
1.16598e-34	0.659404	0.866	0.796	3.3761e-30	0	Gm15772
1.52475e-34	0.652984	0.894	0.89	4.41491e-30	0	Oaz1
2.00812e-34	2.5534	0.13	0.041	5.81451e-30	0	Gm32461
2.12934e-34	1.88054	0.245	0.114	6.1655e-30	0	Pklr
2.77798e-34	0.993492	0.77	0.752	8.04365e-30	0	Rpsa-ps10
3.37277e-34	1.49581	0.509	0.381	9.76587e-30	0	Acbd5
3.7586e-34	1.62319	0.417	0.276	1.0883e-29	0	Eci1
5.64825e-34	1.38416	0.551	0.443	1.63545e-29	0	Acadl
1.12474e-33	1.9779	0.335	0.196	3.2567e-29	0	Ggact
1.37748e-33	1.82623	0.294	0.153	3.98849e-29	0	1810008I18Rik
1.42718e-33	1.81827	0.342	0.2	4.13241e-29	0	Fpgs
1.7232e-33	1.3145	0.567	0.463	4.98954e-29	0	Paics
1.90293e-33	0.849877	0.624	0.573	5.50993e-29	0	Gm12070
2.6173e-33	2.09467	0.3	0.166	7.57839e-29	0	Gstt2
4.08451e-33	0.99018	0.766	0.763	1.18267e-28	0	Gpx4
6.2126e-33	1.58139	0.427	0.285	1.79886e-28	0	Dbt
7.57062e-33	0.887475	0.608	0.557	2.19207e-28	0	Gm13292
1.60551e-32	0.81629	0.404	0.236	4.64874e-28	0	Pzp
1.61715e-32	1.46698	0.522	0.405	4.68247e-28	0	Ndufs3
4.41685e-32	1.6057	0.437	0.305	1.2789e-27	0	Etfdh
7.52404e-32	1.507	0.241	0.112	2.17859e-27	0	Gm20319
8.54174e-32	1.38927	0.553	0.439	2.47326e-27	0	Nme1
1.31041e-31	1.56049	0.453	0.322	3.79429e-27	0	Dcaf11
1.33078e-31	0.878369	0.609	0.569	3.85327e-27	0	Gm12537
1.58309e-31	0.483856	0.856	0.865	4.58384e-27	0	Uba52
7.32269e-31	1.05087	0.648	0.615	2.12028e-26	0	Gm12338
7.99707e-31	1.59252	0.418	0.282	2.31555e-26	0	Hint2
1.09657e-30	0.819454	0.662	0.608	3.17512e-26	0	Gm6139
1.2095e-30	0.76801	0.686	0.67	3.5021e-26	0	Eif5a
1.46132e-30	1.35559	0.588	0.504	4.23127e-26	0	Sdha
1.47461e-30	1.52162	0.314	0.177	4.26974e-26	0	Hsd3b3
1.52663e-30	1.78032	0.246	0.122	4.42036e-26	0	Sec14l4
2.35982e-30	1.0287	0.605	0.566	6.83287e-26	0	Gm3839
2.7079e-30	0.888321	0.602	0.557	7.84073e-26	0	Gm2606
3.06074e-30	1.93788	0.201	0.09	8.86238e-26	0	Nags
3.91097e-30	1.00561	0.729	0.71	1.13242e-25	0	Akr1a1
5.89904e-30	1.90937	0.271	0.145	1.70807e-25	0	Tfpi2
6.22854e-30	1.24053	0.589	0.501	1.80347e-25	0	Ugp2
1.12819e-29	0.369327	0.22	0.464	3.26668e-25	0	Gtpbp4
1.24217e-29	2.58647	0.115	0.037	3.59672e-25	0	Sdsl
1.30851e-29	1.64412	0.399	0.262	3.78879e-25	0	Cebpa
1.33268e-29	1.75882	0.232	0.112	3.85878e-25	0	Fam25c
1.53728e-29	0.306391	0.042	0.194	4.45119e-25	0	Mme
1.85698e-29	1.18864	0.293	0.156	5.37688e-25	0	Mbl2
2.45299e-29	1.84689	0.265	0.14	7.10264e-25	0	Chdh
2.6241e-29	1.74666	0.342	0.208	7.59807e-25	0	Deptor
3.7997e-29	1.99367	0.264	0.142	1.1002e-24	0	Upp2
3.89797e-29	1.15104	0.463	0.326	1.12866e-24	0	Alad
5.00802e-29	1.38043	0.386	0.255	1.45007e-24	0	Hspd1-ps3
5.70791e-29	1.36512	0.58	0.522	1.65273e-24	0	Glo1
7.10163e-29	1.58482	0.364	0.229	2.05628e-24	0	Ccnd1
1.08339e-28	1.66404	0.314	0.185	3.13697e-24	0	Pmvk
1.08761e-28	1.33248	0.564	0.463	3.14919e-24	0	Ndufa10
1.41087e-28	1.45785	0.477	0.361	4.08517e-24	0	Grpel1
1.57698e-28	0.856421	0.591	0.547	4.56615e-24	0	Gapdh-ps15
1.66929e-28	1.84204	0.228	0.112	4.83344e-24	0	Rapgef4
4.23567e-28	0.829402	0.614	0.575	1.22644e-23	0	Gm5559
8.28821e-28	1.44951	0.447	0.319	2.39985e-23	0	Papss2
8.53584e-28	1.43866	0.248	0.126	2.47155e-23	0	C9
9.39741e-28	1.33487	0.577	0.505	2.72102e-23	0	Tmem256
1.2767e-27	1.43122	0.514	0.412	3.69667e-23	0	Ndufc1
1.47185e-27	1.78289	0.324	0.203	4.26173e-23	0	Me1
1.52031e-27	0.6449	0.353	0.201	4.40205e-23	0	Ambp
3.46376e-27	1.66283	0.212	0.102	1.00293e-22	0	Cyp2a12
7.65338e-27	1.42503	0.291	0.163	2.21604e-22	0	Nat8f2
8.66182e-27	1.85159	0.193	0.089	2.50803e-22	0	Xylb
1.11237e-26	1.39817	0.544	0.471	3.22085e-22	0	Ndufb2
1.21541e-26	1.58759	0.429	0.311	3.51921e-22	0	Bola3
1.7482e-26	1.77816	0.174	0.076	5.0619e-22	0	Nr1i2
2.00723e-26	1.57205	0.427	0.313	5.81194e-22	0	Fdx1
2.86877e-26	1.33522	0.464	0.35	8.30653e-22	0	Lonp2
3.68349e-26	1.27663	0.295	0.166	1.06656e-21	0	Rdh7
4.03714e-26	1.644	0.37	0.249	1.16896e-21	0	Gnpnat1
5.85282e-26	1.72169	0.476	0.393	1.69469e-21	0	Decr2
5.86926e-26	1.8697	0.165	0.071	1.69944e-21	0	Gm48633
9.37537e-26	1.5825	0.435	0.323	2.71464e-21	0	Fh1
1.60985e-25	0.480515	0.901	0.895	4.66131e-21	0	Rpl10
1.72863e-25	0.997258	0.59	0.556	5.00524e-21	0	Gm10221
1.86807e-25	1.83786	0.229	0.119	5.40899e-21	0	Apol9b
1.89896e-25	1.26695	0.48	0.364	5.49843e-21	0	Fdps
2.02487e-25	1.95693	0.189	0.089	5.86302e-21	0	Akr1c19
2.207e-25	1.49566	0.317	0.193	6.39037e-21	0	Hspb8
2.39919e-25	1.88059	0.241	0.13	6.94687e-21	0	Nr1h3
2.91498e-25	1.39468	0.313	0.196	8.44034e-21	0	4930534H03Rik
3.34485e-25	1.43375	0.49	0.395	9.685e-21	0	Mocs2
3.59995e-25	1.54164	0.257	0.141	1.04237e-20	0	Gstm6
4.13686e-25	1.54376	0.245	0.131	1.19783e-20	0	Depp1
4.57403e-25	1.50145	0.47	0.375	1.32441e-20	0	Idh2
5.02413e-25	2.05615	0.157	0.068	1.45474e-20	0	Rdh16f2
6.12889e-25	1.09994	0.666	0.635	1.77462e-20	0	Hint1
9.25323e-25	1.72108	0.273	0.157	2.67927e-20	0	Akr1c13
1.24053e-24	0.868634	0.593	0.534	3.59195e-20	0	Rps2-ps8
1.41913e-24	1.42824	0.481	0.382	4.10908e-20	0	Ndufv1
1.68439e-24	1.31755	0.576	0.515	4.87715e-20	0	Ndufv2
1.74871e-24	1.89263	0.152	0.066	5.06339e-20	0	AC175464.1
1.93567e-24	1.65504	0.345	0.228	5.60473e-20	0	Aco1
2.07219e-24	0.585466	0.886	0.891	6.00004e-20	0	Kxd1
2.72901e-24	1.50915	0.25	0.138	7.90184e-20	0	A2ml1
2.74196e-24	0.823895	0.583	0.553	7.93936e-20	0	Gm2574
2.88751e-24	1.72437	0.208	0.104	8.36077e-20	0	Akr1c12
2.9484e-24	1.81095	0.239	0.13	8.5371e-20	0	Gstm7
3.6721e-24	0.839325	0.568	0.533	1.06326e-19	0	Gm2451
3.72358e-24	1.61447	0.382	0.265	1.07816e-19	0	Cluh
3.91586e-24	1.65362	0.282	0.166	1.13384e-19	0	Galm
4.46384e-24	1.9326	0.169	0.077	1.2925e-19	0	Ugt2a3
4.47672e-24	1.48559	0.496	0.399	1.29623e-19	0	Idh3b
5.03721e-24	1.9529	0.187	0.09	1.45852e-19	0	2810459M11Rik
6.48164e-24	1.00147	0.669	0.632	1.87676e-19	0	Skp1a
7.91928e-24	0.361638	0.117	0.291	2.29303e-19	0	Txnl4a
1.11367e-23	2.46528	0.122	0.047	3.22464e-19	0	Cyp2a4
1.22527e-23	1.40432	0.39	0.269	3.54778e-19	0	Dhrs4
2.03166e-23	0.773975	0.174	0.38	5.88267e-19	0	Tango2
3.11286e-23	0.31503	0.116	0.282	9.01327e-19	0	Aff4
7.63948e-23	1.44724	0.223	0.117	2.21201e-18	0	Serpina3m
8.55632e-23	0.252617	0.246	0.46	2.47748e-18	0	Irak1
1.41901e-22	1.15038	0.532	0.505	4.10875e-18	0	Gm10250
2.10861e-22	1.74238	0.248	0.141	6.10549e-18	0	Kyat1
2.13659e-22	1.44982	0.432	0.336	6.1865e-18	0	Bckdha
2.37475e-22	1.8751	0.199	0.102	6.8761e-18	0	Gckr
2.42672e-22	1.60016	0.27	0.162	7.02656e-18	0	Naprt
2.51589e-22	1.90322	0.184	0.091	7.28475e-18	0	Sorbs2
2.96904e-22	0.620725	0.869	0.865	8.59685e-18	0	Rpl21
4.03707e-22	1.54892	0.219	0.117	1.16893e-17	0	Kif21a
4.72327e-22	2.11545	0.188	0.095	1.36762e-17	0	Rtp3
6.35656e-22	1.65754	0.158	0.071	1.84054e-17	0	5033403H07Rik
7.74367e-22	1.12354	0.603	0.564	2.24218e-17	0	Hdlbp
8.00316e-22	1.02616	0.318	0.197	2.31731e-17	0	F2
8.70035e-22	0.598306	0.276	0.52	2.51919e-17	0	Snf8
1.03135e-21	1.6455	0.445	0.371	2.98628e-17	0	Dhdh
1.55551e-21	1.50292	0.316	0.22	4.50398e-17	0	Gm4459
1.75089e-21	0.306317	0.123	0.282	5.06971e-17	0	Arl3
1.79835e-21	2.00467	0.198	0.103	5.20713e-17	0	Onecut2
2.58455e-21	1.51295	0.362	0.259	7.48358e-17	0	Adi1
2.58718e-21	0.401055	0.348	0.597	7.49118e-17	0	Cflar
3.08876e-21	1.35121	0.371	0.28	8.94349e-17	0	Gm10108
3.53835e-21	1.5121	0.34	0.231	1.02453e-16	0	Pgm1
3.78329e-21	0.955162	0.648	0.647	1.09545e-16	0	Gpx4-ps2
3.84038e-21	1.25703	0.589	0.559	1.11198e-16	0	Uqcrc1
3.87222e-21	1.39326	0.48	0.395	1.1212e-16	0	Ndufa5
4.58412e-21	1.20857	0.424	0.315	1.32733e-16	0	Prdx3
4.84029e-21	0.472311	0.743	0.664	1.40151e-16	0	Mgst1
5.03085e-21	1.65295	0.243	0.144	1.45668e-16	0	Mthfd1
8.39147e-21	0.288525	0.11	0.264	2.42975e-16	0	Clns1a
1.18735e-20	0.743349	0.797	0.823	3.43798e-16	0	Cox8a
1.39365e-20	0.353881	0.053	0.176	4.03532e-16	0	Coq4
1.51089e-20	1.65614	0.304	0.198	4.37478e-16	0	Cpt2
1.52574e-20	0.815007	0.345	0.222	4.41778e-16	0	Plg
1.70698e-20	1.82572	0.126	0.053	4.94255e-16	0	Tymp
1.72854e-20	1.72623	0.202	0.108	5.00498e-16	0	9130016M20Rik
2.05897e-20	0.518464	0.093	0.236	5.96174e-16	0	Ccdc167
2.16668e-20	1.39125	0.346	0.239	6.27362e-16	0	Nadk2
2.30398e-20	0.28475	0.103	0.25	6.67118e-16	0	Gm46516
2.3466e-20	0.809345	0.556	0.504	6.79459e-16	0	Rps2-ps6
2.51485e-20	1.36579	0.288	0.179	7.28174e-16	0	Gstm3
3.37355e-20	1.15368	0.548	0.489	9.76811e-16	0	Chp1
4.23264e-20	0.542234	0.116	0.273	1.22556e-15	0	Dnajc11
5.63657e-20	0.793877	0.767	0.808	1.63207e-15	0	Ldha
6.35277e-20	0.908066	0.512	0.485	1.83945e-15	0	Gm10481
7.07034e-20	1.38263	0.371	0.268	2.04722e-15	0	Cisd1
7.20283e-20	0.494866	0.777	0.765	2.08558e-15	0	Gm10123
8.23367e-20	0.930022	0.132	0.3	2.38406e-15	0	Lrrc28
8.76701e-20	1.70091	0.428	0.341	2.53849e-15	0	Sfxn1
1.47914e-19	0.405666	0.077	0.208	4.28285e-15	0	Nmd3
1.59634e-19	0.45557	0.842	0.865	4.62219e-15	0	Gm11808
1.60881e-19	1.43774	0.366	0.268	4.6583e-15	0	Abcd3
1.96989e-19	1.56243	0.29	0.186	5.70381e-15	0	Pafah2
1.9724e-19	1.91609	0.124	0.053	5.7111e-15	0	Irf6
1.99338e-19	0.625355	0.615	0.495	5.77182e-15	0	Cald1
2.05941e-19	2.18266	0.142	0.066	5.96301e-15	0	Ido2
2.07758e-19	1.76788	0.212	0.118	6.01562e-15	0	Avpi1
2.69727e-19	2.06614	0.19	0.102	7.80995e-15	0	Gstp3
2.79485e-19	0.263739	0.108	0.254	8.09249e-15	0	Hsd3b2
2.96717e-19	1.22031	0.213	0.12	8.59144e-15	0	Gm8893
4.9895e-19	0.487723	0.328	0.583	1.44471e-14	0	Igha
7.66296e-19	0.559428	0.126	0.281	2.21881e-14	0	Trim24
8.66367e-19	0.445412	0.161	0.327	2.50857e-14	0	Arpc1a
9.55364e-19	1.29227	0.533	0.48	2.76626e-14	0	Hadha
9.89324e-19	1.54476	0.438	0.357	2.86459e-14	0	Ethe1
1.06404e-18	0.346069	0.143	0.303	3.08094e-14	0	Pdxdc1
1.22289e-18	2.45814	0.102	0.041	3.54087e-14	0	Gas2
1.275e-18	2.13259	0.126	0.056	3.69177e-14	0	Gm16157
1.36051e-18	1.43335	0.421	0.334	3.93934e-14	0	Sucla2
1.90056e-18	1.82339	0.176	0.092	5.50307e-14	0	9030619P08Rik
1.98877e-18	0.322146	0.076	0.199	5.75848e-14	0	Crbn
2.09474e-18	0.847803	0.447	0.329	6.06531e-14	0	Orm1
2.47829e-18	0.482208	0.85	0.844	7.17589e-14	0	Rpl10-ps3
2.53001e-18	0.939043	0.496	0.469	7.32566e-14	0	Gm4609
2.54448e-18	1.91964	0.137	0.063	7.36754e-14	0	Palmd
2.62457e-18	1.88411	0.132	0.06	7.59943e-14	0	A1cf
2.84663e-18	1.16575	0.427	0.359	8.24241e-14	0	Rpl36a-ps3
3.24139e-18	2.06438	0.132	0.06	9.38543e-14	0	Ak4
3.42299e-18	1.27246	0.394	0.293	9.91126e-14	0	Sardh
3.51985e-18	1.36843	0.382	0.281	1.01917e-13	0	Shmt2
3.60925e-18	1.15046	0.226	0.127	1.04506e-13	0	Cyp2c68
4.75407e-18	1.0819	0.45	0.365	1.37654e-13	0	Hmgcs1
4.78752e-18	2.20305	0.173	0.093	1.38623e-13	0	Acmsd
4.85688e-18	1.27947	0.378	0.277	1.40631e-13	0	Cbr1
5.53699e-18	1.67332	0.19	0.104	1.60324e-13	0	Gys2
6.54681e-18	1.62384	0.324	0.229	1.89563e-13	0	Pccb
7.60138e-18	0.341787	0.188	0.354	2.20098e-13	0	Mkln1
7.87305e-18	1.18712	0.593	0.571	2.27964e-13	0	Park7
8.36503e-18	1.64286	0.288	0.193	2.42209e-13	0	Scly
8.37713e-18	1.43627	0.368	0.271	2.4256e-13	0	Gatd3a
9.20647e-18	0.526056	0.156	0.32	2.66573e-13	0	Timm17b
1.08166e-17	0.343548	0.144	0.294	3.13194e-13	0	Tbcb
1.08909e-17	1.70297	0.131	0.06	3.15346e-13	0	Acnat2
1.2238e-17	1.29125	0.227	0.133	3.54352e-13	0	C8g
1.31449e-17	0.804487	0.022	0.112	3.8061e-13	0	Celsr1
1.3343e-17	0.420972	0.181	0.353	3.86346e-13	0	Abce1
1.59207e-17	0.330356	0.115	0.252	4.60984e-13	0	Mospd3
1.90962e-17	0.287746	0.138	0.284	5.52931e-13	0	Rraga
2.14869e-17	1.75754	0.211	0.123	6.22153e-13	0	Suox
2.25168e-17	0.493511	0.078	0.2	6.51975e-13	0	Gfpt1
2.30318e-17	1.6736	0.158	0.08	6.66886e-13	0	Acot12
2.57284e-17	1.61228	0.256	0.164	7.44966e-13	0	Slc25a22
2.94107e-17	0.464446	0.117	0.257	8.51586e-13	0	Imp4
3.18322e-17	0.804244	0.533	0.494	9.21701e-13	0	Gm7143
3.71302e-17	0.556302	0.217	0.4	1.0751e-12	0	Mpv17
4.0491e-17	1.59644	0.255	0.163	1.17242e-12	0	Mlycd
4.50184e-17	1.515	0.296	0.202	1.30351e-12	0	2310039H08Rik
4.61601e-17	0.391871	0.101	0.231	1.33657e-12	0	Gigyf2
5.24356e-17	1.14832	0.598	0.58	1.51827e-12	0	Edf1
5.69486e-17	1.48485	0.18	0.096	1.64895e-12	0	Mtarc1
5.82432e-17	1.25005	0.513	0.462	1.68643e-12	0	Timm13
6.20526e-17	1.00414	0.164	0.331	1.79673e-12	0	Fxn
6.4881e-17	0.264655	0.103	0.233	1.87863e-12	0	Usp14
7.79032e-17	0.510689	0.022	0.109	2.25569e-12	0	Mcmdc2
8.37045e-17	0.269835	0.184	0.346	2.42366e-12	0	Chordc1
9.05406e-17	0.885228	0.5	0.447	2.6216e-12	0	Gm7432
1.15373e-16	0.405689	0.91	0.917	3.34064e-12	0	Rpl4
1.35062e-16	0.73144	0.057	0.165	3.91072e-12	0	Lrrc3
1.68599e-16	0.413867	0.064	0.176	4.88177e-12	0	Ctcfl
1.77654e-16	0.830014	0.512	0.467	5.14396e-12	0	Gm12366
2.05968e-16	0.366155	0.19	0.352	5.96379e-12	0	Dcaf8
2.28175e-16	1.3151	0.394	0.305	6.60681e-12	0	Palld
2.40987e-16	1.95173	0.143	0.071	6.97778e-12	0	Nr0b2
2.4608e-16	1.84922	0.115	0.052	7.12525e-12	0	Hao2
2.8206e-16	1.77408	0.179	0.099	8.16704e-12	0	Acsm3
3.20376e-16	0.293169	0.229	0.401	9.27648e-12	0	Fkbp3
3.91514e-16	0.669092	0.121	0.261	1.13363e-11	0	Nmrk1
4.62121e-16	0.252123	0.161	0.309	1.33807e-11	0	Sirt2
5.38657e-16	1.39371	0.193	0.11	1.55968e-11	0	Ldhd
5.42222e-16	1.78023	0.158	0.083	1.57e-11	0	Apol9a
5.59853e-16	1.49938	0.347	0.262	1.62106e-11	0	Larp1b
5.61234e-16	1.70934	0.162	0.086	1.62505e-11	0	Rorc
9.13077e-16	0.933936	0.423	0.335	2.64381e-11	0	Mt1
9.14123e-16	0.320782	0.249	0.43	2.64684e-11	0	Larp4b
1.02334e-15	0.378753	0.147	0.288	2.96308e-11	0	C330007P06Rik
1.1725e-15	1.6657	0.124	0.059	3.39498e-11	0	Gm11789
1.22998e-15	1.43872	0.178	0.099	3.56141e-11	0	AI182371
1.32376e-15	0.3124	0.095	0.215	3.83294e-11	0	Tmem248
1.38757e-15	0.329638	0.101	0.224	4.01771e-11	0	Sdhaf2
1.50504e-15	0.349622	0.055	0.156	4.35783e-11	0	Gnl3l
1.56382e-15	0.387865	0.158	0.304	4.52805e-11	0	Polr2k
1.73536e-15	1.60486	0.206	0.123	5.02475e-11	0	Cpn1
1.8239e-15	0.590196	0.154	0.304	5.2811e-11	0	Ppp1r11
2.03498e-15	1.74557	0.176	0.099	5.89229e-11	0	Grb7
2.17882e-15	0.799623	0.269	0.173	6.30876e-11	0	Cyp2c29
2.38874e-15	1.35268	0.186	0.105	6.91659e-11	0	Cyp2j5
2.86058e-15	0.325154	0.126	0.257	8.28281e-11	0	Foxn3
2.89768e-15	1.30914	0.332	0.244	8.39024e-11	0	Mettl26
3.21134e-15	1.93259	0.153	0.082	9.29843e-11	0	Homer2
3.53078e-15	0.310853	0.111	0.236	1.02234e-10	0	Fam98b
3.62178e-15	0.391479	0.079	0.188	1.04869e-10	0	Znrd1
3.68434e-15	1.74802	0.141	0.072	1.0668e-10	0	Smlr1
4.30385e-15	0.523413	0.135	0.273	1.24618e-10	0	Gm2788
4.39302e-15	1.08993	0.265	0.174	1.272e-10	0	Fgf1
4.99976e-15	1.85634	0.205	0.125	1.44768e-10	0	Tpmt
5.39973e-15	0.292693	0.191	0.345	1.56349e-10	0	Ramac
5.51205e-15	1.2616	0.241	0.152	1.59602e-10	0	Ugt2b36
5.55233e-15	0.252238	0.087	0.198	1.60768e-10	0	Amd1
6.19266e-15	0.271508	0.131	0.259	1.79308e-10	0	Xpnpep1
7.03433e-15	0.268717	0.149	0.287	2.03679e-10	0	Usp4
8.24496e-15	1.64321	0.267	0.183	2.38733e-10	0	Rcl1
8.37158e-15	0.313497	0.3	0.499	2.42399e-10	0	Atp6v1f
8.74502e-15	0.31099	0.103	0.222	2.53212e-10	0	Pdpk1
8.7469e-15	0.801482	0.279	0.191	2.53267e-10	0	Tubb2b
9.55103e-15	0.282799	0.065	0.167	2.7655e-10	0	Tollip
1.03574e-14	0.478936	0.081	0.19	2.99899e-10	0	Zfp444
1.05869e-14	1.17643	0.526	0.492	3.06544e-10	0	Ghitm
1.17919e-14	0.320965	0.079	0.185	3.41434e-10	0	Cse1l
1.20763e-14	1.8227	0.226	0.145	3.4967e-10	0	Gss
1.41606e-14	1.35896	0.212	0.128	4.10021e-10	0	Hpn
1.46708e-14	1.76584	0.268	0.186	4.24794e-10	0	Pex7
1.47545e-14	0.273087	0.162	0.302	4.27217e-10	0	Keap1
1.57515e-14	0.932829	0.612	0.619	4.56084e-10	0	Ndufa2
1.5829e-14	1.50853	0.194	0.115	4.58329e-10	0	Grb14
1.74186e-14	1.48374	0.313	0.228	5.04356e-10	0	Klf15
1.76122e-14	0.315348	0.972	0.977	5.09961e-10	0	Tpt1
1.94529e-14	0.311987	0.295	0.477	5.63258e-10	0	Csnk2b
2.03609e-14	0.267564	0.061	0.157	5.89551e-10	0	Rest
2.05206e-14	0.884072	0.661	0.676	5.94173e-10	0	Serp1
2.0798e-14	0.851779	0.665	0.655	6.02206e-10	0	Sec61g
2.20942e-14	0.251351	0.082	0.189	6.39738e-10	0	Vps53
2.41006e-14	1.15286	0.513	0.476	6.97834e-10	0	Ndufs2
2.43519e-14	0.285447	0.081	0.187	7.05108e-10	0	Pigyl
2.47484e-14	0.481201	0.117	0.24	7.16591e-10	0	Ppp1r7
2.52047e-14	0.288574	0.171	0.311	7.29802e-10	0	Zfr
2.5391e-14	1.43724	0.242	0.159	7.35196e-10	0	Echdc2
2.5637e-14	0.279262	0.163	0.299	7.4232e-10	0	Cdc123
2.57126e-14	0.30973	0.142	0.274	7.44508e-10	0	Rbm7
2.85526e-14	0.876574	0.279	0.187	8.26741e-10	0	Cyp2c70
2.94853e-14	0.285864	0.082	0.189	8.53746e-10	0	Tnfaip1
3.2921e-14	0.275572	0.256	0.424	9.53226e-10	0	Rab1b
3.37322e-14	1.28629	0.387	0.312	9.76715e-10	0	Cmah
3.53257e-14	0.683151	0.041	0.127	1.02286e-09	0	Nt5dc3
3.53448e-14	1.20977	0.506	0.472	1.02341e-09	0	Ndufb6
3.65898e-14	0.29953	0.046	0.134	1.05946e-09	0	Thumpd1
4.20213e-14	1.19563	0.513	0.47	1.21673e-09	0	Fkbp4
4.73485e-14	0.859855	0.101	0.217	1.37097e-09	0	Mtif2
4.82831e-14	0.28421	0.06	0.156	1.39804e-09	0	Rbm4b
5.01387e-14	0.619685	0.157	0.298	1.45177e-09	0	Rnf7
5.08306e-14	0.544746	0.09	0.199	1.4718e-09	0	1810059H22Rik
5.6197e-14	0.283705	0.077	0.178	1.62719e-09	0	Unc119b
5.63295e-14	0.385008	0.129	0.253	1.63102e-09	0	Ppp4r3a
5.95029e-14	0.351646	0.202	0.353	1.72291e-09	0	Chmp3
5.99796e-14	1.69428	0.183	0.109	1.73671e-09	0	Wwc1
6.15722e-14	1.15738	0.515	0.482	1.78282e-09	0	Uqcrc2
6.16699e-14	0.2685	0.196	0.347	1.78565e-09	0	Ywhag
6.197e-14	0.269134	0.129	0.251	1.79434e-09	0	Lypla2
7.57551e-14	0.879745	0.476	0.464	2.19349e-09	0	Gm12922
8.71194e-14	0.478106	0.768	0.768	2.52254e-09	0	Rpl10-ps1
9.75289e-14	0.287576	0.08	0.182	2.82395e-09	0	Trappc8
1.04989e-13	1.69514	0.14	0.074	3.03996e-09	0	Plcxd2
1.11445e-13	0.281071	0.089	0.196	3.22688e-09	0	Zfp422
1.15879e-13	1.38501	0.244	0.162	3.35528e-09	0	Endog
1.25772e-13	1.4802	0.17	0.098	3.64174e-09	0	Hsd17b2
1.5079e-13	0.278613	0.094	0.201	4.36612e-09	0	Dhx16
1.59865e-13	1.67932	0.134	0.07	4.62888e-09	0	Asgr2
1.6779e-13	1.36753	0.118	0.244	4.85835e-09	0	Mpv17l
1.89137e-13	0.459799	0.112	0.227	5.47647e-09	0	Ap1s1
1.98706e-13	0.262159	0.081	0.182	5.75354e-09	0	Cfap20
1.99023e-13	0.394394	0.054	0.143	5.7627e-09	0	Fkbp11
2.00682e-13	0.256934	0.068	0.163	5.81074e-09	0	Gnl2
2.0565e-13	0.307706	0.03	0.106	5.95461e-09	0	Gm44096
2.10233e-13	1.21107	0.517	0.497	6.08729e-09	0	Ndufb4
2.12413e-13	0.332774	0.084	0.186	6.15043e-09	0	Ttc9c
2.48438e-13	0.540206	0.181	0.321	7.19351e-09	0	Kif1b
2.57111e-13	0.849517	0.405	0.326	7.44466e-09	0	Tuba4a
2.75288e-13	0.296371	0.203	0.35	7.97095e-09	0	Ugdh
2.80051e-13	0.31458	0.342	0.535	8.10887e-09	0	Psme2
2.98677e-13	0.287934	0.058	0.148	8.64819e-09	0	Map3k7
3.02134e-13	1.19854	0.453	0.417	8.7483e-09	0	Ndufb4c
3.19839e-13	0.283564	0.106	0.216	9.26093e-09	0	Fcf1
3.484e-13	0.474528	0.229	0.387	1.00879e-08	0	Tmem167
3.72595e-13	0.272756	0.115	0.229	1.07885e-08	0	Slain2
3.81388e-13	0.893338	0.485	0.487	1.10431e-08	0	Gm14760
3.8173e-13	1.5092	0.274	0.197	1.1053e-08	0	Gk
4.34497e-13	1.17673	0.365	0.287	1.25809e-08	0	Ghr
4.53075e-13	0.445434	0.034	0.11	1.31188e-08	0	Aktip
4.76812e-13	0.376474	0.049	0.134	1.38061e-08	0	Cog7
5.25396e-13	0.30101	0.136	0.256	1.52128e-08	0	Golga4
5.28789e-13	0.29447	0.103	0.21	1.53111e-08	0	Rragc
5.31068e-13	0.363594	0.153	0.28	1.53771e-08	0	Anapc16
5.61057e-13	1.22698	0.353	0.276	1.62454e-08	0	Ninj1
5.89297e-13	0.358664	0.079	0.177	1.70631e-08	0	Ruvbl1
6.43075e-13	1.07145	0.267	0.182	1.86202e-08	0	Selenbp2
6.88404e-13	1.88256	0.114	0.057	1.99327e-08	0	Gm8883
7.09155e-13	0.500937	0.057	0.147	2.05336e-08	0	Mpzl2
7.79047e-13	0.328497	0.182	0.319	2.25573e-08	0	Crk
8.51605e-13	0.262934	0.06	0.149	2.46582e-08	0	Tbl3
8.92214e-13	0.452649	0.084	0.184	2.58341e-08	0	Emc8
9.03549e-13	0.573007	0.223	0.138	2.61623e-08	0	Cyp2c40
9.37675e-13	0.279407	0.132	0.25	2.71504e-08	0	Zyg11b
1.03794e-12	0.330789	0.064	0.155	3.00536e-08	0	Iars2
1.0425e-12	1.85962	0.12	0.062	3.01855e-08	0	Mkrn2os
1.04884e-12	1.60874	0.163	0.095	3.03692e-08	0	Igfbp2
1.09494e-12	1.012	0.586	0.597	3.17041e-08	0	Atp5g2
1.17277e-12	0.250374	0.057	0.144	3.39574e-08	0	Taf11
1.20112e-12	0.367317	0.136	0.255	3.47784e-08	0	Tsen34
1.21787e-12	0.428444	0.123	0.239	3.52634e-08	0	Elavl1
1.23635e-12	0.448486	0.765	0.765	3.57985e-08	0	Rpl10-ps5
1.24827e-12	0.298715	0.219	0.358	3.61435e-08	0	Rnaseh2c
1.26482e-12	0.502742	0.215	0.368	3.66228e-08	0	Zmat2
1.3136e-12	0.312759	0.376	0.582	3.80353e-08	0	Psma2
1.34008e-12	0.306361	0.085	0.184	3.8802e-08	0	Gpat4
1.40853e-12	0.333546	0.143	0.264	4.07839e-08	0	Scfd1
1.41084e-12	1.61821	0.122	0.063	4.08508e-08	0	Adh6-ps1
1.45557e-12	0.370051	0.245	0.404	4.21459e-08	0	Psmc2
1.48968e-12	1.59818	0.209	0.135	4.31337e-08	0	Fahd1
1.71311e-12	0.371371	0.059	0.147	4.9603e-08	0	Inpp5f
1.75002e-12	0.609219	0.137	0.258	5.06718e-08	0	Ciapin1
1.75854e-12	0.388724	0.132	0.252	5.09186e-08	0	Marchf2
1.79948e-12	1.24143	0.206	0.13	5.21038e-08	0	Agt
1.80627e-12	0.417328	0.096	0.198	5.23005e-08	0	Aggf1
1.85705e-12	0.273776	0.054	0.138	5.37707e-08	0	Tmem60
1.89931e-12	0.322459	0.291	0.459	5.49945e-08	0	Snrpd2
1.93766e-12	0.356425	0.171	0.301	5.61051e-08	0	Hbp1
1.99732e-12	0.428226	0.054	0.138	5.78324e-08	0	Nol11
2.09839e-12	1.89929	0.233	0.163	6.07587e-08	0	Nudt19
2.18589e-12	0.385328	0.084	0.181	6.32923e-08	0	Iws1
2.20325e-12	1.47518	0.351	0.284	6.37952e-08	0	Trap1
2.6432e-12	0.294726	0.039	0.115	7.65339e-08	0	Kifbp
2.66729e-12	0.459642	0.168	0.299	7.72315e-08	0	Cyhr1
2.69617e-12	0.323416	0.093	0.194	7.80677e-08	0	Fam192a
2.92987e-12	1.37622	0.337	0.264	8.48345e-08	0	Tars
2.96673e-12	0.317858	0.057	0.143	8.59017e-08	0	Tmem143
2.96984e-12	1.0094	0.558	0.56	8.59918e-08	0	Gm10175
3.34951e-12	1.71718	0.138	0.077	9.6985e-08	0	Lurap1l
3.35867e-12	0.599599	0.187	0.323	9.72503e-08	0	Eif4ebp1
3.42133e-12	1.65431	0.164	0.098	9.90646e-08	0	Anks4b
3.54614e-12	0.58075	0.056	0.141	1.02678e-07	0	Maoa
3.71659e-12	0.430426	0.173	0.303	1.07614e-07	0	Ap2a2
3.82322e-12	0.264492	0.102	0.203	1.10701e-07	0	Aftph
3.87434e-12	1.07383	0.197	0.123	1.12182e-07	0	Gjb1
4.00887e-12	0.302273	0.152	0.274	1.16077e-07	0	Ipo7
4.09944e-12	0.31354	0.094	0.195	1.18699e-07	0	Tbc1d15
4.15282e-12	1.40314	0.303	0.228	1.20245e-07	0	Nit1
4.27892e-12	1.45683	0.118	0.062	1.23896e-07	0	Mal2
4.33455e-12	0.311659	0.113	0.218	1.25507e-07	0	Taf15
4.40597e-12	0.350264	0.158	0.284	1.27575e-07	0	Letm1
4.40889e-12	0.252996	0.051	0.131	1.27659e-07	0	Vps11
4.40959e-12	0.746258	0.066	0.156	1.2768e-07	0	Mthfsd
4.43839e-12	1.98027	0.147	0.085	1.28514e-07	0	Sema4g
4.56543e-12	0.301501	0.242	0.39	1.32192e-07	0	Cox14
4.71105e-12	0.415186	0.149	0.272	1.36408e-07	0	Nfu1
4.78583e-12	0.328292	0.829	0.813	1.38574e-07	0	Hsp90ab1
5.81254e-12	0.803963	0.073	0.166	1.68302e-07	0	Ociad2
6.13546e-12	0.434941	0.161	0.29	1.77652e-07	0	Chmp1a
6.33494e-12	0.403617	0.2	0.338	1.83428e-07	0	Tbl1x
6.34507e-12	0.682025	0.257	0.429	1.83721e-07	0	Churc1
6.34896e-12	0.475566	0.197	0.335	1.83834e-07	0	Larp1
6.55544e-12	0.332863	0.118	0.228	1.89813e-07	0	Ublcp1
6.6744e-12	0.52966	0.132	0.248	1.93257e-07	0	Tsg101
6.8463e-12	1.07466	0.533	0.5	1.98235e-07	0	Dynll2
6.8945e-12	0.33581	0.051	0.131	1.9963e-07	0	Ift27
6.92047e-12	0.286014	0.052	0.132	2.00382e-07	0	Rint1
7.93519e-12	1.56008	0.123	0.066	2.29763e-07	0	F9
8.31246e-12	0.578765	0.099	0.201	2.40687e-07	0	Pggt1b
8.55028e-12	0.446281	0.111	0.213	2.47573e-07	0	Pbdc1
8.56657e-12	0.285429	0.259	0.413	2.48045e-07	0	Rab5if
8.84077e-12	0.601811	0.166	0.295	2.55984e-07	0	Cript
9.14514e-12	0.322785	0.104	0.207	2.64798e-07	0	Ncbp2
9.27002e-12	1.63983	0.165	0.1	2.68413e-07	0	Mcrip2
9.45692e-12	0.303541	0.182	0.312	2.73825e-07	0	Rtf2
9.45951e-12	0.61736	0.177	0.311	2.739e-07	0	Mrps17
1.04629e-11	0.355122	0.154	0.273	3.02954e-07	0	Dph3
1.15459e-11	0.308762	0.185	0.315	3.34312e-07	0	Hprt
1.18687e-11	0.920759	0.243	0.163	3.43658e-07	0	Cyp2c50
1.26527e-11	0.528272	0.035	0.105	3.66359e-07	0	Zfp113
1.31194e-11	0.283472	0.059	0.141	3.79871e-07	0	Tent4b
1.32194e-11	1.86238	0.124	0.068	3.82768e-07	0	Esrp2
1.45972e-11	0.38332	0.04	0.112	4.22663e-07	0	Klhl12
1.48027e-11	0.530933	0.221	0.373	4.28613e-07	0	Rpl7l1
1.54795e-11	1.25663	0.195	0.123	4.48209e-07	0	Serpinf2
1.80899e-11	1.68434	0.237	0.168	5.23792e-07	0	Gstk1
1.83731e-11	1.17552	0.504	0.484	5.31992e-07	0	Ndufb8
1.86207e-11	0.446751	0.727	0.766	5.39163e-07	0	Gm7331
1.86992e-11	0.500308	0.142	0.257	5.41435e-07	0	Zhx1
2.34544e-11	0.352342	0.089	0.182	6.79122e-07	0	Stx8
2.38147e-11	1.07735	0.42	0.379	6.89555e-07	0	Usp50
2.46004e-11	1.49129	0.157	0.093	7.12303e-07	0	Rbpms2
2.57723e-11	1.6135	0.174	0.109	7.46238e-07	0	Enho
2.71336e-11	0.273208	0.042	0.114	7.85653e-07	0	Cd59b
2.88244e-11	0.289857	0.185	0.311	8.3461e-07	0	Psmd13
2.92805e-11	0.552099	0.118	0.226	8.47817e-07	0	Btbd1
2.94468e-11	1.12173	0.448	0.401	8.52632e-07	0	Ilrun
2.94934e-11	0.638414	0.066	0.151	8.5398e-07	0	Usp40
2.95463e-11	0.343153	0.082	0.173	8.55514e-07	0	Pex2
3.05614e-11	0.645861	0.183	0.32	8.84905e-07	0	Chka
3.09585e-11	1.02325	0.42	0.405	8.96403e-07	0	Cox7c-ps1
3.51015e-11	0.58675	0.066	0.15	1.01636e-06	0	L3hypdh
3.52192e-11	0.364531	0.238	0.377	1.01977e-06	0	Thoc7
3.60197e-11	1.03027	0.483	0.452	1.04295e-06	0	Polr2l
3.66632e-11	0.834558	0.141	0.258	1.06158e-06	0	Ldah
3.6896e-11	0.393511	0.228	0.375	1.06832e-06	0	Pdcd6
3.78781e-11	0.396358	0.142	0.252	1.09676e-06	0	Usp5
3.89225e-11	0.348967	0.154	0.271	1.127e-06	0	Elovl5
3.92878e-11	1.36699	0.157	0.094	1.13758e-06	0	Fggy
3.98128e-11	1.07434	0.201	0.13	1.15278e-06	0	Cpb2
4.02363e-11	2.03567	0.118	0.065	1.16504e-06	0	4732465J04Rik
4.10256e-11	0.36175	0.06	0.14	1.1879e-06	0	Slc35e2
4.36768e-11	1.2981	0.299	0.24	1.26466e-06	0	Glrx5
4.42682e-11	1.24559	0.401	0.347	1.28178e-06	0	Msra
4.49126e-11	0.352315	0.277	0.431	1.30045e-06	0	Hspa4
4.66262e-11	1.09173	0.43	0.374	1.35006e-06	0	Gabarapl1
4.82048e-11	1.33499	0.379	0.322	1.39577e-06	0	Synj2bp
4.85161e-11	0.293799	0.108	0.207	1.40478e-06	0	Commd2
5.27195e-11	0.280001	0.067	0.15	1.52649e-06	0	Josd1
5.2787e-11	0.478363	0.215	0.354	1.52845e-06	0	Chmp5
5.33183e-11	0.481845	0.14	0.251	1.54383e-06	0	Rab5b
5.37805e-11	0.293153	0.051	0.125	1.55721e-06	0	Nab2
5.41036e-11	0.267252	0.094	0.186	1.56657e-06	0	Lage3
5.69674e-11	0.451917	0.221	0.357	1.64949e-06	0	Eif3g
6.18387e-11	0.852004	0.041	0.112	1.79054e-06	0	Gfod2
6.32026e-11	1.16298	0.162	0.097	1.83003e-06	0	Keg1
7.1759e-11	0.257027	0.164	0.279	2.07778e-06	0	Ubxn6
7.22082e-11	0.309033	0.317	0.49	2.09079e-06	0	Ppp2ca
7.47418e-11	0.507661	0.104	0.202	2.16415e-06	0	Micu1
7.55288e-11	0.352656	0.216	0.353	2.18694e-06	0	Eif3b
7.62509e-11	1.67716	0.186	0.12	2.20785e-06	0	Fuom
7.69775e-11	1.55334	0.226	0.159	2.22888e-06	0	Echdc1
7.97301e-11	1.12189	0.194	0.124	2.30858e-06	0	Mettl7b
8.16277e-11	0.379508	0.049	0.123	2.36353e-06	0	Dnajb12
8.3091e-11	0.645549	0.068	0.152	2.4059e-06	0	Ralgapa2
8.34349e-11	0.527439	0.054	0.129	2.41586e-06	0	Pgghg
8.55752e-11	0.507494	0.057	0.135	2.47783e-06	0	Mto1
8.62999e-11	0.308069	0.155	0.266	2.49881e-06	0	Spin1
8.6305e-11	0.415116	0.116	0.217	2.49896e-06	0	Mcur1
8.70188e-11	1.62513	0.147	0.087	2.51963e-06	0	Cmtm8
9.37098e-11	0.365865	0.341	0.523	2.71337e-06	0	Pcnp
9.60593e-11	0.384856	0.056	0.132	2.7814e-06	0	Ormdl2
1.03117e-10	0.307047	0.147	0.254	2.98576e-06	0	Zc3h18
1.03182e-10	0.74716	0.259	0.18	2.98762e-06	0	Apob
1.08741e-10	0.279559	0.061	0.139	3.1486e-06	0	Ppil1
1.2507e-10	0.353068	0.213	0.352	3.62139e-06	0	Rbis
1.36313e-10	0.557533	0.066	0.147	3.94693e-06	0	Usp6nl
1.36993e-10	0.308441	0.161	0.273	3.96664e-06	0	Mrps15
1.39257e-10	0.441182	0.206	0.341	4.0322e-06	0	Stip1
1.41077e-10	1.38902	0.358	0.301	4.08488e-06	0	Tufm
1.44585e-10	0.344662	0.385	0.574	4.18647e-06	0	Eif4h
1.4635e-10	0.715913	0.151	0.269	4.23757e-06	0	Cdc26
1.508e-10	0.355751	0.263	0.414	4.36642e-06	0	Eloc
1.52104e-10	0.279178	0.122	0.223	4.40418e-06	0	Ecpas
1.53986e-10	0.657069	0.057	0.133	4.45868e-06	0	Slc25a32
1.56215e-10	0.251957	0.051	0.124	4.52321e-06	0	Cgrrf1
1.62983e-10	0.534628	0.111	0.21	4.71916e-06	0	Pigbos1
1.63234e-10	1.99502	0.115	0.064	4.72644e-06	0	Mlxipl
1.67945e-10	1.59389	0.177	0.114	4.86284e-06	0	Cryz
1.73303e-10	0.526855	0.183	0.307	5.01798e-06	0	Pdcd5
1.74088e-10	0.442097	0.144	0.252	5.04072e-06	0	Rnf6
1.76733e-10	0.346586	0.099	0.191	5.11731e-06	0	Dpp3
1.86368e-10	0.394163	0.185	0.308	5.39629e-06	0	Mrpl57
1.86928e-10	0.490189	0.686	0.715	5.41251e-06	0	Rpl10-ps6
1.87841e-10	0.364208	0.079	0.163	5.43893e-06	0	Cinp
1.93761e-10	1.89994	0.109	0.059	5.61036e-06	0	Sugct
1.93894e-10	1.43454	0.191	0.125	5.6142e-06	0	Cyp2d26
1.9917e-10	0.45886	0.201	0.338	5.76696e-06	0	Brap
2.01532e-10	0.293275	0.046	0.115	5.83536e-06	0	Pstk
2.12249e-10	0.664297	0.16	0.278	6.14568e-06	0	Wipi2
2.25777e-10	0.427553	0.177	0.295	6.53738e-06	0	Imp3
2.25973e-10	1.19754	0.519	0.538	6.54305e-06	0	Mtch2
2.27077e-10	0.362341	0.136	0.241	6.575e-06	0	Blmh
2.27342e-10	0.301401	0.081	0.165	6.5827e-06	0	Klhdc4
2.31673e-10	0.440057	0.263	0.411	6.7081e-06	0	Copb2
2.33157e-10	0.264026	0.083	0.168	6.75106e-06	0	Gart
2.52492e-10	0.328074	0.156	0.269	7.3109e-06	0	Pdlim1
2.54859e-10	1.44909	0.134	0.077	7.37946e-06	0	Cyp4a10
2.58012e-10	1.20435	0.302	0.235	7.47074e-06	0	Bnip3
2.65673e-10	0.665196	0.17	0.29	7.69255e-06	0	Aspscr1
2.72283e-10	0.311794	0.073	0.156	7.88395e-06	0	Nxt2
2.83142e-10	0.638056	0.237	0.391	8.19838e-06	0	Chchd1
2.83724e-10	0.380177	0.091	0.178	8.21522e-06	0	Rprd1b
2.9284e-10	0.408421	0.171	0.288	8.47919e-06	0	Pfdn6
3.00764e-10	0.379635	0.119	0.219	8.70862e-06	0	Npepl1
3.11216e-10	0.465575	0.089	0.176	9.01127e-06	0	Ubfd1
3.13415e-10	1.27382	0.149	0.089	9.07494e-06	0	Prox1
3.20029e-10	0.410881	0.341	0.518	9.26644e-06	0	Ctdsp1
3.43835e-10	0.486831	0.222	0.357	9.95574e-06	0	Emg1
3.52133e-10	0.522565	0.074	0.156	1.0196e-05	0	Mettl16
3.61536e-10	0.271187	0.067	0.145	1.04683e-05	0	Dele1
3.77834e-10	0.344737	0.069	0.148	1.09402e-05	0	Rexo4
3.87086e-10	0.313253	0.395	0.573	1.12081e-05	0	Clta
3.87641e-10	0.437315	0.128	0.23	1.12242e-05	0	Hars
3.88613e-10	0.894837	0.046	0.115	1.12523e-05	0	Chic1
3.89539e-10	0.350798	0.088	0.173	1.12791e-05	0	Hipk3
4.13328e-10	0.274209	0.098	0.188	1.19679e-05	0	Cul5
4.16061e-10	0.25658	0.058	0.132	1.2047e-05	0	Ppil3
4.21446e-10	0.314666	0.037	0.1	1.2203e-05	0	Serf1
4.39967e-10	0.251734	0.18	0.295	1.27392e-05	0	Mrpl48
4.52781e-10	0.266119	0.13	0.23	1.31103e-05	0	1810009A15Rik
4.8044e-10	0.419206	0.085	0.17	1.39111e-05	0	Sesn3
4.82871e-10	0.502609	0.181	0.303	1.39815e-05	0	Fgf18
5.00491e-10	1.49834	0.244	0.181	1.44917e-05	0	Abhd17c
5.06466e-10	0.276539	0.296	0.453	1.46647e-05	0	Eif3e
5.14695e-10	1.51047	0.244	0.181	1.4903e-05	0	Mrpl50
5.14714e-10	0.470218	0.129	0.229	1.49035e-05	0	Ube2m
5.40596e-10	1.14189	0.435	0.39	1.56529e-05	0	Mgll
5.52295e-10	0.409785	0.116	0.211	1.59917e-05	0	Oxa1l
5.65011e-10	1.7745	0.121	0.069	1.63599e-05	0	Nr5a2
5.97302e-10	0.767376	0.147	0.26	1.72949e-05	0	Pde4dip
6.05671e-10	0.505592	0.088	0.175	1.75372e-05	0	Tm7sf2
6.05879e-10	0.623089	0.059	0.134	1.75432e-05	0	Fads6
6.07697e-10	0.360159	0.307	0.467	1.75959e-05	0	Fam120a
6.27033e-10	2.15082	0.121	0.07	1.81557e-05	0	Acss3
6.32458e-10	0.519815	0.153	0.264	1.83128e-05	0	Uba5
6.696e-10	0.327705	0.193	0.31	1.93883e-05	0	Sh3bp5
7.06963e-10	0.355572	0.046	0.113	2.04701e-05	0	Ppl
7.08583e-10	0.34065	0.149	0.254	2.0517e-05	0	Nsmce4a
7.34337e-10	0.584034	0.127	0.226	2.12627e-05	0	Czib
7.47242e-10	0.455653	0.124	0.224	2.16364e-05	0	Tlk1
7.8898e-10	0.392801	0.251	0.393	2.28449e-05	0	Stk11
8.37279e-10	0.319497	0.161	0.268	2.42434e-05	0	Pak1ip1
9.0522e-10	0.632115	0.166	0.285	2.62106e-05	0	Txndc9
9.5845e-10	0.490193	0.082	0.163	2.77519e-05	0	Slc25a17
9.78818e-10	0.724835	0.635	0.649	2.83417e-05	0	Ndufb1-ps
1.02652e-09	0.361355	0.082	0.162	2.97228e-05	0	Prep
1.04255e-09	1.24043	0.408	0.359	3.01869e-05	0	Mpp6
1.04442e-09	0.254763	0.105	0.195	3.02411e-05	0	Gid8
1.04824e-09	0.340717	0.043	0.108	3.03517e-05	0	Fbxl17
1.05625e-09	0.672255	0.273	0.198	3.05838e-05	0	Itih4
1.10174e-09	0.322608	0.111	0.203	3.19009e-05	0	Nnt
1.11852e-09	1.31894	0.262	0.196	3.23866e-05	0	Osbpl1a
1.15068e-09	1.40081	0.331	0.278	3.33179e-05	0	Mmut
1.20673e-09	0.481966	0.088	0.173	3.4941e-05	0	Parl
1.27191e-09	1.71582	0.115	0.065	3.68282e-05	0	Hgfac
1.2926e-09	0.250457	0.055	0.125	3.74272e-05	0	Hsf2
1.31576e-09	1.38397	0.238	0.173	3.8098e-05	0	Timm8a1
1.31689e-09	1.44408	0.106	0.058	3.81307e-05	0	Gm13502
1.34464e-09	1.41871	0.115	0.065	3.8934e-05	0	Cyp4a14
1.35186e-09	0.396758	0.162	0.273	3.91432e-05	0	Mid1ip1
1.38271e-09	0.403397	0.215	0.344	4.00365e-05	0	Strap
1.39347e-09	0.281342	0.088	0.17	4.03479e-05	0	Nup50
1.40193e-09	0.972508	0.454	0.41	4.05929e-05	0	Slc9a3r1
1.48147e-09	1.90142	0.115	0.066	4.28959e-05	0	Fndc4
1.52653e-09	1.4429	0.167	0.108	4.42006e-05	0	Hlf
1.56215e-09	1.41241	0.317	0.259	4.52321e-05	0	Myo1b
1.57606e-09	0.383981	0.158	0.263	4.56348e-05	0	Naa38
1.60036e-09	0.472277	0.218	0.344	4.63384e-05	0	Eif1ax
1.62536e-09	0.839206	0.173	0.296	4.70623e-05	0	Twf1
1.76931e-09	0.439705	0.243	0.383	5.12304e-05	0	Prpf19
1.78361e-09	1.23742	0.179	0.117	5.16443e-05	0	Cfhr2
1.83097e-09	0.383563	0.097	0.182	5.30156e-05	0	Sacm1l
1.83183e-09	0.360347	0.835	0.817	5.30408e-05	0	Rpl3
1.83423e-09	1.43369	0.127	0.074	5.31102e-05	0	Pctp
1.84269e-09	0.435887	0.079	0.158	5.3355e-05	0	Exosc3
1.86849e-09	0.368922	0.155	0.262	5.41022e-05	0	Sar1b
2.0715e-09	0.402951	0.151	0.253	5.99804e-05	0	Gna11
2.10419e-09	1.10739	0.173	0.111	6.09268e-05	0	Elovl2
2.13954e-09	1.57527	0.222	0.162	6.19503e-05	0	Stard5
2.15707e-09	0.725862	0.046	0.11	6.24579e-05	0	Nudcd1
2.23465e-09	0.539786	0.143	0.245	6.47042e-05	0	Dtx3l
2.2599e-09	0.378484	0.076	0.152	6.54353e-05	0	Oxsr1
2.33486e-09	0.470489	0.183	0.3	6.76057e-05	0	Kras
2.33552e-09	0.421479	0.135	0.232	6.76249e-05	0	Ube2z
2.65274e-09	0.410465	0.152	0.26	7.68102e-05	0	Csnk2a3
2.73614e-09	0.449741	0.139	0.237	7.9225e-05	0	Psme3
2.78321e-09	0.394036	0.062	0.133	8.05879e-05	0	Inpp1
2.8361e-09	1.39219	0.159	0.102	8.21194e-05	0	Mbl1
2.92525e-09	0.364146	0.132	0.228	8.47006e-05	0	Arl6ip4
3.09406e-09	0.383599	0.372	0.548	8.95886e-05	0	D8Ertd738e
3.24085e-09	0.288896	0.154	0.253	9.38387e-05	0	1110008P14Rik
3.33559e-09	0.377074	0.091	0.172	9.65819e-05	0	Ciao1
3.35442e-09	0.265851	0.091	0.171	9.71272e-05	0	Pik3ap1
3.37467e-09	0.963745	0.58	0.611	9.77135e-05	0	Mdh2
3.38462e-09	1.6449	0.109	0.061	9.80016e-05	0	Plin5
3.47606e-09	0.398291	0.248	0.385	0.000100649	0	Psma5
3.48647e-09	0.293742	0.059	0.128	0.000100951	0	Ino80b
3.53506e-09	1.09452	0.464	0.432	0.000102358	0	Phb2
3.59366e-09	0.398562	0.068	0.142	0.000104054	0	Phpt1
3.61276e-09	0.388542	0.213	0.336	0.000104607	0	Gtf2h5
3.65892e-09	0.256356	0.115	0.204	0.000105944	0	Ufd1
3.82184e-09	0.251702	0.05	0.115	0.000110661	0	Smim19
3.8459e-09	0.313174	0.049	0.114	0.000111358	0	Nacc2
3.87604e-09	0.5749	0.184	0.297	0.000112231	0	Naa60
3.89723e-09	0.352806	0.096	0.18	0.000112844	0	Nudt16l1
4.04004e-09	1.49862	0.137	0.084	0.000116979	0	Epb41l4b
4.20307e-09	0.429351	0.098	0.182	0.0001217	0	Zdhhc6
4.21524e-09	0.485641	0.103	0.189	0.000122052	0	Cttn
4.25632e-09	0.373373	0.08	0.155	0.000123242	0	Ahctf1
4.36318e-09	0.444463	0.292	0.441	0.000126336	0	Eif5b
4.40141e-09	0.507318	0.181	0.292	0.000127443	0	Emc2
4.50071e-09	0.664138	0.054	0.122	0.000130318	0	Abhd18
4.61162e-09	0.406802	0.091	0.171	0.000133529	0	Brix1
4.66446e-09	0.314684	0.092	0.172	0.000135059	0	Trappc13
4.70808e-09	1.16134	0.268	0.213	0.000136323	0	Gm43738
4.79323e-09	0.352393	0.07	0.143	0.000138788	0	Zfp664
4.80961e-09	0.382506	0.079	0.154	0.000139262	0	Ftsj3
4.82598e-09	0.391036	0.076	0.151	0.000139736	0	Dohh
4.82599e-09	1.16083	0.207	0.144	0.000139737	0	Apof
4.8721e-09	0.39139	0.178	0.287	0.000141072	0	Ccdc124
4.92066e-09	0.622118	0.081	0.159	0.000142478	0	Gm36419
4.94214e-09	1.18759	0.247	0.183	0.0001431	0	Pnpo
5.20567e-09	0.26434	0.078	0.152	0.00015073	0	Baiap2
5.38034e-09	0.302919	0.141	0.238	0.000155788	0	Pih1d1
5.53147e-09	1.36372	0.343	0.291	0.000160164	0	Mthfsl
5.59557e-09	0.835681	0.185	0.3	0.00016202	0	Glrx2
5.62055e-09	0.526588	0.116	0.209	0.000162743	0	Isca2
5.71619e-09	0.257805	0.093	0.173	0.000165512	0	Fam92a
5.76281e-09	0.69314	0.165	0.276	0.000166862	0	Nudcd2
5.97707e-09	0.426202	0.074	0.148	0.000173066	0	Abcf2
5.97734e-09	1.09511	0.07	0.145	0.000173074	0	Gm36041
5.99369e-09	0.491751	0.153	0.259	0.000173547	0	Srp54c
6.18473e-09	0.454646	0.06	0.129	0.000179079	0	Ppie
6.38645e-09	0.478826	0.328	0.494	0.00018492	0	Nedd8
6.7426e-09	0.363969	0.314	0.468	0.000195232	0	Tbca
6.80354e-09	0.331069	0.07	0.142	0.000196996	0	Zdhhc4
7.08415e-09	0.569046	0.055	0.121	0.000205121	0	Nol8
7.28769e-09	1.49662	0.149	0.095	0.000211015	0	Macrod1
7.49347e-09	0.458246	0.218	0.345	0.000216973	0	Prxl2c
7.55976e-09	0.571308	0.123	0.213	0.000218893	0	Ireb2
7.86081e-09	1.98955	0.101	0.056	0.00022761	0	Tmie
7.86347e-09	0.457932	0.06	0.128	0.000227687	0	Ccnc
7.91907e-09	0.421778	0.108	0.193	0.000229297	0	Sec23b
7.93185e-09	0.384085	0.173	0.281	0.000229667	0	Micu2
9.04809e-09	0.464039	0.148	0.247	0.000261987	0	Mcts1
9.39142e-09	0.278179	0.066	0.136	0.000271928	0	Ap4s1
9.65162e-09	1.61428	0.136	0.084	0.000279463	0	Chac2
9.84118e-09	1.41187	0.164	0.114	0.000284951	0	Gm12251
1.0004e-08	0.868572	0.386	0.33	0.000289667	0	Osgin1
1.03827e-08	0.365792	0.249	0.378	0.00030063	0	Sec13
1.06211e-08	0.280887	0.095	0.174	0.000307534	0	Hgs
1.06624e-08	0.682188	0.153	0.257	0.00030873	0	Timm17a
1.0922e-08	1.27608	0.161	0.105	0.000316246	0	Proc
1.14122e-08	0.582984	0.097	0.178	0.000330439	0	Seh1l
1.14963e-08	0.395604	0.168	0.27	0.000332875	0	Lrrc59
1.17492e-08	0.471859	0.169	0.276	0.000340197	0	Tor1aip2
1.18553e-08	0.556267	0.146	0.245	0.00034327	0	Eif4e
1.21745e-08	1.18739	0.143	0.089	0.000352512	0	Gck
1.23911e-08	0.309517	0.229	0.35	0.000358784	0	Dars
1.2561e-08	0.330733	0.042	0.1	0.000363704	0	Rnf170
1.30323e-08	0.580506	0.55	0.584	0.00037735	0	Gm6061
1.31713e-08	0.736878	0.08	0.155	0.000381374	0	5730455P16Rik
1.35318e-08	1.1184	0.459	0.421	0.000391813	0	Eci2
1.35446e-08	0.360968	0.219	0.337	0.000392183	0	Prkd3
1.37021e-08	0.425278	0.814	0.848	0.000396745	0	Rpl36
1.38562e-08	1.73841	0.194	0.138	0.000401206	0	Gfer
1.40042e-08	1.1828	0.177	0.118	0.000405491	0	C8a
1.44989e-08	0.366369	0.043	0.101	0.000419816	0	Btaf1
1.53901e-08	0.949382	0.59	0.622	0.000445619	0	Ndufa7
1.5464e-08	0.450809	0.243	0.369	0.00044776	0	Polr2m
1.55454e-08	0.430623	0.118	0.205	0.000450118	0	Dusp3
1.55624e-08	0.66811	0.28	0.432	0.00045061	0	Mrps14
1.57841e-08	0.285329	0.081	0.154	0.000457029	0	Borcs8
1.63162e-08	0.365442	0.346	0.5	0.000472436	0	Rab1a
1.68491e-08	0.587037	0.196	0.308	0.000487866	0	Tomm5
1.68549e-08	0.367179	0.3	0.443	0.000488034	0	Psmd7
1.71486e-08	1.0487	0.411	0.41	0.000496537	0	Hdgf
1.73243e-08	1.56561	0.202	0.146	0.000501625	0	Akr1e1
1.76591e-08	1.03203	0.487	0.473	0.000511318	0	Ndufa8
1.78299e-08	0.542323	0.17	0.278	0.000516265	0	Rnf4
1.7951e-08	1.65581	0.194	0.141	0.00051977	0	4921523L03Rik
1.86226e-08	0.603854	0.234	0.165	0.000539217	0	Pon1
1.87446e-08	1.85059	0.191	0.138	0.000542749	0	Amt
1.8766e-08	0.299851	0.051	0.113	0.000543369	0	Stx18
1.88918e-08	0.829974	0.259	0.411	0.000547011	0	Cpox
1.90542e-08	0.305894	0.116	0.206	0.000551714	0	Casp3
1.92039e-08	1.4235	0.271	0.216	0.00055605	0	Galk1
1.92087e-08	0.480301	0.285	0.425	0.000556188	0	Polr1d
1.96415e-08	0.362125	0.064	0.132	0.00056872	0	Gm9803
2.04729e-08	1.20263	0.189	0.136	0.000592793	0	Vmn2r20
2.07247e-08	0.356539	0.261	0.396	0.000600083	0	Psmd2
2.11595e-08	0.548022	0.099	0.179	0.000612673	0	Osbp
2.11873e-08	0.856282	0.4	0.397	0.00061348	0	Gm10293
2.13699e-08	0.314425	0.159	0.256	0.000618766	0	Ubl4a
2.15203e-08	0.642188	0.057	0.121	0.00062312	0	Bmi1
2.2658e-08	1.62807	0.109	0.064	0.000656064	0	Nlrp6
2.3552e-08	0.252392	0.076	0.146	0.000681948	0	Wdr77
2.36856e-08	0.308064	0.099	0.177	0.000685816	0	Psmd5
2.39807e-08	1.4198	0.348	0.304	0.000694361	0	Chchd3
2.41014e-08	0.259857	0.074	0.144	0.000697856	0	Uhmk1
2.41934e-08	1.17008	0.447	0.432	0.00070052	0	Lypla1
2.46867e-08	1.26034	0.179	0.122	0.000714803	0	Pdk2
2.48145e-08	0.616074	0.061	0.128	0.000718503	0	Gm49405
2.50805e-08	0.32527	0.148	0.24	0.000726205	0	Ykt6
2.51206e-08	0.493618	0.12	0.206	0.000727366	0	Esf1
2.5338e-08	0.329929	0.11	0.193	0.000733663	0	Ankrd46
2.64096e-08	1.32652	0.362	0.325	0.00076469	0	Tprkb
2.68933e-08	0.644364	0.683	0.717	0.000778696	0	Cnbp
2.74389e-08	0.332605	0.071	0.139	0.000794494	0	Trappc6a
2.76572e-08	0.397038	0.174	0.294	0.000800815	0	Metap2
2.87628e-08	0.3059	0.077	0.148	0.000832828	0	Socs4
2.91916e-08	1.75318	0.143	0.093	0.000845243	0	Acy1
2.99889e-08	1.28952	0.434	0.418	0.00086833	0	Micos13
3.07651e-08	0.439065	0.179	0.286	0.000890805	0	Sec22b
3.14883e-08	0.499731	0.058	0.122	0.000911744	0	Smyd2
3.33323e-08	1.14121	0.268	0.211	0.000965135	0	Net1
3.34383e-08	0.575755	0.207	0.325	0.000968207	0	Vps36
3.35268e-08	0.553543	0.088	0.164	0.000970768	0	Mars1
3.37473e-08	0.642653	0.087	0.161	0.000977153	0	Mob1b
3.39897e-08	1.24789	0.174	0.124	0.000984173	0	Vmn2r17
3.42467e-08	0.437117	0.074	0.144	0.000991612	0	Sphk2
3.45206e-08	1.31242	0.341	0.297	0.000999545	0	Mthfs
3.47673e-08	0.352264	0.161	0.26	0.00100669	0	Nsfl1c
3.60246e-08	0.6127	0.226	0.352	0.00104309	0	Idh3g
3.85194e-08	1.27886	0.133	0.083	0.00111533	0	Cyp2c23
3.93638e-08	0.545781	0.176	0.279	0.00113978	0	Hmox2
3.97746e-08	0.891467	0.192	0.31	0.00115167	0	Acad9
4.12793e-08	1.47586	0.198	0.143	0.00119524	0	Cisd3
4.2086e-08	0.338835	0.068	0.134	0.0012186	0	Mtmr4
4.27566e-08	1.5433	0.187	0.132	0.00123802	0	Prxl2a
4.42767e-08	1.57083	0.145	0.094	0.00128203	0	Prodh2
4.4616e-08	0.451446	0.284	0.425	0.00129186	0	Psmd1
4.51476e-08	1.36944	0.36	0.327	0.00130725	0	Mrpl15
4.54733e-08	0.401527	0.145	0.246	0.00131668	0	Gm10120
4.66499e-08	1.66659	0.135	0.086	0.00135075	0	Crem
4.71683e-08	0.495608	0.059	0.122	0.00136576	0	Nbn
4.85802e-08	1.32169	0.265	0.21	0.00140664	0	Coq9
4.96752e-08	0.270062	0.06	0.123	0.00143835	0	Stx17
5.41091e-08	0.46887	0.382	0.549	0.00156673	0	Dynlrb1
5.75921e-08	1.13654	0.15	0.098	0.00166758	0	Nr1i3
5.83935e-08	1.08103	0.213	0.155	0.00169078	0	Pemt
6.14855e-08	0.315466	0.047	0.104	0.00178031	0	Dtx4
6.31417e-08	0.458816	0.63	0.669	0.00182827	0	Gm3379
6.66903e-08	0.299734	0.067	0.136	0.00193102	0	Gm11425
6.90102e-08	0.531388	0.206	0.323	0.00199819	0	Isca1
7.32972e-08	0.513579	0.189	0.297	0.00212232	0	Setd3
7.54203e-08	0.394896	0.048	0.105	0.00218379	0	Hs6st1
7.65624e-08	0.509099	0.129	0.215	0.00221687	0	Idnk
7.66212e-08	1.1303	0.199	0.14	0.00221857	0	Fetub
7.96374e-08	0.727935	0.126	0.213	0.0023059	0	Pts
7.99919e-08	0.272271	0.066	0.13	0.00231617	0	Thumpd3
8.01029e-08	0.264104	0.055	0.114	0.00231938	0	Gmnn
8.08884e-08	0.380594	0.055	0.115	0.00234212	0	Ube2q2
8.2274e-08	0.336732	0.201	0.31	0.00238224	0	Zcchc24
8.64929e-08	1.24005	0.126	0.078	0.0025044	0	Foxa3
8.72515e-08	0.336925	0.111	0.191	0.00252637	0	Ndufaf2
9.04351e-08	0.364123	0.099	0.173	0.00261855	0	Sap30l
9.22166e-08	0.415521	0.109	0.187	0.00267013	0	Pmf1
9.31109e-08	0.402416	0.058	0.118	0.00269603	0	Polr2h
9.75119e-08	2.24209	0.141	0.095	0.00282346	0	Hectd2os
9.81922e-08	0.256591	0.168	0.282	0.00284315	0	Rpl7a-ps10
9.83325e-08	0.391211	0.144	0.232	0.00284722	0	Wdr18
1.04348e-07	1.03135	0.503	0.505	0.00302141	0	Vdac1
1.05734e-07	0.812252	0.136	0.227	0.00306152	0	Mrpl9
1.05892e-07	0.590702	0.046	0.102	0.00306611	0	Map3k10
1.06301e-07	0.474084	0.306	0.45	0.00307795	0	Mrps21
1.08062e-07	0.425262	0.058	0.121	0.00312894	0	Gm10146
1.08616e-07	1.19173	0.428	0.413	0.00314496	0	Ndufa12
1.12795e-07	0.461797	0.151	0.243	0.00326598	0	Dpp9
1.13509e-07	1.76222	0.166	0.116	0.00328665	0	Mccc2
1.19954e-07	1.43115	0.304	0.258	0.00347326	0	H2-Ke6
1.20498e-07	1.28552	0.397	0.378	0.00348901	0	Higd1a
1.2161e-07	0.488734	0.215	0.328	0.00352121	0	Eif3l
1.2201e-07	1.0902	0.415	0.381	0.0035328	0	Hsd17b10
1.23579e-07	0.845708	0.519	0.508	0.00357823	0	Nudt4
1.29907e-07	0.38285	0.208	0.312	0.00376144	0	Stk16
1.311e-07	0.251741	0.065	0.128	0.00379599	0	Gopc
1.3141e-07	0.288079	0.078	0.144	0.00380497	0	Lyrm2
1.31851e-07	0.34872	0.243	0.363	0.00381776	0	Zc3h15
1.33275e-07	0.791229	0.199	0.308	0.00385898	0	Mrpl43
1.38111e-07	1.40194	0.103	0.061	0.00399899	0	Prkaa2
1.38261e-07	0.3085	0.067	0.13	0.00400335	0	Atxn1
1.4159e-07	0.33814	0.048	0.104	0.00409975	0	9130401M01Rik
1.42662e-07	0.509485	0.049	0.105	0.00413077	0	Sco1
1.43469e-07	0.310529	0.145	0.235	0.00415414	0	Ube2v2
1.45286e-07	0.445453	0.115	0.195	0.00420674	0	Guk1
1.46941e-07	0.472888	0.097	0.17	0.00425468	0	Mrpl3
1.52558e-07	0.557724	0.223	0.344	0.00441731	0	Napa
1.53925e-07	0.522669	0.083	0.153	0.0044569	0	Fam207a
1.55868e-07	0.490769	0.162	0.256	0.00451315	0	Dcun1d1
1.56278e-07	0.657038	0.138	0.226	0.00452504	0	Srp68
1.56538e-07	0.461187	0.254	0.376	0.00453255	0	Denr
1.58737e-07	1.33606	0.247	0.194	0.00459623	0	Stard4
1.59117e-07	0.513954	0.266	0.395	0.00460722	0	Etf1
1.59773e-07	0.560978	0.11	0.188	0.00462622	0	Nubp2
1.60348e-07	0.563273	0.132	0.217	0.00464288	0	Srm
1.61213e-07	0.526048	0.118	0.199	0.00466791	0	Itpa
1.62142e-07	0.303335	0.096	0.168	0.00469482	0	Apba3
1.66868e-07	0.326324	0.05	0.107	0.00483167	0	Parg
1.73475e-07	0.445447	0.095	0.168	0.00502295	0	Eif2b5
1.77365e-07	0.953495	0.4	0.359	0.00513559	0	Acsl1
1.79024e-07	0.469231	0.279	0.405	0.00518364	0	Nars
1.80619e-07	0.320334	0.139	0.222	0.00522983	0	Sec24d
1.81252e-07	0.301846	0.049	0.104	0.00524814	0	Ddx56
1.83817e-07	1.42292	0.124	0.079	0.00532242	0	Ppara
1.85477e-07	0.415841	0.246	0.361	0.00537048	0	Epn1
1.87741e-07	0.521248	0.117	0.197	0.00543605	0	Babam2
1.89902e-07	1.00751	0.212	0.156	0.00549862	0	Pxdc1
1.92515e-07	0.53147	0.091	0.162	0.00557427	0	Slc31a1
1.94491e-07	0.382666	0.073	0.137	0.00563149	0	Eif2b1
2.00791e-07	1.55016	0.109	0.067	0.00581389	0	Perp
2.04608e-07	0.686464	0.076	0.141	0.00592444	0	Atl2
2.08959e-07	0.789852	0.412	0.42	0.00605042	0	Gm10420
2.10042e-07	0.294916	0.393	0.547	0.00608176	0	Cox7a2l
2.26124e-07	0.444787	0.116	0.195	0.00654742	0	Uri1
2.29578e-07	1.16553	0.301	0.252	0.00664743	0	Nr2f6
2.35846e-07	0.838355	0.049	0.105	0.00682891	0	Fn3krp
2.45175e-07	0.482042	0.255	0.381	0.00709903	0	Mtarc2
2.47689e-07	1.53065	0.156	0.107	0.00717185	0	Clybl
2.49298e-07	0.74414	0.061	0.121	0.00721843	0	Cstf3
2.54191e-07	1.24226	0.144	0.096	0.0073601	0	Hc
2.68934e-07	0.307222	0.047	0.1	0.00778699	0	Foxo4
2.70681e-07	0.718123	0.105	0.181	0.00783758	0	Fam91a1
2.72517e-07	0.297745	0.18	0.276	0.00789072	0	Mlx
2.76817e-07	1.77122	0.105	0.064	0.00801524	0	Gatb
2.76902e-07	0.419721	0.262	0.385	0.00801769	0	Pdha1
2.79067e-07	0.659109	0.191	0.293	0.00808038	0	Eif2s1
2.86211e-07	0.750772	0.128	0.212	0.00828724	0	Dapk1
3.06453e-07	0.474477	0.088	0.156	0.00887336	0	Faf1
3.07935e-07	0.37644	0.157	0.247	0.00891626	0	Ssbp1
3.23425e-07	0.674887	0.111	0.189	0.00936477	0	Yif1a
3.27496e-07	0.477452	0.091	0.161	0.00948265	0	Zfp330
3.30859e-07	0.787301	0.526	0.556	0.00958001	0	Oaz1-ps
3.35827e-07	0.350475	0.067	0.128	0.00972388	0	Mospd2
3.42996e-07	1.43668	0.231	0.18	0.00993146	0	As3mt
3.49722e-07	0.393648	0.084	0.15	0.0101262	0	Wdr45
3.58828e-07	0.56967	0.142	0.233	0.0103899	0	Srp54b
3.62328e-07	0.459452	0.349	0.502	0.0104912	0	Cox17
3.7192e-07	0.80498	0.431	0.387	0.010769	0	Camk2n1
3.76041e-07	1.44722	0.13	0.085	0.0108883	0	Ly6g2
3.93025e-07	1.64653	0.189	0.14	0.01138	0	BC024386
3.94058e-07	0.332042	0.361	0.511	0.0114099	0	Morf4l2
3.95817e-07	1.55947	0.158	0.11	0.0114609	0	Mgam
4.02984e-07	0.557487	0.101	0.175	0.0116684	0	Als2
4.06215e-07	0.328597	0.06	0.117	0.011762	0	Rpp14
4.16789e-07	0.31895	0.052	0.106	0.0120681	0	Ftsj1
4.28219e-07	0.510049	0.155	0.245	0.0123991	0	Ebp
4.2992e-07	0.315808	0.052	0.107	0.0124483	0	Mamdc4
4.39605e-07	0.521658	0.09	0.157	0.0127288	0	Zpr1
4.90779e-07	1.71362	0.217	0.17	0.0142105	0	Hsdl2
5.01832e-07	0.325602	0.153	0.251	0.0145306	0	Gm5564
5.10989e-07	0.307513	0.353	0.506	0.0147957	0	Cct2
5.12064e-07	0.385893	0.141	0.229	0.0148268	0	Gm4540
5.14715e-07	0.392213	0.077	0.139	0.0149036	0	Bop1
5.19376e-07	0.494207	0.232	0.34	0.0150385	0	Xiap
5.38535e-07	0.315661	0.089	0.156	0.0155933	0	Smim27
5.38986e-07	0.327172	0.799	0.846	0.0156063	0	Tpt1-ps3
5.3921e-07	0.303525	0.099	0.168	0.0156128	0	Nfil3
5.60627e-07	0.337848	0.05	0.103	0.0162329	0	Sos1
5.72102e-07	0.371755	0.094	0.16	0.0165652	0	Uchl3
5.83879e-07	0.288388	0.057	0.112	0.0169062	0	Prpf4
5.87777e-07	0.582611	0.159	0.249	0.0170191	0	Ddx50
5.99608e-07	0.495353	0.076	0.137	0.0173617	0	Metap1
6.1028e-07	0.321141	0.193	0.29	0.0176707	0	Cox16
6.19312e-07	0.444111	0.273	0.399	0.0179322	0	Bri3
6.36085e-07	0.933042	0.053	0.107	0.0184178	0	Tlcd1
6.39184e-07	1.29852	0.261	0.214	0.0185076	0	Dnaja3
6.55979e-07	0.482726	0.269	0.393	0.0189939	0	Vapb
6.62145e-07	1.49421	0.139	0.092	0.0191724	0	Creb3l3
6.73372e-07	1.65059	0.137	0.091	0.0194975	0	Gale
6.75911e-07	1.43743	0.129	0.084	0.019571	0	Mug2
7.17918e-07	0.480275	0.255	0.37	0.0207873	0	Mrpl18
7.21252e-07	1.93765	0.109	0.07	0.0208839	0	Necab1
7.25005e-07	1.55011	0.218	0.168	0.0209925	0	Fam136a
7.34016e-07	1.16288	0.421	0.404	0.0212534	0	Sqor
7.36363e-07	0.561853	0.066	0.125	0.0213214	0	Mri1
7.36842e-07	1.01592	0.197	0.311	0.0213352	0	Ppm1k
7.47696e-07	0.434119	0.255	0.369	0.0216495	0	Znhit1
7.49357e-07	0.276082	0.055	0.109	0.0216976	0	Lsm10
7.61712e-07	0.731523	0.067	0.127	0.0220554	0	Esrra
7.6288e-07	0.325647	0.053	0.106	0.0220892	0	Ptges2
7.64251e-07	0.65854	0.148	0.234	0.0221289	0	Sgta
7.64704e-07	0.411983	0.123	0.211	0.022142	0	Gm8925
8.08511e-07	0.725136	0.052	0.105	0.0234104	0	Fam220a
8.8031e-07	0.373277	0.107	0.178	0.0254894	0	Dlat
8.96286e-07	0.560732	0.217	0.324	0.025952	0	Adrm1
9.00769e-07	0.390472	0.117	0.196	0.0260818	0	Pdcd5-ps
9.18433e-07	0.628499	0.194	0.294	0.0265932	0	Wapl
9.25723e-07	0.317469	0.238	0.345	0.0268043	0	Osbpl9
9.25874e-07	0.446395	0.078	0.139	0.0268087	0	Triap1
9.29919e-07	0.669555	0.067	0.126	0.0269258	0	Rbbp9
9.50743e-07	0.256706	0.086	0.149	0.0275288	0	Dgat2
9.64361e-07	0.569014	0.082	0.144	0.0279231	0	Nifk
9.71271e-07	0.705547	0.11	0.182	0.0281231	0	Auh
9.89208e-07	1.30245	0.362	0.334	0.0286425	0	Mrpl14
1.0154e-06	1.46216	0.168	0.122	0.0294009	0	Spr
1.02476e-06	0.359962	0.07	0.129	0.0296721	0	Kpna6
1.02654e-06	0.574128	0.162	0.252	0.0297235	0	Gm20498
1.0297e-06	0.272273	0.31	0.426	0.0298149	0	Cd302
1.05408e-06	0.529793	0.146	0.229	0.0305208	0	Pttg1
1.06239e-06	0.355969	0.093	0.162	0.0307616	0	Gm14434
1.0653e-06	0.337977	0.066	0.123	0.0308459	0	Serhl
1.08911e-06	0.464433	0.333	0.48	0.0315351	0	Arcn1
1.1245e-06	0.473331	0.188	0.283	0.0325599	0	Lsm12
1.1676e-06	0.545118	0.16	0.248	0.0338079	0	Ankrd40
1.17825e-06	0.346139	0.148	0.228	0.0341164	0	Stau1
1.20154e-06	0.323863	0.448	0.621	0.0347907	0	Ccni
1.20227e-06	0.890913	0.389	0.39	0.0348118	0	Gm11249
1.20992e-06	0.300867	0.114	0.184	0.0350332	0	Slc30a9
1.22921e-06	0.348944	0.35	0.498	0.0355919	0	Ctnnb1
1.29951e-06	0.406403	0.355	0.509	0.0376273	0	Chmp2a
1.32105e-06	0.309516	0.129	0.215	0.038251	0	Gm6654
1.36309e-06	0.51408	0.152	0.238	0.0394684	0	Cops7a
1.36418e-06	0.589358	0.153	0.239	0.0394999	0	Mettl7a1
1.36796e-06	0.552329	0.094	0.16	0.0396092	0	4930453N24Rik
1.38575e-06	0.416648	0.104	0.171	0.0401245	0	Polr3k
1.40696e-06	0.409326	0.072	0.131	0.0407385	0	Ppp2r3c
1.4093e-06	0.471866	0.321	0.46	0.0408063	0	Psmb2
1.49613e-06	0.324815	0.162	0.246	0.0433204	0	Nrep
1.50947e-06	0.2735	0.062	0.12	0.0437068	0	Gm8129
1.52203e-06	0.602555	0.113	0.186	0.0440702	0	Aldh16a1
1.53238e-06	0.899966	0.189	0.136	0.0443701	0	Apom
1.56749e-06	0.263712	0.092	0.155	0.0453866	0	Mettl23
1.60386e-06	0.500344	0.209	0.312	0.0464398	0	Golph3
1.65476e-06	0.334843	0.076	0.135	0.0479137	0	Gpatch4
1.65566e-06	0.520282	0.213	0.319	0.0479397	0	Psmd6
1.65992e-06	0.408986	0.078	0.137	0.048063	0	Phospho2
1.66473e-06	0.433096	0.07	0.128	0.0482021	0	Tars2
1.67455e-06	0.460855	0.064	0.12	0.0484866	0	Zfp637
1.67775e-06	0.553711	0.748	0.823	0.0485792	0	Cox4i1
1.68579e-06	1.54364	0.159	0.114	0.0488119	0	Ppif
1.70767e-06	1.46937	0.119	0.079	0.0494456	0	Nostrin
1.72436e-06	0.465023	0.055	0.107	0.0499287	0	Eef1e1
1.73129e-06	0.435193	0.118	0.189	0.0501296	0	Denn2b
1.77871e-06	0.732142	0.128	0.206	0.0515027	0	Prpf6
1.80707e-06	1.94526	0.118	0.078	0.0523238	0	Scrn2
1.85727e-06	0.45381	0.107	0.176	0.0537771	0	Leo1
1.86378e-06	0.3156	0.813	0.845	0.0539656	0	Txn1
1.88687e-06	0.33416	0.87	0.894	0.0546342	0	Rpl7a
1.92125e-06	0.662431	0.638	0.671	0.0556299	0	Pgam1
1.95758e-06	0.841865	0.477	0.501	0.0566816	0	Gm10177
1.96619e-06	1.40666	0.316	0.282	0.056931	0	Mrps7
1.98296e-06	0.906628	0.493	0.503	0.0574165	0	Tomm6
2.04788e-06	0.965569	0.559	0.613	0.0592964	0	Pomp
2.0942e-06	0.322329	0.113	0.182	0.0606376	0	Plaa
2.09613e-06	0.350326	0.069	0.125	0.0606933	0	Msantd4
2.1082e-06	0.427973	0.06	0.114	0.0610428	0	Erf
2.13003e-06	0.523507	0.153	0.236	0.0616751	0	Rab3gap1
2.18566e-06	0.567313	0.107	0.176	0.0632858	0	Glod4
2.18808e-06	0.397425	0.077	0.134	0.063356	0	Mgst3
2.22941e-06	0.515528	0.222	0.323	0.0645526	0	C1d
2.23189e-06	0.449988	0.282	0.408	0.0646244	0	Ahsa1
2.30001e-06	1.39045	0.112	0.072	0.0665967	0	Apoa5
2.30317e-06	0.52736	0.27	0.396	0.0666884	0	Rnf187
2.33093e-06	0.67447	0.097	0.166	0.0674922	0	Gm50364
2.34551e-06	0.639002	0.099	0.166	0.0679143	0	Snap29
2.42073e-06	0.261777	0.232	0.334	0.0700923	0	Psmd12
2.44242e-06	1.26474	0.15	0.105	0.0707202	0	Lcat
2.45056e-06	0.261244	0.055	0.108	0.0709561	0	Gm37108
2.46985e-06	0.58035	0.179	0.272	0.0715144	0	Med8
2.48879e-06	1.4677	0.189	0.143	0.072063	0	Dhfr
2.53495e-06	0.464139	0.306	0.439	0.0733995	0	Cs
2.54164e-06	0.681596	0.27	0.395	0.0735933	0	Lamtor1
2.54595e-06	0.297083	0.061	0.114	0.0737181	0	Fbxo21
2.5668e-06	0.511535	0.254	0.371	0.0743218	0	Cdv3
2.5854e-06	1.49099	0.183	0.136	0.0748603	0	Fam210a
2.61027e-06	0.455207	0.077	0.134	0.0755805	0	Xpa
2.65829e-06	0.662715	0.144	0.223	0.0769708	0	Ube2f
2.75875e-06	0.6545	0.094	0.157	0.0798796	0	Lsm2
2.82439e-06	1.20923	0.318	0.278	0.0817802	0	Rnf5
2.85413e-06	1.49555	0.22	0.175	0.0826413	0	Pkp4
3.00362e-06	0.466266	0.071	0.127	0.0869698	0	Nup54
3.04223e-06	0.390511	0.146	0.224	0.0880877	0	Elof1
3.04509e-06	1.12304	0.145	0.1	0.0881706	0	Aadac
3.33614e-06	0.600698	0.082	0.141	0.0965979	0	Exosc9
3.37013e-06	0.480566	0.292	0.417	0.0975822	0	Ogdh
3.40632e-06	0.602279	0.066	0.121	0.0986299	0	Bloc1s4
3.45098e-06	1.0104	0.176	0.127	0.099923	0	Slc27a2
3.56952e-06	0.56068	0.149	0.228	0.103355	0	Pef1
3.73558e-06	0.435654	0.287	0.41	0.108164	0	Vdac3
3.80144e-06	0.587668	0.193	0.286	0.110071	0	Kars
3.91455e-06	1.67313	0.119	0.08	0.113346	0	Shtn1
3.9862e-06	0.356134	0.104	0.173	0.11542	0	Gm2026
4.00486e-06	0.931236	0.213	0.163	0.115961	0	Itih3
4.0187e-06	0.338878	0.06	0.111	0.116361	0	Zfp839
4.04919e-06	0.271957	0.135	0.218	0.117244	0	B430119L08Rik
4.05213e-06	0.391321	0.25	0.375	0.117329	0	Morf4l1-ps1
4.12889e-06	1.3073	0.132	0.09	0.119552	0	Itih1
4.22362e-06	0.468478	0.063	0.115	0.122295	0	Ccdc71
4.24796e-06	0.658062	0.171	0.255	0.123	0	Cenpx
4.33243e-06	0.547719	0.239	0.183	0.125446	0	Fga
4.36165e-06	1.56471	0.117	0.078	0.126292	0	Thrb
4.38059e-06	0.52556	0.218	0.322	0.12684	0	Slc25a11
4.47012e-06	0.432717	0.061	0.112	0.129432	0	Fbxo31
4.61396e-06	0.508187	0.111	0.178	0.133597	0	Smim20
4.66263e-06	1.66049	0.13	0.089	0.135006	0	Spryd4
4.66817e-06	0.532755	0.142	0.22	0.135167	0	Cdc37l1
4.67621e-06	0.739378	0.073	0.13	0.1354	0	Phykpl
4.78673e-06	0.256268	0.086	0.144	0.1386	0	Xpot
4.98671e-06	0.525786	0.22	0.322	0.14439	0	Psmd14
5.02978e-06	0.41339	0.07	0.125	0.145637	0	Siah2
5.22058e-06	0.583951	0.203	0.296	0.151162	0	Cops5
5.33682e-06	0.510215	0.586	0.629	0.154528	0	Gm10076
5.43051e-06	1.1041	0.054	0.105	0.15724	0	Rpl29-ps2
5.43533e-06	0.765639	0.177	0.264	0.15738	0	Map2k3
5.45347e-06	0.632002	0.145	0.223	0.157905	0	Trappc1
5.45691e-06	0.514504	0.098	0.161	0.158005	0	Zfp787
5.61956e-06	0.472056	0.131	0.202	0.162714	0	Nabp2
5.71359e-06	0.299188	0.108	0.173	0.165437	0	Ahsa2
5.8037e-06	0.451399	0.081	0.138	0.168046	0	Ubqln4
5.87932e-06	1.56239	0.167	0.124	0.170236	0	Phyhd1
5.91853e-06	0.252835	0.149	0.222	0.171371	0	Trim44
5.98028e-06	0.817779	0.152	0.107	0.173159	0	Cideb
6.11794e-06	0.438046	0.065	0.117	0.177145	0	Zfp655
6.2458e-06	0.382119	0.079	0.134	0.180847	0	Dedd
6.3082e-06	0.59154	0.183	0.27	0.182654	0	Azin1
6.30988e-06	0.584814	0.064	0.116	0.182703	0	Dxo
6.46846e-06	0.705466	0.097	0.161	0.187294	0	Pole3
6.68044e-06	0.668868	0.109	0.175	0.193432	0	Parp9
6.75927e-06	0.388921	0.101	0.164	0.195715	0	Coq2
6.77702e-06	0.593338	0.054	0.102	0.196229	0	Ascc2
6.86653e-06	1.12966	0.184	0.146	0.19882	0	Ftl1-ps2
6.96702e-06	0.401428	0.068	0.121	0.20173	0	Ift52
7.05425e-06	0.456033	0.785	0.842	0.204256	0	Rpl24
7.37267e-06	0.459219	0.134	0.203	0.213476	0	Hsph1
7.57002e-06	0.347371	0.253	0.373	0.21919	0	Vcp-rs
7.89876e-06	0.510496	0.094	0.153	0.228708	0	Csnk1g3
7.93904e-06	1.20364	0.252	0.212	0.229875	0	Fam210b
8.05657e-06	0.64669	0.055	0.103	0.233278	0	Tef
8.23674e-06	0.496475	0.145	0.22	0.238495	0	Egln2
8.59676e-06	1.20077	0.369	0.348	0.248919	0	Smim10l1
8.59808e-06	0.312358	0.053	0.1	0.248957	0	Ppfibp2
8.64749e-06	0.686212	0.15	0.23	0.250388	0	Fndc3a
8.79724e-06	0.585087	0.08	0.136	0.254724	0	Fam8a1
8.90434e-06	1.1622	0.079	0.135	0.257825	0	Cryzl2
8.9314e-06	0.514174	0.247	0.355	0.258609	0	Ppm1a
8.97776e-06	0.281722	0.087	0.143	0.259951	0	Rps4l
9.08258e-06	0.846061	0.054	0.102	0.262986	0	Tnfaip8l1
9.68359e-06	0.370367	0.073	0.126	0.280388	0	Psmd10
9.68698e-06	0.853025	0.389	0.41	0.280486	0	Gm12091
9.92444e-06	1.31462	0.222	0.181	0.287362	0	Hes6
1.00418e-05	0.58455	0.103	0.166	0.290762	0	Clock
1.01274e-05	0.469769	0.356	0.495	0.29324	0	Csnk2a1
1.02602e-05	0.554871	0.068	0.119	0.297083	0	Ptrh2
1.02871e-05	0.605382	0.179	0.266	0.297864	0	Nutf2
1.03087e-05	0.732205	0.601	0.639	0.298487	0	Dnaja1
1.05318e-05	0.541944	0.098	0.159	0.304949	0	Desi1
1.0756e-05	0.259074	0.063	0.112	0.31144	0	Itpk1
1.08342e-05	0.674672	0.094	0.155	0.313705	0	Dglucy
1.11036e-05	1.55115	0.141	0.101	0.321504	0	Oplah
1.11838e-05	0.677698	0.053	0.1	0.323828	0	Ikbke
1.12185e-05	0.607447	0.277	0.389	0.324832	0	Aurkaip1
1.13085e-05	1.12948	0.294	0.276	0.327438	0	Vmn1r43
1.15459e-05	1.80945	0.189	0.152	0.33431	0	Ell2
1.16832e-05	0.374746	0.34	0.491	0.338288	0	Sap18b
1.19018e-05	0.624953	0.203	0.299	0.344617	0	Srp54a
1.21627e-05	0.872292	0.17	0.257	0.352172	0	Wdtc1
1.22366e-05	0.683476	0.278	0.395	0.35431	0	Alkbh5
1.2407e-05	0.56123	0.09	0.147	0.359245	0	Rmnd1
1.26867e-05	0.592534	0.208	0.305	0.367343	0	Mea1
1.29345e-05	0.614414	0.246	0.351	0.374518	0	Aco2
1.29456e-05	0.532284	0.147	0.223	0.374839	0	Mrpl32
1.30994e-05	0.255003	0.065	0.118	0.379293	0	Gm44083
1.32084e-05	0.545141	0.348	0.488	0.382451	0	Atp6v1e1
1.32756e-05	0.602774	0.072	0.125	0.384394	0	Fem1a
1.3473e-05	0.359464	0.072	0.124	0.390111	0	Mrps9
1.3517e-05	0.644818	0.055	0.101	0.391386	0	Thap7
1.3818e-05	0.537042	0.297	0.422	0.4001	0	Cct3
1.39111e-05	1.21411	0.355	0.333	0.402795	0	Ndufa9
1.42171e-05	0.578861	0.212	0.309	0.411657	0	Lsm6
1.42521e-05	0.832086	0.504	0.505	0.412671	0	Pebp1
1.44023e-05	0.507357	0.065	0.114	0.417018	0	Pdcd2
1.46532e-05	0.484914	0.147	0.23	0.424285	0	Gm9892
1.48475e-05	0.405969	0.097	0.156	0.429909	0	Bcl2l1
1.48526e-05	0.908848	0.328	0.325	0.430058	0	Gm16374
1.48625e-05	1.44371	0.121	0.087	0.430343	0	Ndufab1-ps
1.50719e-05	0.775216	0.143	0.218	0.436407	0	Btf3l4
1.50724e-05	0.532237	0.137	0.212	0.436423	0	Gm45140
1.52825e-05	0.494004	0.4	0.552	0.442504	0	Spop
1.53526e-05	0.421872	0.091	0.148	0.444534	0	Ipo8
1.57461e-05	1.59799	0.139	0.1	0.455929	0	Ttc23
1.64733e-05	0.466894	0.279	0.393	0.476985	0	Dnaja2
1.66417e-05	0.318512	0.1	0.158	0.481862	0	Hipk2
1.66843e-05	0.264482	0.065	0.114	0.483095	0	Nr2c2ap
1.67906e-05	0.571717	0.15	0.225	0.486171	0	Mrpl21
1.72819e-05	0.493616	0.374	0.527	0.500397	0	Cops9
1.77804e-05	0.780208	0.576	0.626	0.514832	0	Ndufv3
1.79418e-05	0.551848	0.08	0.133	0.519503	0	Trmt2b
1.82028e-05	0.746659	0.253	0.366	0.527063	0	Mrpl23
1.83116e-05	1.33402	0.126	0.087	0.530212	0	Crp
1.83874e-05	1.70197	0.108	0.073	0.532408	0	Aldh5a1
1.85343e-05	0.323033	0.402	0.536	0.536662	0	Ppp2r5a
1.86539e-05	0.328611	0.093	0.151	0.540124	0	Tmem11
1.87445e-05	0.826653	0.086	0.143	0.542747	0	Atpaf2
1.87729e-05	0.550419	0.156	0.232	0.543569	0	Dpy30
1.88078e-05	0.611209	0.189	0.272	0.54458	0	Rex1bd
1.9066e-05	0.598896	0.21	0.297	0.552055	0	Rad23a
1.99623e-05	0.821048	0.133	0.202	0.578008	0	Las1l
2.09024e-05	1.43132	0.189	0.148	0.605228	0	Sirt3
2.15748e-05	0.925722	0.344	0.35	0.624699	0	Gm10284
2.17978e-05	0.275524	0.152	0.226	0.631154	0	Rpe
2.18287e-05	0.399229	0.056	0.101	0.63205	0	Rpain
2.20206e-05	0.73191	0.178	0.259	0.637606	0	Sec24c
2.21139e-05	1.2174	0.368	0.352	0.640308	0	Coa3
2.22025e-05	0.623051	0.079	0.132	0.642872	0	Psg23
2.24453e-05	0.600269	0.073	0.124	0.649903	0	Mfn1
2.24856e-05	0.458078	0.061	0.108	0.651071	0	Pgam5
2.26113e-05	0.344028	0.056	0.103	0.65471	0	Ddx39
2.27004e-05	0.341964	0.081	0.132	0.657291	0	Dcaf6
2.3302e-05	1.22419	0.168	0.135	0.674709	0	Chchd2-ps
2.33635e-05	1.1116	0.31	0.275	0.67649	0	Hmgn5
2.34171e-05	0.648606	0.133	0.204	0.678043	0	Mrpl40
2.37034e-05	1.0613	0.147	0.106	0.686333	0	C4bp
2.41309e-05	0.588165	0.161	0.237	0.698711	0	Dnajc21
2.42522e-05	0.652711	0.286	0.408	0.702221	0	Psmc6
2.44349e-05	0.424241	0.211	0.299	0.707511	0	Pcyt1a
2.46163e-05	0.624667	0.095	0.153	0.712765	0	Exosc7
2.49238e-05	0.575243	0.118	0.182	0.721668	0	Otulin
2.4977e-05	0.507495	0.546	0.607	0.723208	0	Gm13493
2.57303e-05	0.492634	0.157	0.24	0.745021	0	Gm21987
2.61101e-05	1.00223	0.089	0.146	0.756018	0	Nkiras1
2.65838e-05	0.291435	0.54	0.697	0.769733	0	Anp32a
2.66358e-05	1.10112	0.366	0.347	0.771239	0	Rnf181
2.68209e-05	0.811967	0.21	0.304	0.776599	0	Pnpla8
2.70307e-05	0.554166	0.201	0.291	0.782673	0	Nutf2-ps1
2.83881e-05	1.41619	0.129	0.091	0.821978	0	Slc38a4
2.87238e-05	0.699498	0.071	0.12	0.831697	0	Arntl
2.92929e-05	0.371516	0.093	0.148	0.848176	0	Afdn
2.92986e-05	0.641622	0.06	0.105	0.848341	0	Usf3
2.93557e-05	0.660033	0.163	0.24	0.849995	0	Psmc5
2.95253e-05	0.452055	0.113	0.174	0.854904	0	Exosc5
3.11723e-05	0.695809	0.228	0.321	0.902593	0	Vti1b
3.13739e-05	1.40192	0.155	0.121	0.908431	0	Gm48067
3.15673e-05	0.817623	0.206	0.298	0.914031	0	Tfg
3.16136e-05	0.644468	0.114	0.177	0.915371	0	Tfam
3.18879e-05	0.502209	0.197	0.281	0.923316	0	Wbp1l
3.19524e-05	0.644498	0.162	0.24	0.925182	0	Mmadhc
3.22051e-05	1.1182	0.162	0.247	0.932499	0	Sec24a
3.26048e-05	0.301837	0.713	0.719	0.944071	0	Rpl3-ps1
3.29462e-05	0.339633	0.154	0.236	0.953959	0	Gm13461
3.37591e-05	0.679777	0.103	0.163	0.977495	0	Mtx1
3.40432e-05	1.48308	0.11	0.077	0.985721	0	Gm28035
3.43328e-05	0.645911	0.097	0.154	0.994107	0	Eif2b4
3.49567e-05	0.436356	0.389	0.543	1	0	Ndufa1
3.57132e-05	0.75584	0.07	0.119	1	0	Zfp825
3.58449e-05	1.06146	0.214	0.177	1	0	Blvrb
3.61339e-05	0.843051	0.385	0.406	1	0	Gm6433
3.62131e-05	0.832873	0.182	0.268	1	0	Atg5
3.6314e-05	0.608838	0.092	0.147	1	0	Rhot2
3.71595e-05	1.06298	0.364	0.343	1	0	Rxra
3.93782e-05	1.18337	0.287	0.255	1	0	Evi5
3.93932e-05	0.512194	0.332	0.46	1	0	Cct7
4.16464e-05	0.483457	0.09	0.144	1	0	Sfxn2
4.16831e-05	0.755324	0.094	0.15	1	0	Def8
4.17562e-05	0.554906	0.077	0.126	1	0	Aacs
4.20977e-05	1.00672	0.273	0.403	1	0	Ebpl
4.40309e-05	0.957208	0.391	0.372	1	0	Eny2
4.49285e-05	1.03884	0.253	0.371	1	0	Immt
4.51549e-05	1.24677	0.171	0.139	1	0	Gm6222
4.55643e-05	1.37056	0.114	0.079	1	0	Pdzk1
4.60872e-05	0.637395	0.097	0.153	1	0	Hspbp1
4.63204e-05	0.417216	0.099	0.154	1	0	Klhdc10
4.65085e-05	0.459737	0.459	0.636	1	0	Sap18
4.65158e-05	0.529359	0.065	0.111	1	0	Elovl6
4.66017e-05	0.475102	0.071	0.119	1	0	Rrp15
4.71054e-05	0.28237	0.061	0.108	1	0	Tes3-ps
4.74652e-05	0.937672	0.066	0.114	1	0	Nudt14
4.74991e-05	1.24715	0.24	0.213	1	0	C1qbp
4.85237e-05	0.610315	0.136	0.203	1	0	Carnmt1
4.85652e-05	0.486859	0.192	0.276	1	0	Cxxc5
4.90114e-05	0.816009	0.55	0.58	1	0	Fkbp8
4.96855e-05	0.484371	0.161	0.235	1	0	Rsph3b
4.98305e-05	0.320465	0.221	0.324	1	0	Tcp1
5.06673e-05	0.748046	0.124	0.087	1	0	Cyp2c37
5.15567e-05	0.413829	0.18	0.255	1	0	Mrpl36
5.24031e-05	0.46338	0.094	0.148	1	0	Nelfe
5.2529e-05	0.272008	0.066	0.114	1	0	Llph-ps2
5.36617e-05	0.56204	0.162	0.233	1	0	Memo1
5.40325e-05	1.33695	0.16	0.122	1	0	Gstm4
5.56221e-05	0.503949	0.057	0.1	1	0	Umad1
5.62843e-05	0.511401	0.309	0.43	1	0	Pgls
5.63016e-05	0.92629	0.52	0.558	1	0	Ndufb7
5.63413e-05	1.37548	0.178	0.145	1	0	Gm9755
5.72926e-05	0.805777	0.322	0.314	1	0	Gm6576
5.77645e-05	0.601684	0.18	0.261	1	0	Desi2
5.97592e-05	0.581902	0.288	0.4	1	0	Aamp
5.98631e-05	0.681888	0.097	0.152	1	0	Mrpl55
6.04084e-05	0.63128	0.252	0.355	1	0	Commd1
6.23263e-05	0.663069	0.063	0.109	1	0	Dhx40
6.27589e-05	0.56313	0.097	0.151	1	0	Sik3
6.5295e-05	0.417248	0.16	0.228	1	0	Znrf2
6.64741e-05	0.333837	0.065	0.113	1	0	Gm20082
6.89927e-05	0.713435	0.078	0.129	1	0	Gm37988
6.90619e-05	0.445908	0.167	0.254	1	0	Gm10320
6.99395e-05	0.663364	0.093	0.145	1	0	Mrps11
7.05042e-05	0.250041	0.484	0.635	1	0	Rpl22l1
7.14504e-05	0.827697	0.158	0.231	1	0	Mrps18a
7.24993e-05	0.563834	0.311	0.428	1	0	Gabarapl2
7.30305e-05	1.11235	0.204	0.174	1	0	Gm13772
7.32209e-05	0.773955	0.069	0.116	1	0	Naa80
7.35632e-05	0.498225	0.059	0.102	1	0	Gramd3
7.48818e-05	0.816936	0.148	0.218	1	0	Gmps
7.49481e-05	0.607791	0.081	0.13	1	0	Med19
7.60483e-05	0.36621	0.091	0.147	1	0	Gm13132
7.63756e-05	0.690594	0.131	0.195	1	0	Dmac1
7.75732e-05	0.480116	0.074	0.126	1	0	Gm9264
7.84686e-05	0.663069	0.298	0.415	1	0	Eif4ebp2
7.87016e-05	0.42771	0.668	0.692	1	0	Rps18-ps5
8.00966e-05	0.270216	0.213	0.316	1	0	Gm9396
8.43672e-05	1.15904	0.429	0.438	1	0	Ndufb9
8.44745e-05	0.364421	0.062	0.105	1	0	Rbm45
8.44923e-05	1.35828	0.15	0.113	1	0	Saa4
8.48492e-05	0.601495	0.164	0.236	1	0	Mrpl45
8.5168e-05	0.72925	0.074	0.122	1	0	Psd3
8.66996e-05	0.540462	0.102	0.157	1	0	BC003965
8.81451e-05	0.503608	0.22	0.306	1	0	Abhd17a
8.8912e-05	1.24376	0.114	0.08	1	0	Masp2
8.90302e-05	0.754484	0.139	0.205	1	0	Immp1l
9.0499e-05	0.709253	0.127	0.187	1	0	Nploc4
9.30729e-05	0.707856	0.221	0.313	1	0	Ciao2a
9.50493e-05	1.4092	0.17	0.134	1	0	Galt
9.83319e-05	1.12285	0.143	0.106	1	0	Slc10a1
0.000100087	0.564702	0.082	0.13	1	0	Kpna1
0.000102415	1.71374	0.108	0.076	1	0	Parp16
0.000102602	0.403643	0.063	0.105	1	0	Dhps
0.000102833	0.501659	0.058	0.1	1	0	Mcc
0.0001033	0.350807	0.098	0.149	1	0	Fbxw5
0.000105573	0.814411	0.139	0.205	1	0	Secisbp2l
0.000105672	1.23268	0.244	0.209	1	0	Gm4951
0.000106361	0.500747	0.062	0.105	1	0	Dtd1
0.000106582	1.28184	0.276	0.249	1	0	Pmpcb
0.000110973	0.857006	0.113	0.173	1	0	Gm20075
0.000112911	0.399415	0.063	0.109	1	0	Gm46522
0.000119443	0.901261	0.081	0.129	1	0	Gid4
0.000120359	0.695947	0.178	0.252	1	0	Mtfr1l
0.000124025	0.445517	0.23	0.318	1	0	1600014C10Rik
0.000124871	0.842461	0.103	0.157	1	0	Tsta3
0.00012598	0.686406	0.607	0.651	1	0	Ptges3
0.000128886	0.441573	0.097	0.148	1	0	Cmc2
0.000131466	0.420995	0.076	0.122	1	0	Gm6710
0.000132957	0.752361	0.102	0.156	1	0	Farsb
0.000133938	0.340978	0.06	0.101	1	0	Bnip1
0.000136368	0.40991	0.445	0.591	1	0	Ube2b
0.000136567	0.758176	0.104	0.159	1	0	Ifih1
0.000140898	0.69039	0.102	0.156	1	0	Psmf1
0.000141809	0.893901	0.085	0.134	1	0	Chmp7
0.000143677	0.994471	0.104	0.159	1	0	Fam149b
0.000146822	0.655434	0.244	0.341	1	0	Gorasp2
0.000147918	0.259224	0.276	0.405	1	0	Gm10036
0.000152697	1.40023	0.302	0.284	1	0	Fbxo3
0.000155442	0.852171	0.068	0.112	1	0	Rrp36
0.000158381	0.544275	0.212	0.296	1	0	R3hdm2
0.000158938	0.514909	0.342	0.465	1	0	Litaf
0.000159754	0.773141	0.13	0.191	1	0	Fyttd1
0.000163993	0.39435	0.219	0.301	1	0	Fads1
0.000165509	0.379378	0.06	0.101	1	0	Pias2
0.000169475	1.05176	0.064	0.106	1	0	Xpnpep3
0.000175894	0.60688	0.286	0.384	1	0	Nucks1
0.000178516	0.78784	0.12	0.176	1	0	Ap1b1
0.000180576	0.798173	0.15	0.215	1	0	Strbp
0.000184073	0.908569	0.428	0.441	1	0	Gm21981
0.000184411	0.876102	0.347	0.359	1	0	Rpl21-ps8
0.000185559	1.2831	0.134	0.099	1	0	Slc27a5
0.000186306	0.995116	0.067	0.11	1	0	2610002M06Rik
0.000202274	0.787917	0.171	0.243	1	0	2810004N23Rik
0.000203239	0.32941	0.416	0.556	1	0	Tomm7
0.000203745	0.317663	0.065	0.106	1	0	Alkbh6
0.000204801	0.478556	0.341	0.454	1	0	Psmd4
0.000206985	0.555709	0.365	0.5	1	0	Cope
0.000209252	0.630635	0.131	0.189	1	0	Mapk9
0.000211762	0.702797	0.207	0.288	1	0	Mapk1ip1l
0.000215497	0.602095	0.089	0.14	1	0	Gm21972
0.000216774	0.58916	0.137	0.197	1	0	Idh3a
0.000218482	0.950667	0.472	0.498	1	0	Ndufs5
0.000218714	0.432095	0.111	0.164	1	0	Tob1
0.000224763	0.829455	0.087	0.135	1	0	Jpt2
0.000225075	1.17981	0.422	0.431	1	0	Mlf2
0.000229362	0.504156	0.114	0.17	1	0	Stat5b
0.000231066	0.314119	0.415	0.54	1	0	Eif2s2
0.000232664	1.38865	0.177	0.143	1	0	Cpped1
0.000239126	0.55557	0.115	0.17	1	0	1110065P20Rik
0.000242968	1.63669	0.142	0.11	1	0	Acot1
0.000248659	0.765353	0.23	0.319	1	0	Gatad1
0.000250683	0.487812	0.123	0.184	1	0	Gm14735
0.000252391	1.18438	0.317	0.298	1	0	Trp53inp2
0.000256333	0.446125	0.124	0.181	1	0	Ibtk
0.000258617	0.567245	0.136	0.195	1	0	Mrpl41
0.000262777	1.23407	0.166	0.132	1	0	Acss2
0.000273094	0.794477	0.108	0.161	1	0	Mtres1
0.000274527	0.471887	0.188	0.279	1	0	Rpl7a-ps3
0.000276303	0.874976	0.077	0.12	1	0	Gkap1
0.000279122	0.470536	0.136	0.195	1	0	Bud23
0.000285374	0.691354	0.241	0.334	1	0	Uqcc2
0.000299712	0.855433	0.203	0.168	1	0	Mt2
0.000300387	1.42822	0.116	0.086	1	0	Tmem86b
0.000303298	0.701305	0.186	0.258	1	0	Prkaca
0.000305415	0.707716	0.061	0.101	1	0	Grpel2
0.000316173	0.867488	0.163	0.127	1	0	Paqr9
0.00031987	0.303768	0.099	0.151	1	0	Gm4799
0.000320526	0.610454	0.282	0.383	1	0	Mrpl20
0.000322587	1.4655	0.241	0.215	1	0	Lpin2
0.000324306	0.507196	0.116	0.17	1	0	Apex1
0.000337209	0.454963	0.16	0.225	1	0	Dnajc15
0.000340468	0.648675	0.071	0.113	1	0	Cox15
0.000343181	0.490779	0.083	0.132	1	0	Gm6109
0.000344486	0.59134	0.162	0.23	1	0	Rab43
0.000345483	1.2048	0.399	0.411	1	0	Hadhb
0.000351406	0.850022	0.091	0.139	1	0	Ptcd3
0.000352145	1.01554	0.126	0.185	1	0	Ap3m1
0.000356853	0.414235	0.111	0.163	1	0	Cacul1
0.000357408	0.912257	0.11	0.164	1	0	Med29
0.000360256	0.894181	0.087	0.132	1	0	Crcp
0.000360725	1.49805	0.185	0.154	1	0	Bpnt1
0.000362306	0.553497	0.129	0.185	1	0	Akt1s1
0.000362865	0.715395	0.106	0.157	1	0	Utp6
0.000367969	0.55589	0.132	0.189	1	0	Vps37a
0.000373388	0.698139	0.137	0.196	1	0	Selenoo
0.000378893	1.20277	0.259	0.243	1	0	Ndufa12-ps
0.000389008	0.790425	0.554	0.608	1	0	Mrfap1
0.000420671	1.09977	0.329	0.313	1	0	Dhrs1
0.000430653	0.526551	0.148	0.209	1	0	Pmpca
0.000433449	0.525591	0.151	0.218	1	0	Gm9774
0.000434982	1.74978	0.168	0.14	1	0	Eif4ebp3
0.000441268	0.676736	0.126	0.181	1	0	Knop1
0.000449079	0.912508	0.318	0.33	1	0	Gm4691
0.000449136	0.840829	0.129	0.186	1	0	Rps19bp1
0.00045007	0.289216	0.308	0.447	1	0	Gm5619
0.000452348	0.943107	0.132	0.098	1	0	Adh4
0.000455876	0.669923	0.177	0.246	1	0	Polr2i
0.000457713	0.670913	0.123	0.177	1	0	Tomm40
0.000459553	0.637921	0.116	0.168	1	0	Lias
0.000460753	0.665995	0.251	0.217	1	0	Ccl9
0.000468163	0.964295	0.117	0.086	1	0	Tspan12
0.000472721	0.572402	0.131	0.187	1	0	Ppp1r37
0.000479261	0.425176	0.086	0.134	1	0	Gm6063
0.000479728	1.04204	0.363	0.386	1	0	Gm10231
0.000488625	1.24679	0.258	0.232	1	0	Lonp1
0.000505631	1.39025	0.163	0.132	1	0	Pgpep1
0.000510683	0.337809	0.084	0.126	1	0	Vegfb
0.000511302	1.58538	0.111	0.082	1	0	Arrdc4
0.000516497	0.872601	0.069	0.11	1	0	Klhl2
0.000523502	0.5192	0.274	0.367	1	0	Akt2
0.000525988	0.64968	0.148	0.208	1	0	Zfyve21
0.000529985	0.874163	0.074	0.116	1	0	Clpb
0.000530634	1.30118	0.1	0.071	1	0	Serpind1
0.000538511	0.861925	0.195	0.269	1	0	Chmp2b
0.000616641	0.502636	0.346	0.461	1	0	Taf10
0.000626597	0.318867	0.335	0.452	1	0	Gm4366
0.000629775	1.04349	0.486	0.521	1	0	Swi5
0.000632941	0.696498	0.068	0.107	1	0	Zfp931
0.000639768	0.652873	0.083	0.125	1	0	Wdr74
0.000644377	0.767647	0.113	0.164	1	0	Pank3
0.000660152	0.781822	0.543	0.587	1	0	Psmb4
0.000660418	1.33197	0.179	0.155	1	0	Gm9790
0.000662759	0.554474	0.185	0.263	1	0	Gm49207
0.000671904	0.343448	0.695	0.764	1	0	Rpl7a-ps11
0.000691026	1.10887	0.361	0.357	1	0	Pdcd4
0.000715701	1.80979	0.108	0.081	1	0	Epb41l5
0.000718899	0.836468	0.092	0.137	1	0	Ndufaf3
0.00072305	0.683825	0.153	0.214	1	0	Yap1
0.000750788	0.291151	0.335	0.462	1	0	Ran
0.00076614	0.719601	0.145	0.112	1	0	Cfi
0.000776075	0.6381	0.233	0.317	1	0	Preb
0.000776644	0.354812	0.07	0.108	1	0	Kti12
0.000783022	1.29541	0.286	0.267	1	0	Ddi2
0.000790391	0.448678	0.643	0.674	1	0	Rps18-ps6
0.000792135	0.499201	0.383	0.506	1	0	Psma6
0.000797023	0.603518	0.083	0.124	1	0	Mrpl47
0.000815046	1.15806	0.072	0.112	1	0	2010315B03Rik
0.000826587	1.34599	0.203	0.174	1	0	Aifm1
0.000870911	0.586433	0.342	0.46	1	0	Psmc3
0.00088362	0.772975	0.197	0.269	1	0	0610012G03Rik
0.000907991	0.728803	0.266	0.36	1	0	Ube2l6
0.00091942	1.79133	0.132	0.104	1	0	Pdk1
0.000920752	0.660278	0.068	0.106	1	0	Tjp2
0.000921102	1.11209	0.292	0.269	1	0	Pid1
0.000927673	1.02799	0.2	0.17	1	0	Gfm1
0.000935237	0.808082	0.191	0.262	1	0	Mrpl58
0.00093942	0.577338	0.227	0.303	1	0	Cib1
0.000968411	0.543624	0.074	0.113	1	0	Gdap2
0.0010141	0.818436	0.142	0.198	1	0	Plscr2
0.00101633	1.11357	0.365	0.364	1	0	Mrps24
0.00101741	0.454867	0.671	0.73	1	0	Gm28037
0.00104127	0.552057	0.378	0.494	1	0	Cct8
0.0010633	0.941566	0.296	0.303	1	0	Gm11687
0.0010698	0.718605	0.073	0.112	1	0	Pde8a
0.00107503	0.784972	0.136	0.104	1	0	Slc38a3
0.00108327	0.432664	0.077	0.114	1	0	Trmt6
0.00108448	0.262494	0.232	0.305	1	0	Alas1
0.00108922	0.963048	0.119	0.17	1	0	Thoc3
0.00109317	0.508113	0.185	0.251	1	0	Arfgap2
0.00109375	0.554751	0.343	0.465	1	0	Psma1
0.00109515	0.763954	0.132	0.186	1	0	Gm14296
0.00109728	1.18987	0.221	0.193	1	0	Pyurf
0.00109781	0.862021	0.122	0.174	1	0	Nop16
0.00109856	1.27558	0.102	0.075	1	0	Cyp3a25
0.00111221	0.892376	0.091	0.134	1	0	Mrpl44
0.00111531	0.618683	0.145	0.201	1	0	Pard3
0.00113218	0.900535	0.184	0.253	1	0	Gosr2
0.00113347	0.522114	0.068	0.106	1	0	Znrd2
0.00113792	0.852381	0.498	0.532	1	0	St13
0.00114941	0.838062	0.127	0.177	1	0	Exosc4
0.00116023	1.16018	0.244	0.218	1	0	Wwp1
0.00116263	0.664562	0.088	0.13	1	0	Aarsd1
0.0011778	0.641589	0.178	0.241	1	0	Hax1
0.00121272	1.46447	0.104	0.078	1	0	Thnsl2
0.00121691	0.696484	0.169	0.234	1	0	Prorsd1
0.00121771	0.629116	0.31	0.416	1	0	Ift20
0.00127429	0.588104	0.364	0.48	1	0	Zfp91
0.00127972	0.96328	0.081	0.121	1	0	Ctnnbip1
0.00129566	0.448284	0.439	0.584	1	0	Ost4
0.0013157	0.708354	0.199	0.274	1	0	Syap1
0.00135082	1.17839	0.351	0.353	1	0	Ufc1
0.00137232	1.43686	0.09	0.134	1	0	Dtnb
0.00139686	0.777618	0.182	0.254	1	0	Mrpl23-ps1
0.00142466	0.796552	0.094	0.136	1	0	Tmem135
0.00145649	0.817125	0.086	0.126	1	0	Otud6b
0.00150934	1.11378	0.106	0.079	1	0	Serpina6
0.00152327	0.621065	0.085	0.125	1	0	Plaat3
0.00153179	0.667675	0.239	0.318	1	0	Eif6
0.00159816	0.7976	0.346	0.373	1	0	Gm3534
0.00160157	0.346304	0.491	0.608	1	0	Selenow
0.00160542	0.873969	0.113	0.161	1	0	Slc25a44
0.00162519	1.35139	0.118	0.092	1	0	Coa7
0.00164065	0.607171	0.076	0.112	1	0	Apip
0.00165945	1.40879	0.116	0.089	1	0	Sdc1
0.00166546	1.12655	0.346	0.343	1	0	Timm8b
0.00170246	0.670442	0.126	0.184	1	0	Gm5539
0.00173501	0.361011	0.09	0.129	1	0	1110038B12Rik
0.00174914	0.588973	0.112	0.158	1	0	Agfg2
0.00174926	0.790042	0.538	0.595	1	0	Psma3
0.0017734	0.637263	0.243	0.325	1	0	Pfdn1
0.00184461	1.02911	0.136	0.107	1	0	Sntb1
0.00184754	1.47654	0.152	0.127	1	0	4933411E06Rik
0.00185022	0.838098	0.491	0.531	1	0	Psmb6
0.00185316	1.45008	0.35	0.364	1	0	Gucd1
0.00185718	0.608405	0.207	0.276	1	0	Fads2
0.00188936	0.731117	0.109	0.154	1	0	Usp10
0.00194619	1.7125	0.117	0.171	1	0	Abcb4
0.00196954	0.462983	0.402	0.525	1	0	Bzw1
0.00201496	0.547055	0.109	0.153	1	0	Casp7
0.00217939	1.51603	0.107	0.082	1	0	Tedc2
0.00219548	1.12806	0.084	0.123	1	0	Oxsm
0.00219972	0.757522	0.085	0.123	1	0	Gatc
0.00223044	0.393049	0.216	0.182	1	0	Mug1
0.00225696	1.05227	0.11	0.084	1	0	Chn2
0.00227348	1.48185	0.168	0.144	1	0	Maskbp3
0.00230791	0.876543	0.099	0.143	1	0	Ppard
0.00239144	0.38193	0.526	0.678	1	0	Prelid1
0.00250176	1.1091	0.105	0.079	1	0	Tmprss6
0.00250647	0.447153	0.503	0.69	1	0	Tuba1c
0.00251374	0.643731	0.08	0.115	1	0	Rnaseh2a
0.00255647	0.661754	0.087	0.126	1	0	Ppip5k2
0.00256589	0.836121	0.08	0.117	1	0	Parp12
0.00266849	0.523755	0.067	0.1	1	0	Mapre3
0.00267046	0.844365	0.17	0.231	1	0	Ap1g1
0.00268071	0.357145	0.507	0.645	1	0	Vcp
0.00276087	0.767031	0.178	0.237	1	0	Ccny
0.00278389	0.520451	0.195	0.259	1	0	Naa10
0.00286336	0.995222	0.129	0.179	1	0	Acaca
0.00291178	0.74694	0.072	0.107	1	0	Sdhaf1
0.00294879	0.88386	0.144	0.115	1	0	Nat8f1
0.00297392	0.631138	0.129	0.175	1	0	Sec23a
0.00298818	0.622767	0.31	0.408	1	0	Atg3
0.00308266	0.792911	0.195	0.259	1	0	Marchf5
0.00310133	0.847249	0.136	0.108	1	0	Cyp2d10
0.00311799	0.696329	0.316	0.427	1	0	Ube2v1
0.00318587	0.978652	0.248	0.246	1	0	Gm15191
0.00319485	1.22989	0.266	0.248	1	0	Gadd45gip1
0.00319701	0.644291	0.085	0.121	1	0	Commd9
0.00322484	0.736879	0.096	0.137	1	0	Nrbf2
0.00331227	0.781658	0.15	0.205	1	0	Pin4
0.00331392	0.309028	0.098	0.136	1	0	Arhgap29
0.00333515	0.503801	0.215	0.304	1	0	Gm44705
0.00337905	0.685816	0.088	0.124	1	0	Magi3
0.00340864	0.999357	0.303	0.417	1	0	Pxmp4
0.00341961	1.06405	0.288	0.275	1	0	Ppm1b
0.0034264	0.70715	0.196	0.174	1	0	H2bc8
0.00355287	0.618304	0.102	0.142	1	0	Mif4gd
0.00374881	0.629446	0.073	0.106	1	0	Aen
0.00377993	0.832759	0.157	0.213	1	0	Ube2g1
0.00378948	0.472142	0.196	0.268	1	0	Pa2g4
0.00396865	0.627054	0.104	0.145	1	0	Nubp1
0.00398876	1.45338	0.205	0.184	1	0	Mrpl38
0.0039988	0.630637	0.205	0.272	1	0	Ivns1abp
0.00403704	1.54946	0.198	0.176	1	0	Dctpp1
0.00404089	0.619405	0.073	0.106	1	0	Acot8
0.0040426	0.70754	0.296	0.396	1	0	Krcc1
0.00405176	1.50163	0.252	0.241	1	0	Mrps12
0.00409873	0.432104	0.091	0.131	1	0	Gm4735
0.0041056	0.99332	0.073	0.107	1	0	Dexi
0.00411459	0.595625	0.101	0.141	1	0	Htatip2
0.00414905	0.744804	0.07	0.103	1	0	Necap1
0.00424018	0.553845	0.093	0.131	1	0	Gsap
0.00428409	1.28383	0.194	0.17	1	0	Srr
0.00432524	0.958123	0.187	0.251	1	0	Pole4
0.00444936	0.32216	0.689	0.757	1	0	Gm8226
0.00453404	0.656318	0.095	0.132	1	0	Rpp25l
0.00461725	0.252359	0.07	0.101	1	0	Msrb2
0.00467295	0.622373	0.092	0.128	1	0	Timm9
0.00477357	0.524894	0.21	0.18	1	0	Cfb
0.00486259	0.835751	0.158	0.212	1	0	Mrps36
0.00490261	1.24412	0.251	0.236	1	0	Tmem183a
0.0050004	1.16324	0.302	0.298	1	0	Fmc1
0.00512146	1.45173	0.112	0.089	1	0	Rnf144b
0.005128	1.0867	0.235	0.215	1	0	Zadh2
0.00514714	0.819638	0.119	0.162	1	0	Arhgap35
0.00516977	1.13553	0.197	0.182	1	0	Pgk1-rs7
0.00532072	1.1599	0.33	0.331	1	0	Dnajc19
0.00538282	0.449141	0.103	0.146	1	0	Gm13456
0.00541523	0.704319	0.144	0.191	1	0	Sh3d19
0.00557885	0.532337	0.218	0.307	1	0	Gm7380
0.00566609	1.06633	0.238	0.216	1	0	Insig2
0.00571472	1.06971	0.085	0.12	1	0	Coq5
0.00585738	0.740279	0.098	0.135	1	0	Tysnd1
0.00594215	0.57066	0.112	0.152	1	0	Fbxo6
0.00612488	0.270108	0.34	0.47	1	0	Gm48909
0.00621384	0.740477	0.242	0.317	1	0	Bcl7c
0.00624939	0.936598	0.095	0.133	1	0	Gm32856
0.00642097	0.915869	0.07	0.102	1	0	Zfand1
0.0065165	1.22837	0.185	0.162	1	0	Tmem150a
0.00659345	0.855977	0.253	0.333	1	0	Mrps16
0.00662302	0.612739	0.206	0.268	1	0	Trabd
0.0066398	0.856361	0.095	0.132	1	0	Ranbp10
0.00672621	0.857751	0.301	0.285	1	0	Cdkn1a
0.00678365	0.420875	0.481	0.62	1	0	Ube2l3
0.00690889	0.644507	0.269	0.348	1	0	Pfdn2
0.00696203	0.552199	0.273	0.349	1	0	Vkorc1
0.00697386	1.23129	0.256	0.244	1	0	Bet1
0.00699466	1.09913	0.283	0.272	1	0	Poldip2
0.00703082	0.623817	0.121	0.163	1	0	Uck1
0.00704796	0.796296	0.243	0.322	1	0	Rangap1
0.00732096	0.802624	0.254	0.331	1	0	Mrpl24
0.00733592	0.453609	0.081	0.113	1	0	Ncald
0.00735386	0.848543	0.072	0.103	1	0	Rufy3
0.00738623	0.994269	0.144	0.193	1	0	Opa3
0.00756623	0.599923	0.253	0.325	1	0	Szrd1
0.00764112	1.08088	0.074	0.107	1	0	Zkscan1
0.00771956	1.2484	0.184	0.162	1	0	Ppa2
0.00774969	1.50941	0.102	0.08	1	0	Lin7a
0.00794232	0.423113	0.505	0.653	1	0	Gdi2
0.00799537	1.25266	0.105	0.084	1	0	Pacsin3
0.0081752	0.721364	0.113	0.153	1	0	Mtap
0.00817927	1.18484	0.146	0.123	1	0	Ppp1r3c
0.00839635	1.17943	0.164	0.142	1	0	Habp4
0.00862153	1.04719	0.187	0.172	1	0	Gm5537
0.00868604	1.07948	0.143	0.191	1	0	Ubxn2a
0.00893023	0.782029	0.161	0.213	1	0	Nsun2
0.00909873	1.18001	0.28	0.272	1	0	Mrpl17
[truncated: 58,152 more rows]
