# Supplementary material for: Fibroblast growth factor 18 stimulates the proliferation of hepatic stellate cells, thereby inducing liver fibrosis
Source: Nat Commun. 2023 Oct 9;14:6304. doi: 10.1038/s41467-023-42058-z (PMC10562492; doi:10.1038/s41467-023-42058-z)
Supplement: Supplementary file 9 — Source Data [file 41467_2023_42058_MOESM9_ESM.xlsx]

## Sheet: Fig. 1
	Fig.1a							Fig. 1b
	ALT							Normal diet; Relative body weight
	Normal diet 12w		CDE diet 4 weeks					Weeks	CflarFF (n = 5)					CflarLKO (n = 5)						Unpaired t test
	CflarFF	CflarLKO	CflarFF	CflarLKO				8	100	100	100	100	100	100	100	100	100	100		P value	0.9188
	90	92	309	525				12	114.4	107.7	109	111.4	113.1	113.4	119.3	113.1	112.8	106.9		P value summary	ns
	176	40	55	523																Significantly different (P < 0.05)?	No
	68	84	62	295																One- or two-tailed P value?	Two-tailed
	228	54	67	341				CDE diet; Relative body weight																Šídák's multiple comparisons test
	96	110	30	318				Days	FF (n = 8)								LKO (n = 6)							FF - LKO	Summary	Adjusted P Value
			54	327				0	100	100	100	100	100	100	100	100	100	100	100	100	100	100		0	ns	>0.9999
								2	96.8	91.5	95.9	88.6	89.7	91.9	89.4	95.9	88.8	91.5	90.7	86	88.1	88.8		2	ns	0.9944
								4	95.7	88.7	100	87.4	78.4	81.2	89.4	100	91	93.4	91.9	83.1	82.7	91		4	ns	>0.9999
	Tukey's multiple comparisons test		Summary	Adjusted P Value				7	98.9	87.6	99.5	85.4	82.8	82.7	92.6	99.5	85.6	87.2	98.8	87.6	84.5	85.6		7	ns	0.999
	FF normal vs. LKO normal		ns	0.7044				9	100	94.4	101	86.2	93.1	83.2	96.3	101	90.4	88.2	96.5	87.1	81.5	90.4		9	ns	0.8398
	FF normal vs. FF CDE		ns	0.9576				11	104.9	88.7	102.1	86.2	96.1	86.3	97.3	102.1	90.4	94.8	95.9	91	86.3	90.4		11	ns	0.9807
	FF normal vs. LKO CDE		***	0.0007				14	102.7	91.5	96.4	91.1	90.2	95.9	101.1	96.4	90.4	87.7	98.8	88.2	88.7	90.4		14	ns	0.9027
	LKO normal vs. FF CDE		ns	0.9277				16	102.2	94.9	107.7	89.4	94.6	90.9	100	107.7	88.8	92.9	98.3	88.8	92.3	88.8		16	ns	0.541
	LKO normal vs. LKO CDE		***	0.0001				18	102.2	96	113.3	92.3	96.6	90.9	106.4	113.3	91.5	91.9	102.9	82.6	87.5	91.5		18	ns	0.0657
	FF CDE vs. LKO CDE		***	0.0002				21	102.2	94.4	107.2	87.8	97.5	95.4	104.3	107.2	86.7	91	98.8	84.3	86.3	86.7		21	*	0.0443
								23	105.9	98.3	105.6	91.5	96.6	95.9	106.9	106.9	87.8	90	104.7	77.5	80.4	87.8		23	**	0.0048
								25	105.9	97.7	103.6	85.8	100	97	108	103.6	86.7	91	102.3	72.5	75	86.7		25	***	0.0009
								28	107.6	102.3	102.6	88.2	97.5	99.5	106.9	102.6	86.7	92.9	108.1	75.3	72	86.7		28	**	0.0017
	Fig. 1d						Fig. 1e						Fig. 1f					Fig. 1g							Fig.1h
	CC3+ cells						TUNEL+ cells						Sirius-Red					Desmin+ area							Hydroxyproline
	CflarFF normal	CflaLKO normal	CflarFF CDE 4w	CflarLKO CDE 4w			CflarFF normal	CflaLKO normal	CflarFF CDE 4w	CflarLKO CDE 4w			CflarFF normal	CflaLKO normal	CflarFF CDE 4w	CflarLKO CDE 4w		CflarFF normal	CflaLKO normal	CflarFF CDE 4w	CflarLKO CDE 4w				CflarFF normal	CflaLKO normal	CflarFF CDE 4w	CflarLKO CDE 4w
	0.666667	8.33333	5.33333	27			3	7.66667	4.33333	12.6667			865.667	3282	892.667	5280		9222	9776.33	18514.3	57415				0.22416	0.31916	0.17929	0.57734
	1	5.33333	6.33333	30.3333			3.33333	9.33333	6.66667	13.6667			534	2552.33	639.333	4594.67		7214.33	13290.3	17543.7	58854.7				0.20085	0.37103	0.35782	0.62222
	0	3.33333	4.66667	12.3333			2.33333	7	4	10.3333			1619.33	2236.67	830.667	2266.33		9764.67	13983.7	16712.3	49831.7				0.1857	0.29449	0.21581	0.45962
	1	3.66667	5	9			4.66667	6.66667	4.33333	10.6667			368.333	5590.67	610.667	3044		5856.33	14463.7	24399.3	43835.3				0.23504	0.39318	0.28575	0.47244
	1.33333	7.66667	3	10.3333			2	7.66667	4	9.66667			716.333	3706	1063.33	7633.33		12466	13149.3	16649.3	52308.7				0.22358	0.30848		0.34403
																												0.62436
	Tukey's multiple comparisons test		Summary	Adjusted P Value			Tukey's multiple comparisons test		Summary	Adjusted P Value			Tukey's multiple comparisons test		Summary	Adjusted P Value		Tukey's multiple comparisons test		Summary	Adjusted P Value				Tukey's multiple comparisons test		Summary	Adjusted P Value
	FF normal vs. LKO normal		ns	0.4307			FF normal vs. LKO normal		****	<0.0001			FF normal vs. LKO normal		*	0.0315		FF normal vs. LKO normal		ns	0.4663				FF normal vs. LKO normal		*	0.0401
	FF normal vs. FF CDE		ns	0.5739			FF normal vs. FF CDE		ns	0.0662			FF normal vs. FF CDE		ns	>0.9999		FF normal vs. FF CDE		*	0.0146				FF normal vs. FF CDE		ns	0.8767
	FF normal vs. LKO CDE		***	0.0007			FF normal vs. LKO CDE		****	<0.0001			FF normal vs. LKO CDE		**	0.0031		FF normal vs. LKO CDE		****	<0.0001				FF normal vs. LKO CDE		****	<0.0001
	LKO normal vs. FF CDE		ns	0.9937			LKO normal vs. FF CDE		***	0.001			LKO normal vs. FF CDE		*	0.0306		LKO normal vs. FF CDE		ns	0.1858				LKO normal vs. FF CDE		ns	0.1933
	LKO normal vs. LKO CDE		**	0.0097			LKO normal vs. LKO CDE		***	0.0001			LKO normal vs. LKO CDE		ns	0.563		LKO normal vs. LKO CDE		****	<0.0001				LKO normal vs. LKO CDE		**	0.0093
	FF CDE vs. LKO CDE		**	0.0062			FF CDE vs. LKO CDE		****	<0.0001			FF CDE vs. LKO CDE		**	0.0031		FF CDE vs. LKO CDE		****	<0.0001				FF CDE vs. LKO CDE		***	0.0005
	Fig. 1i																		Fig. 1j						Fig. 1k
	Col1a2						Col3a1						Acta2						CK19+ area						Krt19
	CflarFF normal	CflaLKO normal	CflarFF CDE 4w	CflarLKO CDE 4w			CflarFF normal	CflaLKO normal	CflarFF CDE 4w	CflarLKO CDE 4w			CflarFF normal	CflaLKO normal	CflarFF CDE 4w	CflarLKO CDE 4w			CflarFF normal	CflaLKO normal	CflarFF CDE 4w	CflarLKO CDE 4w			CflarFF normal	CflaLKO normal	CflarFF CDE 4w	CflarLKO CDE 4w
	0.284844	0.757112	0.7216	2.17168			0.146003	0.338581	0.79349	1.09149			0.00209663	0.00479289	0.008642	0.00942035			3216	7507.67	2096	51679			0.0240195	0.0272497	0.166515	0.215652
	0.417312	0.326057	0.370854	2.2241			0.225417	0.133037	0.280308	1.08008			0.00119612	0.00278227	0.00682182	0.0181651			2846.67	6137	25121	35223			0.0736845	0.0250286	0.052223	0.210363
	0.716966	1.40734	0.535473	2.09761			0.242145	0.321721	0.411023	2.41837			0.00523391	0.00408612	0.00748598	0.041227			3180	8172	3414	40561			0.040389	0.0720363	0.079885	0.185996
	0.335607	1.61585	0.459667	2.93181			0.248421	0.748356	0.301569	2.77277			0.00379872	0.00514121	0.0139494	0.0331047			3414.67	3348.67	2758	49521			0.0420409	0.160689	0.041506	0.261602
	0.209443	0.847466	0.339658	4.40593			0.177635	0.523678	0.346983	5.03486			0.0042237	0.00264193	0.0142738	0.0909289			1494	4250.67	3849	56337			0.0336355	0.0768772	0.053348	0.276828
	Tukey's multiple comparisons test		Summary	Adjusted P Value			Tukey's multiple comparisons test		Summary	Adjusted P Value			Tukey's multiple comparisons test		Summary	Adjusted P Value			Tukey's multiple comparisons test		Summary	Adjusted P Value			Tukey's multiple comparisons test		Summary	Adjusted P Value
	FF normal vs. LKO normal		ns	0.4083			FF normal vs. LKO normal		ns	0.978			FF normal vs. LKO normal		ns	>0.9999			FF normal vs. LKO normal		ns	0.9158			FF normal vs. LKO normal		ns	0.7529
	FF normal vs. FF CDE		ns	0.9942			FF normal vs. FF CDE		ns	0.9735			FF normal vs. FF CDE		ns	0.8935			FF normal vs. FF CDE		ns	0.7669			FF normal vs. FF CDE		ns	0.6314
	FF normal vs. LKO CDE		***	0.0002			FF normal vs. LKO CDE		**	0.0042			FF normal vs. LKO CDE		*	0.017			FF normal vs. LKO CDE		****	<0.0001			FF normal vs. LKO CDE		***	0.0002
	LKO normal vs. FF CDE		ns	0.544			LKO normal vs. FF CDE		ns	>0.9999			LKO normal vs. FF CDE		ns	0.9152			LKO normal vs. FF CDE		ns	0.987			LKO normal vs. FF CDE		ns	0.9964
	LKO normal vs. LKO CDE		**	0.0022			LKO normal vs. LKO CDE		**	0.0084			LKO normal vs. LKO CDE		*	0.0189			LKO normal vs. LKO CDE		****	<0.0001			LKO normal vs. LKO CDE		***	0.0009
	FF CDE vs. LKO CDE		***	0.0003			FF CDE vs. LKO CDE		**	0.0088			FF CDE vs. LKO CDE		ns	0.0582			FF CDE vs. LKO CDE		****	<0.0001			FF CDE vs. LKO CDE		**	0.0013

## Sheet: Fig. 2 
		Fig. 2c
		Fgf18					Tnfsf13b					Wnt5a					Fgf7					Gdf10
		8 weeks		12 weeks (8 weeks + CDE 4 weeks)			8 weeks		12 weeks (8 weeks + CDE 4 weeks)			8 weeks		12 weeks (8 weeks + CDE 4 weeks)			8 weeks		12 weeks (8 weeks + CDE 4 weeks)			8 weeks		12 weeks (8 weeks + CDE 4 weeks)
		CflarFF	CflarLKO	CflarFF	CflarLKO		CflarFF	CflarLKO	CflarFF	CflarLKO		CflarFF	CflarLKO	CflarFF	CflarLKO		CflarFF	CflarLKO	CflarFF	CflarLKO		CflarFF	CflarLKO	CflarFF	CflarLKO
		2.86844e-05	9.71911e-05	0.000120134	0.000796376		0.00549288	0.0114069	0.0137916	0.0383559		0.004747	0.001527	0.000713	0.001301		0.001242	0.002564	0.000179	0.001147		0.060495	0.105712	0.011354	0.059065
		4.54494e-05	5.03949e-05	5.36849e-05	0.000588939		0.00505691	0.0112803	0.00739297	0.0422019		0.00168	0.001877	0.000403	0.002551		0.000237	0.001275	0.000247	0.001723		0.048941	0.162473	0.015261	0.039437
		5.70677e-05	4.20162e-05	5.1935e-05	0.00038507		0.00740979	0.00958004	0.0109299	0.0196004		0.001202	0.00134	0.000409	0.000841		0.000441	0.000987	0.000177	0.000781		0.060421	0.121256	0.006943	0.045362
		6.78573e-05	0.000297894	6.62553e-05	0.00192368		0.0104998	0.0200061	0.00748758	0.0205935		0.001005	0.00149	0.000131	0.000556		0.000324	0.002675	9.22e-05	0.000333		0.041445	0.11868	0.008699	0.030868
		0.000205001	0.000374438	0.00146686	0.00234225		0.00791164	0.0239384	0.00545131	0.0219337		0.000335327	0.001012	0.000148	0.000576		0.000797	0.002727	7.57e-05	0.000454		0.042502	0.198855	0.031891	0.055115
		Tukey's multiple comparisons test		Summary	Adjusted P Value		Tukey's multiple comparisons test		Summary	Adjusted P Value		Tukey's multiple comparisons test		Summary	Adjusted P Value		Tukey's multiple comparisons test		Summary	Adjusted P Value		Tukey's multiple comparisons test		Summary	Adjusted P Value
		FF normal vs. CflarKO normal		ns	0.9853		FF normal vs. CflarKO normal		ns	0.3438		FF normal vs. CflarKO normal		ns	0.9167		FF normal vs. CflarKO normal		**	0.0078		FF normal vs. CflarKO normal		****	<0.0001
		FF normal vs. FF CDE 28 days		ns	0.7422		FF normal vs. FF CDE 28 days		ns	0.9804		FF normal vs. FF CDE 28 days		ns	0.0839		FF normal vs. FF CDE 28 days		ns	0.5954		FF normal vs. FF CDE 28 days		ns	0.0651
		FF normal vs. CflarKO CDE 28 days		**	0.0055		FF normal vs. CflarKO CDE 28 days		**	0.0027		FF normal vs. CflarKO CDE 28 days		ns	0.6561		FF normal vs. CflarKO CDE 28 days		ns	0.8604		FF normal vs. CflarKO CDE 28 days		ns	0.9811
		CflarKO normal vs. FF CDE 28 days		ns	0.9048		CflarKO normal vs. FF CDE 28 days		ns	0.5422		CflarKO normal vs. FF CDE 28 days		ns	0.2328		CflarKO normal vs. FF CDE 28 days		***	0.0009		CflarKO normal vs. FF CDE 28 days		****	<0.0001
		CflarKO normal vs. CflarKO CDE 28 days		*	0.01		CflarKO normal vs. CflarKO CDE 28 days		ns	0.055		CflarKO normal vs. CflarKO CDE 28 days		ns	0.9505		CflarKO normal vs. CflarKO CDE 28 days		*	0.0308		CflarKO normal vs. CflarKO CDE 28 days		****	<0.0001
		FF CDE 28 days vs. CflarKO CDE 28 days		*	0.0326		FF CDE 28 days vs. CflarKO CDE 28 days		**	0.0051		FF CDE 28 days vs. CflarKO CDE 28 days		ns	0.4696		FF CDE 28 days vs. CflarKO CDE 28 days		ns	0.2216		FF CDE 28 days vs. CflarKO CDE 28 days		ns	0.1218
		Fig. 2e
		CK19+ areas					Desmin+ area					Ki67+ areas
		Egfp	Fgf18	Tnfsf13b	Wnt5a		Egfp	Fgf18	Tnfsf13b	Wnt5a		Egfp	Fgf18	Tnfsf13b	Wnt5a
		697	892	789	758		7920.33	10859.3	4289.67	7613		75	64	53	36
		838	695	683	773		4294.33	15704.3	7343.67	10074		63	199	47	44
		635	600	473	479		6791	11936	9600.33	5458		34	216	54	63
		494	597	883	908		10423.7	13144.7	11636.3	8702.33		18	310	33	64
		Dunnett's multiple comparisons test		Summary	Adjusted P Value		Dunnett's multiple comparisons test		Summary	Adjusted P Value		Dunnett's multiple comparisons test		Summary	Adjusted P Value
		Egfp vs. Fgf18		ns	0.9868		Egfp vs. Fgf18		*	0.0208		Egfp vs. Fgf18		**	0.0048
		Egfp vs. Tnfsf13b		ns	0.9681		Egfp vs. Tnfsf13b		ns	0.927		Egfp vs. Tnfsf13b		ns	>0.9999
		Egfp vs. Wnt5a		ns	0.898		Egfp vs. Wnt5a		ns	0.9719		Egfp vs. Wnt5a		ns	0.9989
		Fig. 2g
		Puncta areas			Puncta counts/per each cell type
		CflarFF CDE 28 d	CflarLKO CDE 28 d		FF hepatocytes	LKO hepatocytes	FF HSC	LKO HSC
		7.2	61.1		9	9.55	0.9	21.55
		16.1	105.6		17.45	9.1	3.8	12.7
		17.1	93.2		5.95	8.25	0.6	7.6
		Unpaired t test			Unpaired t test		Unpaired t test
		P value	0.0058		P value	0.6243	P value	0.0441
		P value summary	**		P value summary	ns	P value summary	*
		Significantly different (P < 0.05)?	Yes		Significantly different (P < 0.05)?	No	Significantly different (P < 0.05)?	Yes
		One- or two-tailed P value?	Two-tailed		One- or two-tailed P value?	Two-tailed	One- or two-tailed P value?	Two-tailed

## Sheet: Fig. 3
		Fig. 3a													Fig. 3b
		Hepatocytes Fgf18			NPCs Fgf18			Hepatocytes Cflar			NPCs Cflar				Hepatocytes Fgf18			NPCs Fgf18											Fig. S3c
		CflarFFFgf18FF	CflarLKOFgf18LKO		CflarFFFgf18FF	CflarLKOFgf18LKO		CflarFFFgf18FF	CflarLKOFgf18LKO		CflarFFFgf18FF	CflarLKOFgf18LKO			CflarFF	CflarLKO		CflarFF	CflarLKO
		1.13e-05	6.2e-06		1.71e-05	3.95e-05		0.5324	0.1994		0.2303	0.2892			1.521e-05	1.3104e-05		3.2857e-05	6.0096e-05
		1.46e-05	1.8e-06		5.4e-06	7.22e-05		0.5072	0.114		0.2367	0.3351			1.4656e-05	1.853e-05		1.4322e-05	7.439e-05
		1.86e-05	6.8e-06		1.17e-05	8.29e-05		0.3337	0.1457		0.3624	0.2375			3.411e-06	4.286e-06		1.0934e-05	0.000100135
		Unpaired t test			Unpaired t test			Unpaired t test			Unpaired t test				Unpaired t test			Unpaired t test
		P value	0.0198		P value	0.0166		P value	0.0106		P value	0.8439			P value	0.8838		P value	0.0122
		P value summary	*		P value summary	*		P value summary	*		P value summary	ns			P value summary	ns		P value summary	*
		Significantly different (P < 0.05)?	Yes		Significantly different (P < 0.05)?	Yes		Significantly different (P < 0.05)?	Yes		Significantly different (P < 0.05)?	No			Significantly different (P < 0.05)?	No		Significantly different (P < 0.05)?	Yes
		One- or two-tailed P value?	Two-tailed		One- or two-tailed P value?	Two-tailed		One- or two-tailed P value?	Two-tailed		One- or two-tailed P value?	Two-tailed			One- or two-tailed P value?	Two-tailed		One- or two-tailed P value?	Two-tailed
		Fig. 3d																					Fig. 3e
		ALT							AST							ALP							Fgf18
		Fgf18FF	Fgf18LKO	CflarFF	CflarLKO	CflarFgf18FF	CflarFgf18LKO		Fgf18FF	Fgf18LKO	CflarFF	CflarLKO	CflarFgf18FF	CflarFgf18LKO		Fgf18FF	Fgf18LKO	CflarFF	CflarLKO	CflarFgf18FF	CflarFgf18LKO		Fgf18FF	Fgf18LKO	CflarFF	CflarLKO	CflarFgf18FF	CflarFgf18LKO
		248	202	70	1160	164	430		454	330	185	1750	340	1132		1434	948	515	1350	1134	1314		0.000143595	0.000134348	9.12606e-05	0.000741558	4.20917e-05	0.000101263
		178	114	30	815	272	544		550	378	150	1310	486	944		952	1188	260	1935	1624	1648		5.00134e-05	0.000175972	0.000525004	0.000882451	1.67833e-05	2.25033e-05
		402	110	10	990	254	528		732	190	158	1300	500	1008		730	946	852	1430	952	960		0.000105871	8.07622e-05	0.000553361	0.00113954	3.87769e-05	0.000416349
		154	277	27	400	130	524		326	419	375	530	290	928		692	846	681	1000	1042	1610		0.000185443	1.55069e-05	0.00015521	0.000241493	0.000167884	0.000344618
		258	273	82	160	232	528		518	440	866	650	1286	1302		872	1045	806	930	934	2236		0.000212781	0.000110031	0.000579755	0.000426715	0.000263302	9.58041e-05
																									3.72387e-05	0.00107375	1.62203e-05
		Tukey's multiple comparisons test		Summary	Adjusted P Value				Tukey's multiple comparisons test		Summary	Adjusted P Value				Tukey's multiple comparisons test		Summary	Adjusted P Value				Tukey's multiple comparisons test		Summary	Adjusted P Value
		Fgf18FF vs. Fgf18LKO		ns	0.997				Fgf18FF vs. Fgf18LKO		ns	0.956				Fgf18FF vs. Fgf18LKO		ns	0.9997				Fgf18FF vs. Fgf18LKO		ns	0.9998
		Fgf18FF vs. CflarFF		ns	0.4907				Fgf18FF vs. CflarFF		ns	0.9508				Fgf18FF vs. CflarFF		ns	0.6482				Fgf18FF vs. CflarFF		ns	0.6885
		Fgf18FF vs. CflarLKO		**	0.0061				Fgf18FF vs. CflarLKO		ns	0.0566				Fgf18FF vs. CflarLKO		ns	0.4136				Fgf18FF vs. CflarLKO		***	0.0006
		Fgf18FF vs. CflarFgf18FF		ns	0.9994				Fgf18FF vs. CflarFgf18FF		ns	0.9994				Fgf18FF vs. CflarFgf18FF		ns	0.9186				Fgf18FF vs. CflarFgf18FF		ns	0.9987
		Fgf18FF vs. CflarFgf18LKO		ns	0.2316				Fgf18FF vs. CflarFgf18LKO		ns	0.0915				Fgf18FF vs. CflarFgf18LKO		ns	0.0582				Fgf18FF vs. CflarFgf18LKO		ns	0.9979
		Fgf18LKO vs. CflarFF		ns	0.7678				Fgf18LKO vs. CflarFF		ns	>0.9999				Fgf18LKO vs. CflarFF		ns	0.4733				Fgf18LKO vs. CflarFF		ns	0.511
		Fgf18LKO vs. CflarLKO		**	0.002				Fgf18LKO vs. CflarLKO		**	0.0083				Fgf18LKO vs. CflarLKO		ns	0.5844				Fgf18LKO vs. CflarLKO		***	0.0003
		Fgf18LKO vs. CflarFgf18FF		ns	>0.9999				Fgf18LKO vs. CflarFgf18FF		ns	0.8448				Fgf18LKO vs. CflarFgf18FF		ns	0.9805				Fgf18LKO vs. CflarFgf18FF		ns	>0.9999
		Fgf18LKO vs. CflarFgf18LKO		ns	0.0985				Fgf18LKO vs. CflarFgf18LKO		*	0.0144				Fgf18LKO vs. CflarFgf18LKO		ns	0.1048				Fgf18LKO vs. CflarFgf18LKO		ns	0.9795
		CflarFF vs. CflarLKO		****	<0.0001				CflarFF vs. CflarLKO		**	0.0079				CflarFF vs. CflarLKO		*	0.0224				CflarFF vs. CflarLKO		*	0.0156
		CflarFF vs. CflarFgf18FF		ns	0.6916				CflarFF vs. CflarFgf18FF		ns	0.8339				CflarFF vs. CflarFgf18FF		ns	0.159				CflarFF vs. CflarFgf18FF		ns	0.3997
		CflarFF vs. CflarFgf18LKO		**	0.005				CflarFF vs. CflarFgf18LKO		*	0.0136				CflarFF vs. CflarFgf18LKO		**	0.0016				CflarFF vs. CflarFgf18LKO		ns	0.909
		CflarLKO vs. CflarFgf18FF		**	0.0028				CflarLKO vs. CflarFgf18FF		ns	0.1113				CflarLKO vs. CflarFgf18FF		ns	0.9324				CflarLKO vs. CflarFgf18FF		***	0.0001
		CflarLKO vs. CflarFgf18LKO		ns	0.5438				CflarLKO vs. CflarFgf18LKO		ns	0.9999				CflarLKO vs. CflarFgf18LKO		ns	0.8771				CflarLKO vs. CflarFgf18LKO		**	0.0018
		CflarFgf18FF vs. CflarFgf18LKO		ns	0.1278				CflarFgf18FF vs. CflarFgf18LKO		ns	0.1722				CflarFgf18FF vs. CflarFgf18LKO		ns	0.3522				CflarFgf18FF vs. CflarFgf18LKO		ns	0.9577
		Fig. 3g							Fig. 3h
		Sirius Red+ area							Desmin+ area							Hydroxyproline
		Fgf18FF	Fgf18LKO	CflarFF	CflarLKO	CflarFgf18FF	CflarFgf18LKO		Fgf18FF	Fgf18LKO	CflarFF	CflarLKO	CflarFgf18FF	CflarFgf18LKO		Fgf18FF	Fgf18LKO	CflarFF	CflarLKO	CflarFgf18FF	CflarLKO
		3217.67	1523	51	7030	772	4426		46412.3	60541.7	21857.7	55765.7	12411.7	36765.7		0.28583	0.27287	0.28	0.93	0.2	0.74
		2264	1984	1424	6880	865	4922		32797.7	31886.7	36156	53834.7	12981	32719.7		0.30805	0.23516	0.48	1.16	0.21	0.75
		1858.33	2354.67	819	6453	2191	4089		24766.3	33462.3	19283.7	44824	25807	53772		0.35013	0.25519	0.38	1.26	0.37	0.88
		1974.33	1634.33	329	7620	1661	4737		47173	33890	24686.7	43741.7	18148.7	63679.3		0.31764	0.23327	0.34	1.15	0.33	0.98
		1668	1105	762	7019	1463	3837		31615.7	31708.3	18906.7	49922.3	12929.3	46541.3		0.23769	0.15614	0.37	1.14	0.26	0.74
		Tukey's multiple comparisons test		Summary	Adjusted P Value				Tukey's multiple comparisons test		Summary	Adjusted P Value				Tukey's multiple comparisons test		Summary	Adjusted P Value
		Fgf18FF vs. Fgf18LKO		ns	0.69				Fgf18FF vs. Fgf18LKO		ns	0.9997				Fgf18FF vs. Fgf18LKO		ns	0.7667
		Fgf18FF vs. CflarFF		**	0.0012				Fgf18FF vs. CflarFF		ns	0.3214				Fgf18FF vs. CflarFF		ns	0.7584
		Fgf18FF vs. CflarLKO		****	<0.0001				Fgf18FF vs. CflarLKO		ns	0.2676				Fgf18FF vs. CflarLKO		****	<0.0001
		Fgf18FF vs. CflarFgf18FF		ns	0.1713				Fgf18FF vs. CflarFgf18FF		*	0.0249				Fgf18FF vs. CflarFgf18FF		ns	0.9959
		Fgf18FF vs. CflarFgf18LKO		****	<0.0001				Fgf18FF vs. CflarFgf18LKO		ns	0.5328				Fgf18FF vs. CflarFgf18LKO		****	<0.0001
		Fgf18LKO vs. CflarFF		*	0.0392				Fgf18LKO vs. CflarFF		ns	0.198				Fgf18LKO vs. CflarFF		ns	0.1182
		Fgf18LKO vs. CflarLKO		****	<0.0001				Fgf18LKO vs. CflarLKO		ns	0.4153				Fgf18LKO vs. CflarLKO		****	<0.0001
		Fgf18LKO vs. CflarFgf18FF		ns	0.9091				Fgf18LKO vs. CflarFgf18FF		*	0.0126				Fgf18LKO vs. CflarFgf18FF		ns	0.9583
		Fgf18LKO vs. CflarFgf18LKO		****	<0.0001				Fgf18LKO vs. CflarFgf18LKO		ns	0.7128				Fgf18LKO vs. CflarFgf18LKO		****	<0.0001
		CflarFF vs. CflarLKO		****	<0.0001				CflarFF vs. CflarLKO		**	0.0029				CflarFF vs. CflarLKO		****	<0.0001
		CflarFF vs. CflarFgf18FF		ns	0.2783				CflarFF vs. CflarFgf18FF		ns	0.7771				CflarFF vs. CflarFgf18FF		ns	0.461
		CflarFF vs. CflarFgf18LKO		****	<0.0001				CflarFF vs. CflarFgf18LKO		**	0.0096				CflarFF vs. CflarFgf18LKO		****	<0.0001
		CflarLKO vs. CflarFgf18FF		****	<0.0001				CflarLKO vs. CflarFgf18FF		***	0.0001				CflarLKO vs. CflarFgf18FF		****	<0.0001
		CflarLKO vs. CflarFgf18LKO		****	<0.0001				CflarLKO vs. CflarFgf18LKO		ns	0.9959				CflarLKO vs. CflarFgf18LKO		****	<0.0001
		CflarFgf18FF vs. CflarFgf18LKO		****	<0.0001				CflarFgf18FF vs. CflarFgf18LKO		***	0.0004				CflarFgf18FF vs. CflarFgf18LKO		****	<0.0001
		Fig. 3j
		Col1a2							Col3a1							Acta2
		Fgf18FF	Fgf18LKO	CflarFF	CflarLKO	CflarFgf18FF	CflarFgf18LKO		Fgf18FF	Fgf18LKO	CflarFF	CflarLKO	CflarFgf18FF	CflarFgf18LKO		Fgf18FF	Fgf18LKO	CflarFF	CflarLKO	CflarFgf18FF	CflarFgf18LKO
		1.4209	4.80575	0.915491	2.36441	1.44075	3.63414		4.87156	4.01834	2.14906	2.44989	1.97434	2.08119		0.0109061	0.0115621	0.0264948	0.0281173	0.00930564	0.0135716
		0.469563	1.07457	0.43575	2.58199	6.5566	2.82051		1.59765	3.63667	0.702321	2.57	7.06589	2.89416		0.0029505	0.0113777	0.017141	0.0444244	0.113867	0.011404
		0.499351	0.219974	0.525751	3.39941	0.909418	1.85462		1.9262	0.64113	0.965123	6.27433	1.7232	0.963158		0.00299592	0.00452421	0.0190165	0.102256	0.00561019	0.00896365
		2.08107	0.371523	0.579625	4.2197	2.99839	1.90471		3.72049	0.684201	0.771913	6.32716	5.97106	1.59641		0.00495734	0.0011617	0.0439516	0.0959642	0.0113357	0.00540085
		0.819187	0.708605	0.500993	6.23101	0.828307	3.61643		2.22678	1.53184	0.75645	9.88954	1.63939	3.36472		0.00913189	0.00115288	0.032086	0.224445	0.00198093	0.0125448
		Tukey's multiple comparisons test		Summary	Adjusted P Value				Tukey's multiple comparisons test		Summary	Adjusted P Value				Tukey's multiple comparisons test		Summary	Adjusted P Value
		Fgf18FF vs. Fgf18LKO		ns	0.9984				Fgf18FF vs. Fgf18LKO		ns	0.9878				Fgf18FF vs. Fgf18LKO		ns	>0.9999
		Fgf18FF vs. CflarFF		ns	0.9958				Fgf18FF vs. CflarFF		ns	0.6832				Fgf18FF vs. CflarFF		ns	0.94
		Fgf18FF vs. CflarLKO		ns	0.0775				Fgf18FF vs. CflarLKO		ns	0.2935				Fgf18FF vs. CflarLKO		**	0.0075
		Fgf18FF vs. CflarFgf18FF		ns	0.6129				Fgf18FF vs. CflarFgf18FF		ns	0.9847				Fgf18FF vs. CflarFgf18FF		ns	0.9321
		Fgf18FF vs. CflarFgf18LKO		ns	0.4703				Fgf18FF vs. CflarFgf18LKO		ns	0.9925				Fgf18FF vs. CflarFgf18LKO		ns	>0.9999
		Fgf18LKO vs. CflarFF		ns	0.9423				Fgf18LKO vs. CflarFF		ns	0.9554				Fgf18LKO vs. CflarFF		ns	0.9374
		Fgf18LKO vs. CflarLKO		ns	0.1697				Fgf18LKO vs. CflarLKO		ns	0.0948				Fgf18LKO vs. CflarLKO		**	0.0073
		Fgf18LKO vs. CflarFgf18FF		ns	0.8392				Fgf18LKO vs. CflarFgf18FF		ns	0.7886				Fgf18LKO vs. CflarFgf18FF		ns	0.9293
		Fgf18LKO vs. CflarFgf18LKO		ns	0.7151				Fgf18LKO vs. CflarFgf18LKO		ns	>0.9999				Fgf18LKO vs. CflarFgf18LKO		ns	>0.9999
		CflarFF vs. CflarLKO		*	0.0263				CflarFF vs. CflarLKO		*	0.0149				CflarFF vs. CflarLKO		ns	0.0592
		CflarFF vs. CflarFgf18FF		ns	0.3266				CflarFF vs. CflarFgf18FF		ns	0.3041				CflarFF vs. CflarFgf18FF		ns	>0.9999
		CflarFF vs. CflarFgf18LKO		ns	0.2243				CflarFF vs. CflarFgf18LKO		ns	0.9402				CflarFF vs. CflarFgf18LKO		ns	0.9757
		CflarLKO vs. CflarFgf18FF		ns	0.785				CflarLKO vs. CflarFgf18FF		ns	0.6695				CflarLKO vs. CflarFgf18FF		ns	0.063
		CflarLKO vs. CflarFgf18LKO		ns	0.892				CflarLKO vs. CflarFgf18LKO		ns	0.1076				CflarLKO vs. CflarFgf18LKO		*	0.0114
		CflarFgf18FF vs. CflarFgf18LKO		ns	0.9999				CflarFgf18FF vs. CflarFgf18LKO		ns	0.8208				CflarFgf18FF vs. CflarFgf18LKO		ns	0.9713
		Fig. 3k							Fig. 3l
		CK19+ area							Krt19
		Fgf18FF	Fgf18LKO	CflarFF	CflarLKO	CflarFgf18FF	CflarFgf18LKO		Fgf18FF	Fgf18LKO	CflarFF	CflarLKO	CflarFgf18FF	CflarFgf18LKO
		4271.67	3837	2096	51679	6462	67728		0.0755018	0.0664831	0.024641	0.118475	0.054897	0.140311
		9843.33	15253.7	25121	35223	4604	59967		0.0346517	0.0762246	0.096974	0.194019	0.018926	0.144483
		5599.67	12664	3414	40561	39319	53775		0.0432956	0.0253157	0.097952	0.548537	0.131737	0.144367
		11003.3	9020	2758	49521	20189	59790		0.0681507	0.0139814	0.033914	0.226838	0.076363	0.142199
		10388	15651.3	3849	56337	15433	49587		0.0666064	0.0223369	0.155156	0.225665	0.025695	0.053494
				27782	61874
		Tukey's multiple comparisons test		Summary	Adjusted P Value				Tukey's multiple comparisons test		Summary	Adjusted P Value
		Fgf18FF vs. Fgf18LKO		ns	0.9952				Fgf18FF vs. Fgf18LKO		ns	0.9992
		Fgf18FF vs. CflarFF		ns	0.9972				Fgf18FF vs. CflarFF		ns	0.9958
		Fgf18FF vs. CflarLKO		****	<0.0001				Fgf18FF vs. CflarLKO		**	0.0035
		Fgf18FF vs. CflarFgf18FF		ns	0.6663				Fgf18FF vs. CflarFgf18FF		ns	>0.9999
		Fgf18FF vs. CflarFgf18LKO		****	<0.0001				Fgf18FF vs. CflarFgf18LKO		ns	0.7315
		Fgf18LKO vs. CflarFF		ns	>0.9999				Fgf18LKO vs. CflarFF		ns	0.9558
		Fgf18LKO vs. CflarLKO		****	<0.0001				Fgf18LKO vs. CflarLKO		**	0.0015
		Fgf18LKO vs. CflarFgf18FF		ns	0.9173				Fgf18LKO vs. CflarFgf18FF		ns	0.998
		Fgf18LKO vs. CflarFgf18LKO		****	<0.0001				Fgf18LKO vs. CflarFgf18LKO		ns	0.5215
		CflarFF vs. CflarLKO		****	<0.0001				CflarFF vs. CflarLKO		*	0.0115
		CflarFF vs. CflarFgf18FF		ns	0.8722				CflarFF vs. CflarFgf18FF		ns	0.9982
		CflarFF vs. CflarFgf18LKO		****	<0.0001				CflarFF vs. CflarFgf18LKO		ns	0.9443
		CflarLKO vs. CflarFgf18FF		****	<0.0001				CflarLKO vs. CflarFgf18FF		**	0.0042
		CflarLKO vs. CflarFgf18LKO		ns	0.6265				CflarLKO vs. CflarFgf18LKO		ns	0.0836
		CflarFgf18FF vs. CflarFgf18LKO		****	<0.0001				CflarFgf18FF vs. CflarFgf18LKO		ns	0.7761

## Sheet: Fig. 4 
	Fig. 4b					Fig.4c					Fig. 4e										Fig. 4f
	BW					Percentages of liver/BW					Hepatocytes Fgf18			NPCs Fgf18								anti-FGF18, Hepatocytes							anti-FGF18, NPCs
	6-8 weeks		18-24 weeks			6-8 weeks		18-24 weeks			Non-Tg	Fgf18 Tg		Non-Tg	Fgf18 Tg
	Non-Tg	Fgf18 Tg	Non-Tg	Fgf18 Tg		Non-Tg	Fgf18 Tg	Non-Tg	Fgf18 Tg		0.464	1.54		0.179	0.492
	22.65	20.07	31.48	29.24		6.5	8.9	4.64	6.89		0.661	1.571		0.239	0.559
	22.7	20.23	26.04	26.37		5.5	7.9	5.23	13.6		0.335	1.351		0.376	0.383
	22.66	20.95	34.17	33.13		6	8.4	4.93	7.76
	23.01	24.15	32.18	38.15		6	9.4	4.57	7.65		Unpaired t test			Unpaired t test
	21.11	22.04	32.5	31.26		5.3	8.1	5.88	7.1		P value	0.001		P value	0.0515
											P value summary	**		P value summary	ns
	Unpaired t test		Unpaired t test			Unpaired t test		Unpaired t test			Significantly different (P < 0.05)?	Yes		Significantly different (P < 0.05)?	No
	P value	0.287	P value	0.8863		P value	<0.0001	P value	0.0244		One- or two-tailed P value?	Two-tailed		One- or two-tailed P value?	Two-tailed
	P value summary	ns	P value summary	ns		P value summary	****	P value summary	*
	Significantly different (P < 0.05)?	No	Significantly different (P < 0.05)?	No		Significantly different (P < 0.05)?	Yes	Significantly different (P < 0.05)?	Yes
	One- or two-tailed P value?	Two-tailed	One- or two-tailed P value?	Two-tailed		One- or two-tailed P value?	Two-tailed	One- or two-tailed P value?	Two-tailed
	Fig. 4g					Fig. 4h																WB; anti-b-actin, Hepatocytes							WB; anti-b-actin, NPCs
	Fgf18					ALT					AST					ALP
	Hepatocytes		NPCs			6-8 weeks		18-24 weeks			6-8 weeks		18-24 weeks			6-8 weeks		18-24 weeks
	Non-Tg	Fgf18 Tg	Non-Tg	Fgf18 Tg		Non-Tg	Fgf18 Tg	Non-Tg	Fgf18 Tg		Non-Tg	Fgf18 Tg	Non-Tg	Fgf18 Tg		Non-Tg	Fgf18 Tg	Non-Tg	Fgf18 Tg
	578.937	51226.9	713.345	1877.34		28	63	46	152		83	341	298	492		830	663	204	152
	296.822	52180.1	1400.5	981.912		61	35	48	96		387	150	323	358		424	550	207	158
	835.524	51181.7	1324.19	2060.41		89	87	73	98		401	379	450	262		574	730	196	158
						302	122	99	68		305	515	238	220		712	518	220	152
	Tukey's multiple comparisons test		Summary	Adjusted P Value		37	155	92	54		133	446	395	330		670	793	165	266
	Non-Tg Hep vs. Fgf18 Tg Hep		****	<0.0001
	Non-Tg Hep vs. non-Tg NPC		ns	0.5615		Tukey's multiple comparisons test		Summary	Adjusted P Value		Tukey's multiple comparisons test		Summary	Adjusted P Value		Tukey's multiple comparisons test		Summary	Adjusted P Value
	Non-Tg Hep vs. Fgf18 Tg NPC		ns	0.151		Non-Tg 8w vs. Fgf18Tg 8w		ns	0.9928		Non-Tg 8w vs. Fgf18Tg 8w		ns	0.6271		Non-Tg 8w vs. Fgf18Tg 8w		ns	0.9988
	Fgf18 Tg Hep vs. non-Tg NPC		****	<0.0001		Non-Tg 8w vs. Non-Tg 18-24w		ns	0.8632		Non-Tg 8w vs. Non-Tg 18-24w		ns	0.7935		Non-Tg 8w vs. Non-Tg 18-24w		****	<0.0001
	Fgf18 Tg Hep vs. Fgf18 Tg NPC		****	<0.0001		Non-Tg 8w vs. Fgf18Tg 18-24w		ns	0.9949		Non-Tg 8w vs. Fgf18Tg 18-24w		ns	0.8419		Non-Tg 8w vs. Fgf18Tg 18-24w		****	<0.0001
	non-Tg NPC vs. Fgf18 Tg NPC		ns	0.665		Fgf18Tg 8w vs. Non-Tg 18-24w		ns	0.9555		Fgf18Tg 8w vs. Non-Tg 18-24w		ns	0.9905		Fgf18Tg 8w vs. Non-Tg 18-24w		****	<0.0001
						Fgf18Tg 8w vs. Fgf18Tg 18-24w		ns	>0.9999		Fgf18Tg 8w vs. Fgf18Tg 18-24w		ns	0.9782		Fgf18Tg 8w vs. Fgf18Tg 18-24w		****	<0.0001
						Non-Tg 18-24w vs. Fgf18Tg 18-24w		ns	0.9481		Non-Tg 18-24w vs. Fgf18Tg 18-24w		ns	0.9996		Non-Tg 18-24w vs. Fgf18Tg 18-24w		ns	0.9846
	Fig. 4k					Fig. 4l					Fig. 4n					Fig. 4o
	Sirius Red areas					Hydroxyproline content					CK19+ areas					Krt19
	6-8 weeks		18-24 weeks			6-8 weeks		18-24 weeks			6-8 weeks		18-24 weeks			6-8 weeks		18-24 weeks
	Non-Tg	Fgf18 Tg	Non-Tg	Fgf18 Tg		Non-Tg	Fgf18 Tg	Non-Tg	Fgf18 Tg		Non-Tg	Fgf18 Tg	Non-Tg	Fgf18 Tg		Non-Tg	Fgf18 Tg	Non-Tg	Fgf18 Tg
	948.333	2645.67	530	2616		0.188837	0.202791	0.24	0.51907		1033	2585	1538	5421		0.0387255	0.081367	0.0309492	0.0577963
	530.333	2955	700.667	3157.67		0.195814	0.342326	0.237674	0.309767		1607	4648	4789	3866		0.0516443	0.132198	0.00686425	0.08981
	1051	2946	403	1599.67		0.233023	0.305116	0.235349	0.346977		766	4257	2007	16111		0.0356273	0.102894	0.0165984	0.200655
	1180.33	3273.67	456	873		0.26093	0.353953	0.207442	0.251628		1236	7673	2344	3832		0.0387284	0.124785	0.0415078	0.045273
	877.667	1162				0.24	0.274884	0.202791	0.346977		1548	4914	3444	14301		0.0641128	0.128771	0.0446679	0.151647
														2634					0.0810818
	Unpaired t test		Unpaired t test			Unpaired t test		Unpaired t test						5464					0.0535406
	P value	0.0025	P value	0.0244		P value	0.045	P value	0.0207
	P value summary	**	P value summary	*		P value summary	*	P value summary	*		Unpaired t test		Unpaired t test			Unpaired t test		Unpaired t test
	Significantly different (P < 0.05)?	Yes	Significantly different (P < 0.05)?	Yes		Significantly different (P < 0.05)?	Yes	Significantly different (P < 0.05)?	Yes		P value	0.0027	P value	0.1016		P value	0.0003	P value	0.0284
	One- or two-tailed P value?	Two-tailed	One- or two-tailed P value?	Two-tailed		One- or two-tailed P value?	Two-tailed	One- or two-tailed P value?	Two-tailed		P value summary	**	P value summary	ns		P value summary	***	P value summary	*
											Significantly different (P < 0.05)?	Yes	Significantly different (P < 0.05)?	No		Significantly different (P < 0.05)?	Yes	Significantly different (P < 0.05)?	Yes
											One- or two-tailed P value?	Two-tailed	One- or two-tailed P value?	Two-tailed		One- or two-tailed P value?	Two-tailed	One- or two-tailed P value?	Two-tailed

## Sheet: Fig. 5
		Fig. 5f
		Non-Tg	Fgf18Tg		Non-Tg	Fgf18 Tg
		22.1	12.2		0.79	14.8
		24.5	24.4		0.74	26.8
		22.7	27		0.6	11.8
		34	17.2		2.52	15
		Unpaired t test			Unpaired t test
		P value	0.2454		P value	0.0031
		P value summary	ns		P value summary	**
		Significantly different (P < 0.05)?	No		Significantly different (P < 0.05)?	Yes
		One- or two-tailed P value?	Two-tailed		One- or two-tailed P value?	Two-tailed
		Fig. 5g
		Thy1	Pdn	PDGFR	Sca-1
		16.3	40.9	84	89.2
		20.2	42.5	93.7	96.2
		12.8	30.7	92.3	94.2
		Fig. 5h
		Lrat			Hgf			Ngfr			Acta2			Col1a2
		Cd31+Cd34+	Cd31-Cd34+		Cd31+Cd34+	Cd31-Cd34+		Cd31+Cd34+	Cd31-Cd34+		Cd31+Cd34+	Cd31-Cd34+		Cd31+Cd34+	Cd31-Cd34+
		0.002431	3.87912		1.00475	11.2944		0.000423543	1.53706		0.000587053	0.523155		0.004034	48.0277
		0.005634	2.2777		0.516397	7.94384		0.000498014	1.55985		0.000683081	0.144789		0.006677	37.2731
		0.008843	0.946119		0.12438	5.63825		0.00145933	1.63607		0.00364919	0.393114		0.03616	63.0119
		Unpaired t test			Unpaired t test			Unpaired t test			Unpaired t test			Unpaired t test
		P value	0.0495		P value	0.0096		P value	<0.0001		P value	0.0338		P value	0.0027
		P value summary	*		P value summary	**		P value summary	****		P value summary	*		P value summary	**
		Significantly different (P < 0.05)?	Yes		Significantly different (P < 0.05)?	Yes		Significantly different (P < 0.05)?	Yes		Significantly different (P < 0.05)?	Yes		Significantly different (P < 0.05)?	Yes
		One- or two-tailed P value?	Two-tailed		One- or two-tailed P value?	Two-tailed		One- or two-tailed P value?	Two-tailed		One- or two-tailed P value?	Two-tailed		One- or two-tailed P value?	Two-tailed
		Fgfr1			Fgfr2			Fgfr3			Fgfr4
		Cd31+Cd34+	Cd31-Cd34+		Cd31+Cd34+	Cd31-Cd34+		Cd31+Cd34+	Cd31-Cd34+		Cd31+Cd34+	Cd31-Cd34+
		0.133148	0.9825		0.000286	1.58939		0.061228	0.03562		8.31e-05	0.35322
		0.090047	0.741071		0.0002	0.731156		0.026697	0.061804		0.000282	0.176076
		0.062113	0.840728		0.002248	1.1565		0.053031	0.207826		0.00189	0.512779
		Unpaired t test			Unpaired t test			Unpaired t test			Unpaired t test
		P value	0.0005		P value	0.0095		P value	0.3724		P value	0.0235
		P value summary	***		P value summary	**		P value summary	ns		P value summary	*
		Significantly different (P < 0.05)?	Yes		Significantly different (P < 0.05)?	Yes		Significantly different (P < 0.05)?	No		Significantly different (P < 0.05)?	Yes
		One- or two-tailed P value?	Two-tailed		One- or two-tailed P value?	Two-tailed		One- or two-tailed P value?	Two-tailed		One- or two-tailed P value?	Two-tailed
		Fig. 5j			Fig. 5l
		WT	Fgf18Tg		WT	Fgf18Tg
		430.2	953.8		11276	46505.7
		489.6	1465.2		8045	56397.7
		523.8	2023.2		10104.7	54731.3
					6104	64889.7
					10739	60642.7
		Unpaired t test			Unpaired t test
		P value	0.0322		P value	<0.0001
		P value summary	*		P value summary	****
		Significantly different (P < 0.05)?	Yes		Significantly different (P < 0.05)?	Yes
		One- or two-tailed P value?	Two-tailed		One- or two-tailed P value?	Two-tailed

## Sheet: Fig. 7
		Fig. 7a												Fig. 7b
		Col1a2				Col3a1				Acta2				Day1				Day3				Day5
		Untreated	TGFb1	FGF18		Untreated	TGFb1	FGF18		Untreated	TGFb1	FGF18		untreated	TGFb1	FGF18		untreated	TGFb1	FGF18		untreated	TGFb1	FGF18
		15.318	92.16	15.262		44.266	205.101	25.451		3.349	12.111	0.601		104.52	98.5	102.21		101.38	96.29	103.12		101.33	100.98	115.89
		22.204	91.857	20.891		51.61	143.438	25.018		3.814	17.196	0.554		100.21	106.58	103.45		99.74	95.34	105.92		98.44	95.47	121.6
		16.275	85.688	20.027		37.88	202.483	21.667		3.604	13.564	0.289		95.27	103.45	103.55		98.88	95.02	106.67		100.23	101.61	126.49
		Dunnett's multiple comparisons test	Summary	Adjusted P Value		Dunnett's multiple comparisons test	Summary	Adjusted P Value		Dunnett's multiple comparisons test	Summary	Adjusted P Value		Dunnett's multiple comparisons test	Summary	Adjusted P Value		Dunnett's multiple comparisons test	Summary	Adjusted P Value		Dunnett's multiple comparisons test	Summary	Adjusted P Value
		Untreated vs. TGFb1	****	<0.0001		Untreated vs. TGFb1	***	0.0003		Untreated vs. TGFb1	***	0.0003		untreated vs. TGFb1	ns	0.5552		untreated vs. TGFb1	*	0.0126		untreated vs. TGFb1	ns	0.9677
		Untreated vs. FGF18	ns	0.9453		Untreated vs. FGF18	ns	0.4182		Untreated vs. FGF18	ns	0.0799		untreated vs. FGF18	ns	0.5107		untreated vs. FGF18	**	0.0059		untreated vs. FGF18	***	0.0008
		Fig. 7c				Fig. 7d					Fig. 7e
		Ccnd1				Ccnd1					Fgfr1			Fgfr2			Fgfr3			Fgfr4
		Untreated	TGFb1	FGF18		Untreated	FGF18	FGF18+U0126	FGF18+LY294002		Hep	HSC		Hep	HSC		Hep	HSC		Hep	HSC
		0.198	0.043	5.536		0.00308	1.40346	0.07698	0.73069		0.013	0.129		0.0036	0.183		0.001	0.00042		0.00437	0.00031
		0.157	0.043	5.545		0.00062	1.30927	0.07007	0.64829		0.027	0.176		0.0051	0.2187		0.00237	0.00032		0.10316	0.00044
		0.233	0.041	2.017		0.00287	1.38409	0.05682	0.71673		0.035	0.127		0.005	0.219		0.0007	0.00141		0.00646	0.00179
		Dunnett's multiple comparisons test	Summary	Adjusted P Value		Tukey's multiple comparisons test		Summary	Adjusted P Value		Unpaired t test			Unpaired t test			Unpaired t test			Unpaired t test
		Untreated vs. TGFb1	ns	0.9814		Untreated vs. FGF18		****	<0.0001		P value	0.0023		P value	<0.0001		P value	0.3607		P value	0.318
		Untreated vs. FGF18	**	0.0086		Untreated vs. FGF18+U0126		ns	0.1555		P value summary	**		P value summary	****		P value summary	ns		P value summary	ns
						Untreated vs. FGF18+LY294002		****	<0.0001		Significantly different (P < 0.05)?	Yes		Significantly different (P < 0.05)?	Yes		Significantly different (P < 0.05)?	No		Significantly different (P < 0.05)?	No
						FGF18 vs. FGF18+U0126		****	<0.0001		One- or two-tailed P value?	Two-tailed		One- or two-tailed P value?	Two-tailed		One- or two-tailed P value?	Two-tailed		One- or two-tailed P value?	Two-tailed
						FGF18 vs. FGF18+LY294002		****	<0.0001
						FGF18+U0126 vs. FGF18+LY294002		****	<0.0001
		Fig. 7f				Fig. 7g				Fig. 7h
						Fgf18				Col1a2					Col3a1					Acta2					Ccnd1
		Untreated	TGFb1	FGF18		Un-stimulated	TGFb1			Untreated	TGFb1	FGF18	FGF18+TGFb1		Untreated	TGFb1	FGF18	FGF18+TGFb1		Untreated	TGFb1	FGF18	hFGF18+TGFb1		Untreated	TGFb1	FGF18	hFGF18+TGFb1
		0.000341	0.000648	2.1e-05		8e-06	2.32e-05			5.565	26.377	4.161	5.629		22.04	77.211	10.378	11.896		4.252	5.389	0.569	0.934		0.09	0.06	0.563	0.365
		0.000254	0.000561	3.2e-05		7.7e-06	2.15e-05			5.635	25.38	4.423	3.96		22.634	67.133	9.77	6.093		2.893	3.938	0.576	0.961		0.068	0.058	0.726	0.473
		0.000351	0.000525	1e-05		7.9e-06	1.9e-05			5.124	24.143	4.459	3.601		22.381	76.744	10.74	4.524		4.048	5.295	0.573	1.204		0.072	0.057	0.592	0.445
		Dunnett's multiple comparisons test	Summary	Adjusted P Value						Tukey's multiple comparisons test		Summary	Adjusted P Value		Tukey's multiple comparisons test		Summary	Adjusted P Value		Tukey's multiple comparisons test		Summary	Adjusted P Value		Tukey's multiple comparisons test		Summary	Adjusted P Value
		Untreated vs. TGFb1	***	0.001		Unpaired t test				Untreated vs. TGFb1		****	<0.0001		Untreated vs. TGFb1		****	<0.0001		Untreated vs. TGFb1		ns	0.1278		Untreated vs. TGFb1		ns	0.9714
		Untreated vs. FGF18	***	0.0006		P value	0.0004			Untreated vs. FGF18		ns	0.3897		Untreated vs. FGF18		*	0.0116		Untreated vs. FGF18		***	0.0005		Untreated vs. FGF18		****	<0.0001
						P value summary	***			Untreated vs. FGF18+TGFb1		ns	0.4252		Untreated vs. FGF18+TGFb1		**	0.0034		Untreated vs.hFGF18+TGFb1		**	0.0015		Untreated vs. FGF18+TGFb1		***	0.0002
						Significantly different (P < 0.05)?	Yes			TGFb1 vs. FGF18		****	<0.0001		TGFb1 vs. FGF18		****	<0.0001		TGFb1 vs. FGF18		****	<0.0001		TGFb1 vs. FGF18		****	<0.0001
						One- or two-tailed P value?	Two-tailed			TGFb1 vs. FGF18+TGFb1		****	<0.0001		TGFb1 vs. FGF18+TGFb1		****	<0.0001		TGFb1 vs. FGF18+TGFb1		***	0.0001		TGFb1 vs. FGF18+TGFb1		***	0.0001
										FGF18 vs. FGF18+TGFb1		ns	0.9998		FGF18 vs. FGF18+TGFb1		ns	0.7595		FGF18 vs. FGF18+TGFb1		ns	0.7423		FGF18 vs. FGF18+TGFb1		**	0.0068
		Fig. 7i									Fig. 7j
		Tgfb1			Tgfb2			Tgfb3			Col1a2				Col3a1				Acta2
		Untreated	FGF18		Untreated	FGF18		Untreated	FGF18		untreated	TGFb	FGF18		untreated	TGFb	FGF18		untreated	TGFb	FGF18
		0.425	0.538		0.258	0.034		0.148	0.023		0.136	0.455	0.087		0.335	0.469	0.338		0.113	0.361	0.03
		0.538	0.498		0.431	0.035		0.184	0.023		0.148	0.434	0.071		0.345	0.454	0.219		0.074	0.196	0.007
		0.495	0.531		0.326	0.032		0.174	0.022		0.136	0.45	0.079		0.355	0.461	0.27		0.094	0.382	0.016
		Unpaired t test			Unpaired t test			Unpaired t test			Dunnett's multiple comparisons test	Summary	Adjusted P Value		Dunnett's multiple comparisons test	Summary	Adjusted P Value		Dunnett's multiple comparisons test	Summary	Adjusted P Value
		P value	0.3598		P value	0.0038		P value	0.0002		untreated vs. TGFb	****	<0.0001		untreated vs. TGFb	*	0.012		untreated vs. TGFb	**	0.0077
		P value summary	ns		P value summary	**		P value summary	***		untreated vs. FGF18	***	0.0003		untreated vs. FGF18	ns	0.0901		untreated vs. FGF18	ns	0.2818
		Significantly different (P < 0.05)?	No		Significantly different (P < 0.05)?	Yes		Significantly different (P < 0.05)?	Yes
		One- or two-tailed P value?	Two-tailed		One- or two-tailed P value?	Two-tailed		One- or two-tailed P value?	Two-tailed
		Fig. 7k
		Col1a2					Col3a1					Acta2
		Hepatocytes		HSCs			Hepatocytes		HSCs			Hepatocytes		HSCs
		untreated	FGF18	untreated	FGF18		untreated	FGF18	untreated	FGF18		untreated	FGF18	untreated	FGF18
		0.55	0.464	5.565	4.161		0.657	0.474	22.04	10.378		0.415	0.327	4.252	0.569
		0.528	0.565	5.635	4.423		0.751	0.492	22.634	9.77		0.269	0.348	2.893	0.576
		0.564	0.402	5.124	4.459		0.766	0.419	22.381	10.74		0.338	0.31	4.048	0.573
		Tukey's multiple comparisons test		Summary	Adjusted P Value		Tukey's multiple comparisons test		Summary	Adjusted P Value		Tukey's multiple comparisons test		Summary	Adjusted P Value
		Hep untreated vs. Hep FGF18		ns	0.9545		Hep untreated vs. Hep FGF18		ns	0.7382		Hep untreated vs. Hep FGF18		ns	>0.9999
		Hep untreated vs. HSCs untreated		****	<0.0001		Hep untreated vs. HSCs untreated		****	<0.0001		Hep untreated vs. HSCs untreated		***	0.0001
		Hep untreated vs. HSCs FGF18		****	<0.0001		Hep untreated vs. HSCs FGF18		****	<0.0001		Hep untreated vs. HSCs FGF18		ns	0.8575
		Hep FGF18 vs. HSCs untreated		****	<0.0001		Hep FGF18 vs. HSCs untreated		****	<0.0001		Hep FGF18 vs. HSCs untreated		***	0.0001
		Hep FGF18 vs. HSCs FGF18		****	<0.0001		Hep FGF18 vs. HSCs FGF18		****	<0.0001		Hep FGF18 vs. HSCs FGF18		ns	0.8388
		HSCs untreated vs. HSCs FGF18		***	0.0009		HSCs untreated vs. HSCs FGF18		****	<0.0001		HSCs untreated vs. HSCs FGF18		***	0.0002

## Sheet: Fig. 8
	Fig. 8
			Relative expression per GAPDH
	Research ID	Diagnosis	FGF18	COL1A1	ACTA2
	1	NASH	2.117e-05	0.196121	0.00846482
	2	NASH	5.592e-05	0.0224052	0.00355098
	3	NASH	3.193e-05	0.047999	0.00457657
	4	NASH	0.00022456	0.0377815	0.00674798
	5	NASH	0.00028673	0.145219	0.047629
	6	NASH	0.00018324	0.0211985	0.00695865
	7	NASH HBV+	2.23e-05	0.0115593	0.00247982
	8	autoimmune hepatitis	0.00012172	0.0922661	0.00914908
	9	idiopathic portal hypertension	0.00014135	0.0786308	0.00784753
	10	autoimmune hepatitis	6.771e-05	0.0325421	0.00470201
	11	IgG4-related cholangitis	5.152e-05	0.0326427	0.0025349
	12	alcoholic cirrhosis + drug-induced hepatitis	5.877e-05	0.0788521	0.00455567
	13	chronic hepatitis with mild fibrosis	0.00010756	0.0437417	0.00180715
	14	alcoholic cirrhosis	0.00035845	0.0578152	0.0200903
	15	liver metastasis	0.000478449	0.802693	0.0447183
	16	primary sclerosis cholangitis	6.02137e-05	0.047907	0.0107495
	17	primary biliary cholangitis	2.19395e-05	0.0379549	0.00926805
	18	autoimmune hepatitis	0.000110296	0.292361	0.0302247
	19	drug-induced hepatitis	4.07011e-05	0.153313	0.0168618
	20	primary biliary cholangitis	0.000372467	0.149441	0.0567028
	21	chronic hepatitis with fibrosis	4.90657e-05	0.143147	0.0395479
	22	non-specific inflammation	0.000160751	0.227031	0.0319686
	23	primary biliary cholangitis	7.52657e-05	0.115819	0.0865018

## Sheet: Fig. S1
		Fig. S1a
		Hepatocytes Cflar			NPCs Cflar
		CflarFF	CflarLKO		CflarFF	CflarLKO								Fig. S1b
		0.19767	0.112488		0.600432	0.714024
		0.218279	0.100564		0.669239	0.517284
		0.179979	0.0682675		0.499629	0.504296
		Unpaired t test			Unpaired t test
		P value	0.0037		P value	0.8999
		P value summary	**		P value summary	ns
		Significantly different (P < 0.05)?	Yes		Significantly different (P < 0.05)?	No
		One- or two-tailed P value?	Two-tailed		One- or two-tailed P value?	Two-tailed
		Fig. S1c			Fig. S1e			Fig. S1f			Fig. S1g
		ALT			CC3+ cells			TUNEL+ cells			Sirius Red
		Untreated			Untreated			Untreated			Untreated
		CflarFF normal	CflarLKO normal		CflarFF normal	CflarLKO normal		CflarFF normal	CflarLKO normal		CflarFF normal	CflarLKO normal
		22	28		0.666667	4.33333		1.66667	5.33333		503.333	1942.67
		28	24		1	6.33333		3.33333	6.66667		509.667	2045.33
		20	50		0	2.33333		2.33333	5.33333		842.667	1563.67
		22	36		1.33333	4.66667		1.66667	8		643	2428.33
		28	56		1	6.66667		3.33333	14		396.333	1661
		22	28
		Unpaired t test			Unpaired t test			Unpaired t test			Unpaired t test
		P value	0.0369		P value	0.001		P value	0.0114		P value	<0.0001
		P value summary	*		P value summary	**		P value summary	*		P value summary	****
		Significantly different (P < 0.05)?	Yes		Significantly different (P < 0.05)?	Yes		Significantly different (P < 0.05)?	Yes		Significantly different (P < 0.05)?	Yes
		One- or two-tailed P value?	Two-tailed		One- or two-tailed P value?	Two-tailed		One- or two-tailed P value?	Two-tailed		One- or two-tailed P value?	Two-tailed
		Fig. S1h			Fig. S1i
		Hydroxyproline content			Col1a2			Col3a1			Acta2
		Untreated			Untreated			Untreated			Untreated
		CflarFF normal	CflarLKO normal		CflarFF normal	CflarLKO normal		CflarFF normal	CflarLKO normal		CflarFF normal	CflarLKO normal
		0.239474	0.262281		0.654512	0.723527		0.525879	1.36423		0.07583	0.074719
		0.144737	0.253509		0.250848	0.639436		0.430495	1.3434		0.036313	0.1391
		0.172807	0.264035		0.531777	0.410779		0.884779	1.64012		0.045808	0.077949
		0.171053	0.241228		0.577598	1.65633		0.680504	1.52728		0.044302	0.027145
		0.220175	0.325439		0.420831	2.86499		0.413875	2.47675		0.019617	0.036086
		0.186842	0.395614		0.222783	1.5744		0.51199	1.56545		0.024786	0.03731
		0.188596	0.409649		0.467422	2.08489		0.305937	1.64737		0.018799	0.023224
		Unpaired t test	0.0016		Unpaired t test			Unpaired t test			Unpaired t test
		P value	**		P value	0.0143		P value	<0.0001		P value	0.2417
		P value summary	Yes		P value summary	*		P value summary	****		P value summary	ns
		Significantly different (P < 0.05)?	Two-tailed		Significantly different (P < 0.05)?	Yes		Significantly different (P < 0.05)?	Yes		Significantly different (P < 0.05)?	No
		One- or two-tailed P value?	Two-tailed		One- or two-tailed P value?	Two-tailed		One- or two-tailed P value?	Two-tailed		One- or two-tailed P value?	Two-tailed
		Fig. S1j			Fig. S1k
		CK19 areas			Krt19
		Untreated			Untreated
		CflarFF normal	CflarLKO normal		CflarFF normal	CflarLKO normal
		2890	11557		0.042466	0.080794
		1821	8562		0.030484	0.093636
		1365	21507		0.057948	0.072811
		2654	15067		0.059603	0.113646
		1587	6733		0.062863	0.129269
					0.07154	0.078373
					0.073341	0.123118
		Unpaired t test			Unpaired t test
		P value	0.0038		P value	0.0018
		P value summary	**		P value summary	**
		Significantly different (P < 0.05)?	Yes		Significantly different (P < 0.05)?	Yes
		One- or two-tailed P value?	Two-tailed		One- or two-tailed P value?	Two-tailed

## Sheet: Fig. S2
	Fig. S2a									Fig. S2c			Fig. S2d
	ALT			AST			ALP			CC3+ cells			TUNEL+ cells
	Normal diet	CDE		Normal diet	CDE		Normal diet	CDE		Normal diet	CDE		Normal diet	CDE
	24	256		222	386		460	2204		1.66667	16		2.33333	8.33333
	208	382		556	630		534	2176		2.33333	6.33333		2.66667	5.33333
	20	290		114	384		538	2126		2.33333	4.33333		3	7.66667
	36	188		250	276		568	1672		2.66667	10		3.66667	7
	Unpaired t test			Unpaired t test			Unpaired t test			Unpaired t test			Unpaired t test
	P value	0.0144		P value	0.3115		P value	<0.0001		P value	0.036		P value	0.001
	P value summary	*		P value summary	ns		P value summary	****		P value summary	*		P value summary	**
	Significantly different (P < 0.05)?	Yes		Significantly different (P < 0.05)?	No		Significantly different (P < 0.05)?	Yes		Significantly different (P < 0.05)?	Yes		Significantly different (P < 0.05)?	Yes
	One- or two-tailed P value?	Two-tailed		One- or two-tailed P value?	Two-tailed		One- or two-tailed P value?	Two-tailed		One- or two-tailed P value?	Two-tailed		One- or two-tailed P value?	Two-tailed
	Fig. S2e			Fig. S2f			Fig. S2g
	Sirius Red			Desmin+			Hydroxyproline content
	Normal diet	CDE		Normal diet	CDE		Normal diet	CDE
	812.667	1514.33		9406.67	26232		0.18146	0.28667
	470.667	2645.67		5979.33	34454.3		0.2155	0.33891
	451.333	2254		8224	56908.3		0.16988	0.40204
	809.333	2792		8235	15404.7		0.19446	0.31858
	Unpaired t test			Unpaired t test			Unpaired t test
	P value	0.0015		P value	0.0286		P value	0.0014
	P value summary	**		P value summary	*		P value summary	**
	Significantly different (P < 0.05)?	Yes		Significantly different (P < 0.05)?	Yes		Significantly different (P < 0.05)?	Yes
	One- or two-tailed P value?	Two-tailed		One- or two-tailed P value?	Two-tailed		One- or two-tailed P value?	Two-tailed
	Fig. S2h
	Col1a2			Col3a1			Acta2
	Normal diet	CDE		Normal diet	CDE		Normal diet	CDE
	0.196111	0.804767		0.299787	1.74588		0.0101691	0.00365888
	0.178382	1.04525		0.28021	1.33335		0.00798689	0.0103886
	0.190805	1.72736		0.303501	2.66343		0.010268	0.0125846
	0.232483	0.459335		0.404262	1.08145		0.00470996	0.00311404
	Unpaired t test			Unpaired t test			Unpaired t test
	P value	0.0234		P value	0.0073		P value	0.7657
	P value summary	*		P value summary	**		P value summary	ns
	Significantly different (P < 0.05)?	Yes		Significantly different (P < 0.05)?	Yes		Significantly different (P < 0.05)?	No
	One- or two-tailed P value?	Two-tailed		One- or two-tailed P value?	Two-tailed		One- or two-tailed P value?	Two-tailed
	Fig. S2i			Fig. S2j
	CK19 areas			Krt19
	Normal diet	CDE		Normal diet	CDE
	5503	15125.7		0.0416937	0.0701208
	2415	11435.3		0.0896552	0.066072
	4104.33	7035.67		0.0354273	0.0710541
	3412.33	6122.33		0.088758	0.0606773
	Unpaired t test			Unpaired t test
	P value	0.0319		P value	0.8418
	P value summary	*		P value summary	ns
	Significantly different (P < 0.05)?	Yes		Significantly different (P < 0.05)?	No
	One- or two-tailed P value?	Two-tailed		One- or two-tailed P value?	Two-tailed

## Sheet: Fig. S3 
	Fig. S3a
	Egfp					Fgf18					Tnsf13b					Wnt5a
	Egfp HTVi	Fgf18 HTVi	Tnfsf13b HTVi	Wnt5a HTVi		Egfp HTVi	Fgf18 HTVi	Tnfsf13b HTVi	Wnt5a HTVi		Egfp HTVi	Fgf18 HTVi	Tnfsf13b HTVi	Wnt5a HTVi		Egfp HTVi	Fgf18 HTVi	Tnfsf13b HTVi	Wnt5a HTVi
	12.0257	0.032054	0.026952	0.000413		0.000195	0.743572	0.000357	3.81e-05		0.001914	0.002752	21.5508	0.001852		0.000129	0.000526	0.000195	0.264733
	22.5473	0.070741	0.028807	6.14e-05		0.000226	1.54038	0.000264	2.29e-05		0.00368	0.003139	13.3016	0.017295		0.000181	0.000251	0.000146	0.173365
	25.0575	0.037608	0.023602	1.83e-05		0.000243	1.12782	0.000269	8.24e-05		0.002676	0.002843	30.6704	0.002959		0.000162	0.000215	0.000248	0.479358
	3.86984	0.029142	0.00018755	4.966e-05		0.000271	0.553801	1.54643e-05	1.52093e-05		0.002423	0.002789	58.5926	0.00370339		0.000107	0.000255	8.22145e-05	0.0525124
	Dunnett's multiple comparisons test		Summary	Adjusted P Value		Dunnett's multiple comparisons test		Summary	Adjusted P Value		Dunnett's multiple comparisons test		Summary	Adjusted P Value		Dunnett's multiple comparisons test		Summary	Adjusted P Value
	Egfp HTVi vs. Fgf18 HTVi		**	0.0017		Egfp HTVi vs. Fgf18 HTVi		****	<0.0001		Egfp HTVi vs. Fgf18 HTVi		ns	>0.9999		Egfp HTVi vs. Fgf18 HTVi		ns	>0.9999
	Egfp HTVi vs. Tnfsf13b HTVi		**	0.0017		Egfp HTVi vs. Tnfsf13b HTVi		ns	>0.9999		Egfp HTVi vs. Tnfsf13b HTVi		**	0.0021		Egfp HTVi vs. Tnfsf13b HTVi		ns	>0.9999
	Egfp HTVi vs. Wnt5a HTVi		**	0.0017		Egfp HTVi vs. Wnt5a HTVi		ns	>0.9999		Egfp HTVi vs. Wnt5a HTVi		ns	>0.9999		Egfp HTVi vs. Wnt5a HTVi		**	0.0067
	Fig. S3c						Fig. S3e
	EGFP+ area						CK+/Ki67+ areas
	EGFP HTVi	Fgf18 HTVi	Tnfsf13b HTVi	Wnt5a HTVi			CK19- EGFP	CK19- FGF18	CK19+ EGFP	CK19+ FGF18
	5281.67	50	1	42			0	161.072	0	17.902
	15073.3	3	4.66667	6			35	161.7	0	19.175
	9217	2.66667	0.666667	5			52	104.952	0	0
	6888.67	1.33333	1.66667	21.6667			71	159.677	0	0
	Dunnett's multiple comparisons test		Summary	Adjusted P Value			Unpaired t test		Unpaired t test
	EGFP HTVi vs. Fgf18 HTVi		***	0.0002			P value	0.002	P value	0.1344
	EGFP HTVi vs. Tnfsf13b HTVi		***	0.0002			P value summary	**	P value summary	ns
	EGFP HTVi vs. Wnt5a HTVi		***	0.0002			Significantly different (P < 0.05)?	Yes	Significantly different (P < 0.05)?	No
							One- or two-tailed P value?	Two-tailed	One- or two-tailed P value?	Two-tailed

[truncated: 9 more sheets: FigS4 , Fig.S5, Fig. S6, Fig. S7, Fig. S8, Fig. S9, Fig. S12, Fig. S13, Fig. S15]
